# Supplementary material for: Synthesis, crystal structure, and Hirshfeld surface analysis of 3-ferrocenyl-1-(pyridin-2-yl)-1H-pyrazol-5-amine
Source: Acta Crystallogr E Crystallogr Commun. 2023 Sep 19;79(Pt 10):926–30. doi: 10.1107/S2056989023008101 (PMC10561195; doi:10.1107/S2056989023008101)
Supplement: Supplementary file 1 [file e-79-00926-sup1.cif]

##############################################################################
#                                                                            #
# This CIF contains the data in a paper accepted for publication in          #
# Acta Crystallographica Section E. It conforms to the requirements of       #
# Notes for Authors for Acta Crystallographica Section E, and has been       #
# peer reviewed under the auspices of the IUCr Commission on Journals.       #
#                                                                            #
# Full details of the Crystallographic Information File format               #
# are given in the paper "The Crystallographic Information File (CIF):       #
# a New Standard Archive File for Crystallography" by S. R. Hall, F. H.      #
# Allen and I. D. Brown [Acta Cryst. (1991), A47, 655-685].                  #
#                                                                            #
# The current version of the core CIF dictionary is obtainable from          #
# ftp://ftp.iucr.org/pub/cif_core.dic.                                       #
#                                                                            #
# Software is freely available for graphical display of the structure(s)     #
# in this CIF. For information consult the CIF software page                 #
# http://www.iucr.org/resources/cif/software.                                #
#                                                                            #
# This file may be used for bona fide research purposes within the           #
# scientific community so long as proper attribution is given to the journal # 
# article from which it was obtained.                                        #
#                                                                            #
##############################################################################
data_I
_audit_creation_method
;
Olex2 1.5-alpha
(compiled 2022.06.10 svn.r3fa896fb for OlexSys, GUI svn.r6535)
;
_journal_date_recd_electronic     2023-08-09
_journal_date_accepted     2023-09-15
_journal_name_full     'Acta Crystallographica, Section E'
_journal_year     2023
_journal_volume     79
_journal_issue      1
_journal_page_first     0
_journal_page_last     0
_journal_paper_category     GM
_journal_paper_doi     10.1107/S2056989023008101
_journal_coeditor_code     WM5693
_publ_contact_author_name     'Louise N. Dawe'
_publ_contact_author_address
;
Department of Chemistry and Biochemistry, Wilfrid Laurier University,
75 University Ave. W., Waterloo, Ontario, N2L 3C5, Canada
;
_publ_contact_author_email     'ldawe@wlu.ca'
_publ_contact_author_fax     ?
_publ_contact_author_phone     '1-548-889-3791'
_publ_section_title
;
Synthesis, crystal structure, and Hirshfeld surface analysis of
3-ferrocenyl-1-(pyridin-2-yl)-1<i>H</i>-pyrazol-5-amine
;
loop_
    _publ_author_name
    _publ_author_footnote
    _publ_author_address
    'Joekar, Delara' .
;
Department of Chemistry and Biochemistry, Wilfrid Laurier University,
75 University Ave. W., Waterloo, Ontario, N2L 3C5, Canada
;
    'Hiscock, Lana K.' .
;
Department of Chemistry and Biochemistry, Wilfrid Laurier University,
75 University Ave. W., Waterloo, Ontario, N2L 3C5, Canada
;
    'Dawe, Louise N.' .
;
Department of Chemistry and Biochemistry, Wilfrid Laurier University,
75 University Ave. W., Waterloo, Ontario, N2L 3C5, Canada
;
_publ_section_synopsis
;
The multi-step synthesis, characterization, and structural examination
(single-crystal X-ray diffraction and Hirshfeld surface analysis) of
3-ferrocenyl-1-(pyridin-2-yl)-1<i>H</i>-pyrazol-5-amine (C~18~H~16~FeN~4~),
are reported. The supramolecular characteristics, including \p--\p stacking
and hydrogen bonding, are discussed, and a database exploration highlights the
distinctive combination of molecular components.
;
_chemical_name_systematic
;
3-Ferrocenyl-1-(pyridin-2-yl)-1<i>H</i>-pyrazol-5-amine
;
_chemical_name_common     ?
_chemical_formula_moiety     'C18 H16 Fe N4'
_chemical_formula_sum     'C18 H16 Fe N4'
_chemical_formula_iupac     '[Fe (C5 H5) (C13 H11 N4)]'
_chemical_formula_weight     344.20
_chemical_melting_point     ?
_space_group_crystal_system     monoclinic
_space_group_name_H-M_alt     'P 21/c'
_space_group_name_Hall     '-P 2ybc'
loop_
    _space_group_symop_operation_xyz
    'x, y, z'
    '-x, y+1/2, -z+1/2'
    '-x, -y, -z'
    'x, -y-1/2, z-1/2'
_cell_length_a     17.349(8)
_cell_length_b     6.894(3)
_cell_length_c     12.173(5)
_cell_angle_alpha     90
_cell_angle_beta     92.878(12)
_cell_angle_gamma     90
_cell_volume     1454.0(11)
_cell_formula_units_Z     4
_cell_measurement_reflns_used     7455
_cell_measurement_theta_min     3.35
_cell_measurement_theta_max     24.68
_cell_measurement_temperature     110.15
_exptl_crystal_description     plate
_exptl_crystal_colour     orange
_exptl_crystal_size_max     0.152
_exptl_crystal_size_mid     0.099
_exptl_crystal_size_min     0.037
_exptl_crystal_density_diffrn     1.572
_exptl_crystal_density_meas     ?
_exptl_crystal_density_method     ?
_exptl_crystal_F_000     712
_exptl_absorpt_coefficient_mu     1.041
_exptl_absorpt_correction_type     multi-scan
_exptl_absorpt_process_details
;
(<i>SADABS</i>; Krause <i>et al.</i>, 2015)
;
_exptl_absorpt_correction_T_min     0.8290
_exptl_absorpt_correction_T_max     0.9561
_diffrn_ambient_temperature     110.15
_diffrn_source     ?
_diffrn_source_power     1.5
_diffrn_source_voltage     50.0
_diffrn_source_current     30.0
_diffrn_radiation_type     MoK\a
_diffrn_radiation_wavelength     0.71073
_diffrn_measurement_device_type     'Bruker APEXII CCD'
_diffrn_measurement_method     '\f and \w scans'
_diffrn_detector_area_resol_mean     ?
_diffrn_reflns_number     37974
_diffrn_reflns_av_R_equivalents     0.1054
_diffrn_reflns_av_unetI/netI     0.0418
_diffrn_reflns_theta_min     2.351
_diffrn_reflns_theta_max     25.056
_diffrn_reflns_theta_full     25.056
_diffrn_measured_fraction_theta_max     1.000
_diffrn_measured_fraction_theta_full     1.000
_diffrn_reflns_limit_h_min     -20
_diffrn_reflns_limit_h_max     20
_diffrn_reflns_limit_k_min     -8
_diffrn_reflns_limit_k_max     8
_diffrn_reflns_limit_l_min     -14
_diffrn_reflns_limit_l_max     14
_diffrn_standards_number     0
_refine_special_details     ?
_reflns_number_total     2578
_reflns_number_gt     1877
_reflns_threshold_expression     'I > 2\s(I)'
_refine_ls_structure_factor_coef     Fsqd
_refine_ls_matrix_type     full
_refine_ls_R_factor_all     0.0607
_refine_ls_R_factor_gt     0.0355
_refine_ls_wR_factor_gt     0.0687
_refine_ls_wR_factor_ref     0.0780
_refine_ls_goodness_of_fit_ref     1.015
_refine_ls_restrained_S_all     1.015
_refine_ls_number_reflns     2578
_refine_ls_number_parameters     216
_refine_ls_number_restraints     0
_refine_ls_hydrogen_treatment     mixed
_refine_ls_weighting_scheme     calc
_refine_ls_weighting_details
              'w=1/[\s^2^(Fo^2^)+(0.0216P)^2^+2.1580P] where P=(Fo^2^+2Fc^2^)/3'
_atom_sites_solution_hydrogens     mixed
_atom_sites_solution_primary     dual
_atom_sites_solution_secondary     ?
_refine_ls_shift/su_max     0.000
_refine_ls_shift/su_mean     0.000
_refine_diff_density_max     0.421
_refine_diff_density_min     -0.316
_refine_ls_extinction_method     none
_refine_ls_extinction_coef     .
loop_
    _atom_type_symbol
    _atom_type_description
    _atom_type_scat_dispersion_real
    _atom_type_scat_dispersion_imag
    _atom_type_scat_source
    'C' 'C' 0.0033 0.0016
                         'International Tables Vol C Tables 4.2.6.8 and 6.1.1.4'
    'H' 'H' 0.0000 0.0000
                         'International Tables Vol C Tables 4.2.6.8 and 6.1.1.4'
    'Fe' 'Fe' 0.3463 0.8444
                         'International Tables Vol C Tables 4.2.6.8 and 6.1.1.4'
    'N' 'N' 0.0061 0.0033
                         'International Tables Vol C Tables 4.2.6.8 and 6.1.1.4'
_computing_data_collection
;
APEX2 (Bruker, 2012)
;
_computing_cell_refinement
;
SAINT (Bruker, 2018)
;
_computing_data_reduction
;
SAINT (Bruker, 2018)
;
_computing_structure_solution
;
SHELXT (Sheldrick, 2015<i>a</i>)
;
_computing_structure_refinement
;
SHELXL (Sheldrick, 2015<i>b</i>)
;
_computing_molecular_graphics
;
Olex2 (Dolomanov <i>et al.</i>,  2009)
;
_computing_publication_material
;
Olex2 (Dolomanov <i>et al.</i>,  2009)
;
loop_
    _atom_site_type_symbol
    _atom_site_label
    _atom_site_fract_x
    _atom_site_fract_y
    _atom_site_fract_z
    _atom_site_U_iso_or_equiv
    _atom_site_adp_type
    _atom_site_calc_flag
    _atom_site_occupancy
    _atom_site_disorder_assembly
    _atom_site_disorder_group
    Fe Fe1 0.13466(2) 0.63057(6) 0.39894(3) 0.01773(13) Uani d 1 . .
    N N1 0.50809(14) 0.3811(4) 0.17719(18) 0.0217(6) Uani d 1 . .
    N N2 0.38601(13) 0.3858(4) 0.24937(18) 0.0175(5) Uani d 1 . .
    N N3 0.34008(13) 0.3919(4) 0.33927(18) 0.0182(5) Uani d 1 . .
    N N4 0.37249(17) 0.3811(4) 0.0502(2) 0.0232(6) Uani d 1 . .
    H H4A 0.3461(18) 0.318(5) 0.001(3) 0.025(9) Uiso d 1 . .
    H H4B 0.423(2) 0.378(6) 0.054(3) 0.047(11) Uiso d 1 . .
    C C1 0.58538(17) 0.3775(5) 0.1939(2) 0.0249(7) Uani d 1 . .
    H H1 0.615939 0.377992 0.131304 0.030 Uiso calc 1 . .
    C C2 0.62261(17) 0.3733(5) 0.2960(2) 0.0266(7) Uani d 1 . .
    H H2 0.677358 0.370090 0.303644 0.032 Uiso calc 1 . .
    C C3 0.57860(17) 0.3738(5) 0.3872(2) 0.0248(7) Uani d 1 . .
    H H3 0.602776 0.371625 0.458937 0.030 Uiso calc 1 . .
    C C4 0.49941(16) 0.3774(5) 0.3735(2) 0.0220(6) Uani d 1 . .
    H H4 0.467917 0.377177 0.435100 0.026 Uiso calc 1 . .
    C C5 0.46683(16) 0.3813(4) 0.2669(2) 0.0162(6) Uani d 1 . .
    C C6 0.34133(16) 0.3791(4) 0.1515(2) 0.0173(6) Uani d 1 . .
    C C7 0.26567(16) 0.3809(4) 0.1799(2) 0.0195(6) Uani d 1 . .
    H H7 0.220986 0.377176 0.131562 0.023 Uiso calc 1 . .
    C C8 0.26812(16) 0.3896(4) 0.2957(2) 0.0169(6) Uani d 1 . .
    C C9 0.20262(16) 0.3951(4) 0.3665(2) 0.0184(6) Uani d 1 . .
    C C10 0.12391(16) 0.3580(4) 0.3347(2) 0.0205(6) Uani d 1 . .
    H H10 0.104586 0.326560 0.262506 0.025 Uiso calc 1 . .
    C C11 0.07891(17) 0.3757(4) 0.4286(2) 0.0206(6) Uani d 1 . .
    H H11 0.024704 0.357569 0.430408 0.025 Uiso calc 1 . .
    C C12 0.12993(17) 0.4254(4) 0.5196(2) 0.0201(7) Uani d 1 . .
    H H12 0.115721 0.445806 0.593091 0.024 Uiso calc 1 . .
    C C13 0.20567(17) 0.4393(4) 0.4814(2) 0.0191(7) Uani d 1 . .
    H H13 0.250783 0.472386 0.524847 0.023 Uiso calc 1 . .
    C C14 0.16504(19) 0.8494(5) 0.2979(3) 0.0344(9) Uani d 1 . .
    H H14 0.199240 0.838866 0.239615 0.041 Uiso calc 1 . .
    C C15 0.08432(19) 0.8210(5) 0.2885(3) 0.0313(8) Uani d 1 . .
    H H15 0.054821 0.787232 0.223430 0.038 Uiso calc 1 . .
    C C16 0.05549(18) 0.8521(5) 0.3936(3) 0.0272(7) Uani d 1 . .
    H H16 0.002936 0.844053 0.411569 0.033 Uiso calc 1 . .
    C C17 0.11837(18) 0.8970(4) 0.4671(3) 0.0293(8) Uani d 1 . .
    H H17 0.115362 0.923602 0.543339 0.035 Uiso calc 1 . .
    C C18 0.18652(19) 0.8960(5) 0.4084(3) 0.0347(8) Uani d 1 . .
    H H18 0.237283 0.921796 0.437669 0.042 Uiso calc 1 . .
loop_
    _atom_site_aniso_label
    _atom_site_aniso_U_11
    _atom_site_aniso_U_22
    _atom_site_aniso_U_33
    _atom_site_aniso_U_12
    _atom_site_aniso_U_13
    _atom_site_aniso_U_23
    Fe1 0.0171(2) 0.0199(2) 0.0163(2) 0.0013(2) 0.00189(16) 0.0013(2)
    N1 0.0217(14) 0.0254(13) 0.0186(13) 0.0004(13) 0.0064(11) -0.0001(13)
    N2 0.0176(13) 0.0225(13) 0.0126(11) -0.0001(12) 0.0015(10) 0.0016(12)
    N3 0.0194(13) 0.0231(13) 0.0125(12) 0.0038(12) 0.0046(10) -0.0016(11)
    N4 0.0221(16) 0.0333(16) 0.0142(13) -0.0030(14) 0.0029(12) -0.0051(13)
    C1 0.0211(17) 0.0290(17) 0.0254(16) -0.0003(16) 0.0090(13) -0.0003(16)
    C2 0.0174(16) 0.0306(17) 0.0321(18) -0.0005(16) 0.0043(14) -0.0026(18)
    C3 0.0237(17) 0.0273(16) 0.0229(16) -0.0036(16) -0.0017(13) 0.0011(16)
    C4 0.0201(16) 0.0288(16) 0.0172(15) -0.0005(16) 0.0027(12) 0.0008(16)
    C5 0.0172(15) 0.0133(13) 0.0184(14) 0.0009(13) 0.0020(12) -0.0004(14)
    C6 0.0198(16) 0.0181(14) 0.0134(14) 0.0009(14) -0.0027(12) -0.0009(14)
    C7 0.0203(16) 0.0224(15) 0.0153(14) 0.0018(15) -0.0036(12) -0.0026(14)
    C8 0.0179(15) 0.0167(14) 0.0163(14) 0.0014(13) 0.0019(12) -0.0008(13)
    C9 0.0207(16) 0.0178(15) 0.0167(15) 0.0007(13) 0.0014(12) -0.0018(13)
    C10 0.0214(16) 0.0225(15) 0.0174(15) -0.0026(15) -0.0008(12) -0.0006(14)
    C11 0.0196(16) 0.0214(15) 0.0210(15) 0.0004(15) 0.0037(12) 0.0023(15)
    C12 0.0239(17) 0.0210(16) 0.0155(15) 0.0012(13) 0.0037(13) 0.0015(12)
    C13 0.0205(17) 0.0206(15) 0.0160(15) 0.0016(13) -0.0001(13) -0.0013(12)
    C14 0.030(2) 0.0301(19) 0.045(2) 0.0082(16) 0.0199(16) 0.0167(18)
    C15 0.0286(19) 0.038(2) 0.0273(18) 0.0078(16) 0.0037(15) 0.0159(15)
    C16 0.0213(17) 0.0259(17) 0.0348(18) 0.0042(15) 0.0072(14) 0.0088(16)
    C17 0.033(2) 0.0200(17) 0.0347(18) 0.0048(16) 0.0039(16) -0.0032(15)
    C18 0.0247(18) 0.0235(18) 0.056(2) -0.0034(16) 0.0035(17) 0.0041(18)
_geom_special_details
;
 All esds (except the esd in the dihedral angle between two l.s. planes)
 are estimated using the full covariance matrix.  The cell esds are taken
 into account individually in the estimation of esds in distances, angles
 and torsion angles; correlations between esds in cell parameters are only
 used when they are defined by crystal symmetry.  An approximate (isotropic)
 treatment of cell esds is used for estimating esds involving l.s. planes.
;
loop_
    _geom_bond_atom_site_label_1
    _geom_bond_atom_site_label_2
    _geom_bond_site_symmetry_2
    _geom_bond_distance
    _geom_bond_publ_flag
    Fe1 C14 . 2.033(3) ?
    Fe1 C13 . 2.035(3) ?
    Fe1 C18 . 2.040(3) ?
    Fe1 C10 . 2.040(3) ?
    Fe1 C17 . 2.041(3) ?
    Fe1 C15 . 2.044(3) ?
    Fe1 C12 . 2.044(3) ?
    Fe1 C11 . 2.047(3) ?
    Fe1 C16 . 2.053(3) ?
    Fe1 C9 . 2.056(3) ?
    N1 C5 . 1.335(3) ?
    N1 C1 . 1.346(4) ?
    N2 N3 . 1.386(3) ?
    N2 C6 . 1.389(3) ?
    N2 C5 . 1.408(3) ?
    N3 C8 . 1.332(3) ?
    N4 C6 . 1.371(3) ?
    N4 H4A . 0.86(3) ?
    N4 H4B . 0.88(4) ?
    C1 C2 . 1.372(4) ?
    C1 H1 . 0.9500 ?
    C2 C3 . 1.378(4) ?
    C2 H2 . 0.9500 ?
    C3 C4 . 1.376(4) ?
    C3 H3 . 0.9500 ?
    C4 C5 . 1.389(4) ?
    C4 H4 . 0.9500 ?
    C6 C7 . 1.374(4) ?
    C7 C8 . 1.409(4) ?
    C7 H7 . 0.9500 ?
    C8 C9 . 1.460(4) ?
    C9 C10 . 1.423(4) ?
    C9 C13 . 1.431(4) ?
    C10 C11 . 1.422(4) ?
    C10 H10 . 0.9500 ?
    C11 C12 . 1.425(4) ?
    C11 H11 . 0.9500 ?
    C12 C13 . 1.419(4) ?
    C12 H12 . 0.9500 ?
    C13 H13 . 0.9500 ?
    C14 C15 . 1.413(5) ?
    C14 C18 . 1.415(5) ?
    C14 H14 . 0.9500 ?
    C15 C16 . 1.413(4) ?
    C15 H15 . 0.9500 ?
    C16 C17 . 1.410(4) ?
    C16 H16 . 0.9500 ?
    C17 C18 . 1.412(5) ?
    C17 H17 . 0.9500 ?
    C18 H18 . 0.9500 ?
loop_
    _geom_angle_atom_site_label_1
    _geom_angle_atom_site_label_2
    _geom_angle_atom_site_label_3
    _geom_angle_site_symmetry_1
    _geom_angle_site_symmetry_3
    _geom_angle
    _geom_angle_publ_flag
    C14 Fe1 C13 . . 127.63(13) ?
    C14 Fe1 C18 . . 40.67(14) ?
    C13 Fe1 C18 . . 107.40(13) ?
    C14 Fe1 C10 . . 118.24(13) ?
    C13 Fe1 C10 . . 68.51(12) ?
    C18 Fe1 C10 . . 151.59(13) ?
    C14 Fe1 C17 . . 67.89(14) ?
    C13 Fe1 C17 . . 118.39(13) ?
    C18 Fe1 C17 . . 40.47(13) ?
    C10 Fe1 C17 . . 166.61(12) ?
    C14 Fe1 C15 . . 40.56(13) ?
    C13 Fe1 C15 . . 165.73(12) ?
    C18 Fe1 C15 . . 68.51(14) ?
    C10 Fe1 C15 . . 108.17(13) ?
    C17 Fe1 C15 . . 68.03(14) ?
    C14 Fe1 C12 . . 165.82(13) ?
    C13 Fe1 C12 . . 40.72(11) ?
    C18 Fe1 C12 . . 127.85(14) ?
    C10 Fe1 C12 . . 68.40(12) ?
    C17 Fe1 C12 . . 108.61(13) ?
    C15 Fe1 C12 . . 152.40(13) ?
    C14 Fe1 C11 . . 152.03(13) ?
    C13 Fe1 C11 . . 68.67(12) ?
    C18 Fe1 C11 . . 166.21(13) ?
    C10 Fe1 C11 . . 40.71(11) ?
    C17 Fe1 C11 . . 128.65(12) ?
    C15 Fe1 C11 . . 118.53(13) ?
    C12 Fe1 C11 . . 40.76(11) ?
    C14 Fe1 C16 . . 67.80(13) ?
    C13 Fe1 C16 . . 152.29(12) ?
    C18 Fe1 C16 . . 68.10(14) ?
    C10 Fe1 C16 . . 128.67(12) ?
    C17 Fe1 C16 . . 40.30(12) ?
    C15 Fe1 C16 . . 40.36(12) ?
    C12 Fe1 C16 . . 119.12(12) ?
    C11 Fe1 C16 . . 108.84(13) ?
    C14 Fe1 C9 . . 107.51(13) ?
    C13 Fe1 C9 . . 40.94(11) ?
    C18 Fe1 C9 . . 117.62(13) ?
    C10 Fe1 C9 . . 40.67(11) ?
    C17 Fe1 C9 . . 151.77(12) ?
    C15 Fe1 C9 . . 127.65(12) ?
    C12 Fe1 C9 . . 68.66(11) ?
    C11 Fe1 C9 . . 68.71(12) ?
    C16 Fe1 C9 . . 166.01(12) ?
    C5 N1 C1 . . 116.6(2) ?
    N3 N2 C6 . . 111.1(2) ?
    N3 N2 C5 . . 119.3(2) ?
    C6 N2 C5 . . 129.6(2) ?
    C8 N3 N2 . . 104.5(2) ?
    C6 N4 H4A . . 114(2) ?
    C6 N4 H4B . . 113(2) ?
    H4A N4 H4B . . 122(3) ?
    N1 C1 C2 . . 123.9(3) ?
    N1 C1 H1 . . 118.1 ?
    C2 C1 H1 . . 118.1 ?
    C1 C2 C3 . . 118.3(3) ?
    C1 C2 H2 . . 120.8 ?
    C3 C2 H2 . . 120.8 ?
    C4 C3 C2 . . 119.5(3) ?
    C4 C3 H3 . . 120.2 ?
    C2 C3 H3 . . 120.2 ?
    C3 C4 C5 . . 118.1(3) ?
    C3 C4 H4 . . 121.0 ?
    C5 C4 H4 . . 121.0 ?
    N1 C5 C4 . . 123.6(3) ?
    N1 C5 N2 . . 116.6(2) ?
    C4 C5 N2 . . 119.8(2) ?
    N4 C6 C7 . . 130.6(3) ?
    N4 C6 N2 . . 122.9(3) ?
    C7 C6 N2 . . 106.4(2) ?
    C6 C7 C8 . . 105.7(2) ?
    C6 C7 H7 . . 127.1 ?
    C8 C7 H7 . . 127.1 ?
    N3 C8 C7 . . 112.3(2) ?
    N3 C8 C9 . . 120.4(2) ?
    C7 C8 C9 . . 127.3(3) ?
    C10 C9 C13 . . 107.0(2) ?
    C10 C9 C8 . . 126.8(2) ?
    C13 C9 C8 . . 126.2(3) ?
    C10 C9 Fe1 . . 69.06(17) ?
    C13 C9 Fe1 . . 68.72(16) ?
    C8 C9 Fe1 . . 127.2(2) ?
    C11 C10 C9 . . 108.9(2) ?
    C11 C10 Fe1 . . 69.90(17) ?
    C9 C10 Fe1 . . 70.27(17) ?
    C11 C10 H10 . . 125.5 ?
    C9 C10 H10 . . 125.5 ?
    Fe1 C10 H10 . . 125.9 ?
    C10 C11 C12 . . 107.5(3) ?
    C10 C11 Fe1 . . 69.39(17) ?
    C12 C11 Fe1 . . 69.50(17) ?
    C10 C11 H11 . . 126.2 ?
    C12 C11 H11 . . 126.2 ?
    Fe1 C11 H11 . . 126.4 ?
    C13 C12 C11 . . 108.1(3) ?
    C13 C12 Fe1 . . 69.30(16) ?
    C11 C12 Fe1 . . 69.74(17) ?
    C13 C12 H12 . . 125.9 ?
    C11 C12 H12 . . 125.9 ?
    Fe1 C12 H12 . . 126.6 ?
    C12 C13 C9 . . 108.5(3) ?
    C12 C13 Fe1 . . 69.99(17) ?
    C9 C13 Fe1 . . 70.34(17) ?
    C12 C13 H13 . . 125.8 ?
    C9 C13 H13 . . 125.8 ?
    Fe1 C13 H13 . . 125.5 ?
    C15 C14 C18 . . 108.7(3) ?
    C15 C14 Fe1 . . 70.14(18) ?
    C18 C14 Fe1 . . 69.94(19) ?
    C15 C14 H14 . . 125.6 ?
    C18 C14 H14 . . 125.6 ?
    Fe1 C14 H14 . . 125.9 ?
    C14 C15 C16 . . 107.5(3) ?
    C14 C15 Fe1 . . 69.30(18) ?
    C16 C15 Fe1 . . 70.17(18) ?
    C14 C15 H15 . . 126.3 ?
    C16 C15 H15 . . 126.3 ?
    Fe1 C15 H15 . . 125.8 ?
    C17 C16 C15 . . 108.1(3) ?
    C17 C16 Fe1 . . 69.41(18) ?
    C15 C16 Fe1 . . 69.47(18) ?
    C17 C16 H16 . . 126.0 ?
    C15 C16 H16 . . 126.0 ?
    Fe1 C16 H16 . . 126.7 ?
    C16 C17 C18 . . 108.6(3) ?
    C16 C17 Fe1 . . 70.29(18) ?
    C18 C17 Fe1 . . 69.71(19) ?
    C16 C17 H17 . . 125.7 ?
    C18 C17 H17 . . 125.7 ?
    Fe1 C17 H17 . . 125.9 ?
    C17 C18 C14 . . 107.2(3) ?
    C17 C18 Fe1 . . 69.82(19) ?
    C14 C18 Fe1 . . 69.39(19) ?
    C17 C18 H18 . . 126.4 ?
    C14 C18 H18 . . 126.4 ?
    Fe1 C18 H18 . . 125.9 ?
loop_
    _geom_torsion_atom_site_label_1
    _geom_torsion_atom_site_label_2
    _geom_torsion_atom_site_label_3
    _geom_torsion_atom_site_label_4
    _geom_torsion_site_symmetry_1
    _geom_torsion_site_symmetry_2
    _geom_torsion_site_symmetry_3
    _geom_torsion_site_symmetry_4
    _geom_torsion
    _geom_torsion_publ_flag
    C6 N2 N3 C8 . . . . -0.2(3) ?
    C5 N2 N3 C8 . . . . -178.3(3) ?
    C5 N1 C1 C2 . . . . 0.3(5) ?
    N1 C1 C2 C3 . . . . -0.4(5) ?
    C1 C2 C3 C4 . . . . 0.4(5) ?
    C2 C3 C4 C5 . . . . -0.3(5) ?
    C1 N1 C5 C4 . . . . -0.2(5) ?
    C1 N1 C5 N2 . . . . 179.8(3) ?
    C3 C4 C5 N1 . . . . 0.2(5) ?
    C3 C4 C5 N2 . . . . -179.7(3) ?
    N3 N2 C5 N1 . . . . -178.1(2) ?
    C6 N2 C5 N1 . . . . 4.1(5) ?
    N3 N2 C5 C4 . . . . 1.8(4) ?
    C6 N2 C5 C4 . . . . -175.9(3) ?
    N3 N2 C6 N4 . . . . 177.0(3) ?
    C5 N2 C6 N4 . . . . -5.1(5) ?
    N3 N2 C6 C7 . . . . 0.0(3) ?
    C5 N2 C6 C7 . . . . 177.9(3) ?
    N4 C6 C7 C8 . . . . -176.4(3) ?
    N2 C6 C7 C8 . . . . 0.2(3) ?
    N2 N3 C8 C7 . . . . 0.4(3) ?
    N2 N3 C8 C9 . . . . -179.8(3) ?
    C6 C7 C8 N3 . . . . -0.4(4) ?
    C6 C7 C8 C9 . . . . 179.8(3) ?
    N3 C8 C9 C10 . . . . -167.5(3) ?
    C7 C8 C9 C10 . . . . 12.2(5) ?
    N3 C8 C9 C13 . . . . 12.5(5) ?
    C7 C8 C9 C13 . . . . -167.7(3) ?
    N3 C8 C9 Fe1 . . . . 102.0(3) ?
    C7 C8 C9 Fe1 . . . . -78.2(4) ?
    C13 C9 C10 C11 . . . . -0.9(3) ?
    C8 C9 C10 C11 . . . . 179.1(3) ?
    Fe1 C9 C10 C11 . . . . -59.4(2) ?
    C13 C9 C10 Fe1 . . . . 58.5(2) ?
    C8 C9 C10 Fe1 . . . . -121.5(3) ?
    C9 C10 C11 C12 . . . . 0.4(3) ?
    Fe1 C10 C11 C12 . . . . -59.3(2) ?
    C9 C10 C11 Fe1 . . . . 59.6(2) ?
    C10 C11 C12 C13 . . . . 0.3(3) ?
    Fe1 C11 C12 C13 . . . . -58.9(2) ?
    C10 C11 C12 Fe1 . . . . 59.2(2) ?
    C11 C12 C13 C9 . . . . -0.9(3) ?
    Fe1 C12 C13 C9 . . . . -60.1(2) ?
    C11 C12 C13 Fe1 . . . . 59.1(2) ?
    C10 C9 C13 C12 . . . . 1.1(3) ?
    C8 C9 C13 C12 . . . . -178.9(3) ?
    Fe1 C9 C13 C12 . . . . 59.8(2) ?
    C10 C9 C13 Fe1 . . . . -58.7(2) ?
    C8 C9 C13 Fe1 . . . . 121.3(3) ?
    C18 C14 C15 C16 . . . . 0.6(4) ?
    Fe1 C14 C15 C16 . . . . 60.1(2) ?
    C18 C14 C15 Fe1 . . . . -59.5(2) ?
    C14 C15 C16 C17 . . . . -0.6(4) ?
    Fe1 C15 C16 C17 . . . . 58.9(2) ?
    C14 C15 C16 Fe1 . . . . -59.5(2) ?
    C15 C16 C17 C18 . . . . 0.5(4) ?
    Fe1 C16 C17 C18 . . . . 59.4(2) ?
    C15 C16 C17 Fe1 . . . . -58.9(2) ?
    C16 C17 C18 C14 . . . . -0.2(4) ?
    Fe1 C17 C18 C14 . . . . 59.6(2) ?
    C16 C17 C18 Fe1 . . . . -59.8(2) ?
    C15 C14 C18 C17 . . . . -0.3(4) ?
    Fe1 C14 C18 C17 . . . . -59.9(2) ?
    C15 C14 C18 Fe1 . . . . 59.6(2) ?
loop_
    _geom_hbond_atom_site_label_D
    _geom_hbond_atom_site_label_H
    _geom_hbond_atom_site_label_A
    _geom_hbond_site_symmetry_A
    _geom_hbond_distance_DH
    _geom_hbond_distance_HA
    _geom_hbond_distance_DA
    _geom_hbond_angle_DHA
    _geom_hbond_publ_flag
    N4 H4A N3 4_565 0.86(3) 2.44(3) 3.210(4) 150(3) yes
    N4 H4B N1 . 0.88(4) 2.05(4) 2.749(4) 136(3) yes
_shelx_space_group_comment
;
The symmetry employed for this shelxl refinement is uniquely defined
by the following loop, which should always be used as a source of
symmetry information in preference to the above space-group names.
They are only intended as comments.
;
_shelx_estimated_absorpt_T_min     0.858
_shelx_estimated_absorpt_T_max     0.962
_shelx_hkl_file
;
   2   0   0   -3.12    2.35
   2   0   0   -1.44    1.58
   2   0   0    1.54    1.96
  -2   0   0   -0.88    1.53
  -2   0   0    1.83    2.61
  -2   0   0    2.37    2.26
  -2   0   0    1.74    1.58
  -2   0   0    0.64    2.59
  -2   0   0   -2.42    1.84
   2   0   0    0.30    1.32
   2   0   0    2.46    2.39
   2   0   0   -1.33    1.75
   2   0   0    1.68    2.39
   3   0   0 3120.48   91.07
  -3   0   0 3149.17   89.27
   3   0   0 3182.36   90.01
   3   0   0 3085.73   88.87
  -3   0   0 3176.75   87.39
   3   0   0 3163.49   91.96
  -3   0   0 3154.44   90.20
  -3   0   0 3175.41   92.00
  -3   0   0 3111.93   91.35
  -3   0   0 3057.58   92.40
  -4   0   0 5047.46  142.57
   4   0   0 5085.07  146.69
   4   0   0 5027.59  145.23
   4   0   0 5004.58  146.14
  -4   0   0 5009.17  146.87
  -4   0   0 5173.69  140.23
  -4   0   0 5121.20  145.51
   4   0   0 5055.05  142.29
   4   0   0 5096.73  143.44
  -4   0   0 5147.68  144.05
  -4   0   0 4906.43  145.82
   5   0   0  376.44   20.18
   5   0   0  335.84   20.69
   5   0   0  330.14   17.96
  -5   0   0  349.37   14.76
   5   0   0  348.03   16.84
  -5   0   0  352.22   18.67
   5   0   0  355.52   20.47
  -5   0   0  370.43   20.54
  -5   0   0  368.13   20.56
  -5   0   0  353.61   21.70
   6   0   0  107.66   12.36
   6   0   0   96.39   13.80
   6   0   0  119.08   11.25
  -6   0   0   90.97   13.37
  -6   0   0  114.26   12.59
  -6   0   0  108.38   15.41
   6   0   0   79.76   12.61
  -6   0   0  122.65   14.23
  -6   0   0  111.89    8.63
   6   0   0  120.25   15.58
  -7   0   0    5.99    4.31
  -7   0   0   -0.44    8.53
   7   0   0    3.63    6.21
   7   0   0   -6.54    7.07
  -7   0   0    4.93    7.32
   7   0   0   11.57    9.54
  -7   0   0   14.88    9.31
  -7   0   0    5.18    7.30
   7   0   0    1.95    8.22
   7   0   0    5.34    9.05
  -8   0   0 2018.76   70.05
  -8   0   0 2028.35   74.41
   8   0   0 2031.98   66.88
   8   0   0 2133.88   69.91
   8   0   0 1982.02   73.51
  -8   0   0 2052.91   62.55
   8   0   0 2014.19   72.35
  -8   0   0 2031.11   72.93
  -8   0   0 2085.30   73.87
  -9   0   0   50.13   13.43
  -9   0   0   56.21    8.48
  -9   0   0   42.85   12.84
   9   0   0   39.19   13.59
  -9   0   0   44.79   11.34
   9   0   0   57.75   16.02
   9   0   0   19.21   10.55
  -9   0   0   51.65   14.29
   9   0   0   39.17    9.86
 -10   0   0   19.92   12.79
 -10   0   0   30.13   13.25
 -10   0   0   23.22    7.21
  10   0   0   27.47   11.45
  10   0   0   16.72   12.39
  10   0   0   21.13   12.45
  10   0   0   17.43    8.62
 -10   0   0   18.01   12.06
 -10   0   0    1.97    8.05
  11   0   0  404.65   24.83
  11   0   0  485.85   32.79
 -11   0   0  447.45   32.53
 -11   0   0  440.40   30.60
 -11   0   0  437.45   21.41
 -11   0   0  480.41   33.88
  11   0   0  444.21   33.66
 -11   0   0  441.95   28.20
  11   0   0  509.67   29.69
 -12   0   0  232.66   26.05
 -12   0   0  214.73   25.17
  12   0   0  223.32   27.60
  12   0   0  249.07   20.04
 -12   0   0  266.07   19.34
 -12   0   0  234.63   25.34
 -12   0   0  279.70   23.12
  12   0   0  224.29   25.78
  12   0   0  234.42   22.81
 -12   0   0  241.61   15.89
 -13   0   0  235.55   16.53
 -13   0   0  248.55   20.03
  13   0   0  202.79   19.46
  13   0   0  206.16   25.16
 -13   0   0  267.95   27.76
 -13   0   0  241.21   23.53
  13   0   0  207.95   28.49
 -13   0   0  249.55   26.77
  13   0   0  247.51   24.50
 -13   0   0  203.88   26.79
  14   0   0  386.52   33.28
  14   0   0  313.95   29.31
 -14   0   0  318.75   32.02
  14   0   0  310.70   25.15
 -14   0   0  402.94   34.09
 -14   0   0  349.44   28.95
 -14   0   0  375.84   24.56
  14   0   0  388.68   36.59
 -14   0   0  392.01   34.31
 -15   0   0  911.93   51.92
 -15   0   0  887.52   53.88
 -15   0   0  836.24   47.21
 -15   0   0  793.77   40.20
  15   0   0  925.87   48.45
  15   0   0  789.99   49.83
 -15   0   0  823.37   52.33
  15   0   0  874.14   42.71
 -16   0   0  275.70   29.46
 -16   0   0  232.26   31.69
  16   0   0  301.92   26.29
 -16   0   0  235.07   30.89
  16   0   0  252.05   35.70
 -16   0   0  229.38   30.64
  16   0   0  237.53   32.41
  16   0   0  261.80   29.03
  17   0   0  103.87   26.39
  17   0   0   57.41   20.24
 -17   0   0   36.83   19.07
 -17   0   0   42.99   18.69
 -17   0   0   63.91   23.02
  18   0   0  132.04   31.43
 -18   0   0  165.08   30.57
  18   0   0   85.70   22.61
 -18   0   0   81.49   22.31
 -18   0   0  100.32   26.61
  18   0   0  110.43   29.42
 -19   0   0  114.67   26.50
  19   0   0  128.63   31.32
  19   0   0  137.97   33.71
 -19   0   0  117.24   28.38
  19   0   0   73.94   23.43
  20   0   0   55.18   26.31
  20   0   0   63.55   29.39
 -20   0   0  103.60   28.74
   0  -1   0    3.05    3.54
   0   1   0    3.69    3.41
   0   1   0    0.18    3.08
   0   1   0    1.16    3.49
   0   1   0   -3.65    3.20
   1  -1   0   10.56    4.87
   1  -1   0   11.25    3.28
  -1  -1   0   10.89    4.00
  -1  -1   0   14.40    4.38
  -1  -1   0   14.03    4.21
   1  -1   0   -0.42    2.54
  -1  -1   0    8.94    3.29
  -1   1   0    8.27    3.95
   1   1   0    9.16    4.61
   1   1   0    6.15    3.48
  -1   1   0   14.81    4.50
   1   1   0    3.58    2.86
   1   1   0   10.84    4.53
  -1   1   0   12.78    2.62
  -1   1   0   16.94    5.05
  -1   1   0   13.77    2.64
   1   1   0   11.72    2.44
   1   1   0   11.70    2.73
   1   1   0   10.35    4.69
  -1   1   0   20.74    4.42
  -2  -1   0 2066.25   63.29
  -2  -1   0 2074.09   59.17
   2  -1   0 2091.77   60.73
  -2  -1   0 2114.05   61.66
  -2  -1   0 2149.91   60.99
   2  -1   0 2005.45   59.37
   2  -1   0 2102.43   63.19
  -2  -1   0 2128.70   63.60
  -2   1   0 1995.01   62.90
  -2   1   0 2086.66   60.24
  -2   1   0 2079.73   63.81
  -2   1   0 2103.94   60.83
   2   1   0 2057.74   60.85
   2   1   0 2105.93   59.23
   2   1   0 2022.76   60.57
   2   1   0 2065.65   63.28
  -2   1   0 2108.98   59.62
   2   1   0 2006.30   60.71
   2   1   0 2061.94   62.95
  -2   1   0 2031.86   63.07
  -2   1   0 2088.80   60.94
   3  -1   0 1105.87   34.04
   3  -1   0 1099.25   38.64
  -3  -1   0 1145.92   37.14
  -3  -1   0 1089.07   38.66
   3  -1   0 1109.04   36.96
   3  -1   0 1061.39   37.99
  -3  -1   0 1086.25   38.47
  -3  -1   0 1095.90   33.00
   3  -1   0 1075.19   38.87
  -3  -1   0 1084.06   38.91
   3   1   0 1103.23   38.27
  -3   1   0 1068.64   38.26
   3   1   0 1091.11   37.05
  -3   1   0 1122.27   37.11
  -3   1   0 1113.03   39.66
  -3   1   0 1085.15   37.76
   3   1   0 1116.98   38.83
  -3   1   0 1074.95   38.35
   3   1   0 1082.13   36.10
   3   1   0 1078.67   31.99
  -3   1   0 1105.11   36.80
  -3   1   0 1108.69   33.04
   3   1   0 1121.28   37.00
  -3   1   0 1099.33   34.77
   3   1   0 1118.09   38.34
   3   1   0 1104.01   37.53
   3   1   0 1095.55   31.98
   4  -1   0  327.41   19.20
  -4  -1   0  326.26   17.74
   4  -1   0  351.74   19.14
  -4  -1   0  328.82   13.34
  -4  -1   0  336.87   19.36
  -4  -1   0  330.58   19.23
   4  -1   0  344.76   15.11
  -4  -1   0  335.97   18.72
   4  -1   0  341.47   19.55
  -4  -1   0  343.67   17.91
   4  -1   0  335.14   18.15
  -4   1   0  337.42   19.81
   4   1   0  343.26   19.24
   4   1   0  357.90   17.82
  -4   1   0  355.83   17.98
  -4   1   0  327.85   15.26
   4   1   0  325.42   11.73
  -4   1   0  365.08   18.70
  -4   1   0  339.37   12.80
  -4   1   0  329.54   19.31
   4   1   0  329.26   18.76
  -4   1   0  307.24   18.68
   4   1   0  319.40   19.05
   4   1   0  318.01   16.99
  -5  -1   0  167.57   10.14
  -5  -1   0  207.44   16.98
  -5  -1   0  195.67   15.16
  -5  -1   0  157.27   15.39
   5  -1   0  171.56   11.92
   5  -1   0  154.06   14.90
   5  -1   0  174.87   16.10
   5  -1   0  189.68   15.99
  -5  -1   0  190.25   14.50
   5  -1   0  153.04   14.70
  -5  -1   0  169.53   14.56
  -5   1   0  170.30   15.40
   5   1   0  164.66   15.26
   5   1   0  158.64   15.99
   5   1   0  170.38    8.90
   5   1   0  182.63   15.50
   5   1   0  194.71   14.13
   5   1   0  178.13   15.87
  -5   1   0  191.06   15.42
  -5   1   0  145.98   14.65
  -5   1   0  195.62   14.31
   5   1   0  163.86   13.89
  -5   1   0  191.11   12.79
   6  -1   0  294.71   19.58
  -6  -1   0  285.12   20.90
   6  -1   0  323.20   16.51
   6  -1   0  267.58   20.10
  -6  -1   0  252.67   18.27
   6  -1   0  281.32   20.31
  -6  -1   0  272.38   13.76
  -6  -1   0  264.40   18.34
   6  -1   0  269.53   20.04
  -6  -1   0  267.68   18.87
  -6   1   0  277.74   19.65
   6   1   0  276.95   17.52
  -6   1   0  290.15   16.17
  -6   1   0  299.70   17.70
   6   1   0  252.22   20.01
  -6   1   0  282.88   10.80
  -6   1   0  286.24   21.05
  -6   1   0  296.42   20.29
   6   1   0  237.14   19.41
  -6   1   0  295.25   22.27
   6   1   0  284.44   19.61
   6   1   0  280.29   22.04
   6   1   0  264.45   20.12
   6   1   0  280.34   17.89
   6   1   0  278.60   12.41
  -7  -1   0    9.40    8.23
   7  -1   0   11.33    8.19
   7  -1   0   20.53   10.40
  -7  -1   0   -4.95    7.13
  -7  -1   0    8.13    5.57
   7  -1   0    6.79    8.90
   7  -1   0    2.06    6.37
   7  -1   0    4.29    9.33
  -7  -1   0    2.23    7.82
  -7  -1   0   -2.68    7.61
  -7   1   0   -2.23    3.21
   7   1   0   -1.81    8.71
  -7   1   0    4.63    6.04
  -7   1   0   10.09    8.80
   7   1   0    7.10    5.32
   7   1   0    4.67    7.71
  -7   1   0    9.82    9.23
  -7   1   0    8.99    8.72
   7   1   0   12.39    7.97
   7   1   0   -3.98    9.55
  -7   1   0    7.17    7.03
   7   1   0   -7.20    7.85
   7   1   0   -5.92    7.70
   8  -1   0  649.38   31.82
   8  -1   0  646.33   34.46
  -8  -1   0  673.92   33.79
  -8  -1   0  619.96   32.19
  -8  -1   0  655.74   26.06
   8  -1   0  628.68   34.56
  -8  -1   0  607.25   32.59
  -8  -1   0  607.93   34.42
   8  -1   0  629.63   28.79
   8   1   0  642.81   34.36
   8   1   0  541.22   31.40
  -8   1   0  662.41   29.42
   8   1   0  663.96   25.01
  -8   1   0  643.73   22.96
   8   1   0  685.21   30.47
  -8   1   0  671.13   29.38
  -8   1   0  614.87   34.61
   8   1   0  651.46   35.19
  -8   1   0  633.12   34.15
   8   1   0  699.33   32.97
  -8   1   0  681.64   34.87
  -9  -1   0    0.20    8.75
  -9  -1   0    3.61   10.05
   9  -1   0   -4.41    7.82
  -9  -1   0    3.77    9.05
  -9  -1   0   12.74    6.77
   9  -1   0   -5.54    9.33
   9  -1   0   -0.52    7.53
   9  -1   0    2.90   10.44
  -9  -1   0   -7.53    7.68
  -9   1   0    2.59    4.39
  -9   1   0    4.20    7.91
  -9   1   0    4.08    9.70
  -9   1   0   -7.70    8.58
   9   1   0   14.86   10.49
   9   1   0    8.32   11.62
   9   1   0   -6.36    9.82
   9   1   0    5.34    6.39
   9   1   0    1.20    7.34
   9   1   0   -2.71    9.65
  -9   1   0    6.16    6.61
  -9   1   0   13.91    9.93
 -10  -1   0  165.62   22.41
  10  -1   0  239.04   18.90
  10  -1   0  218.01   19.80
  10  -1   0  233.85   23.58
 -10  -1   0  217.75   21.45
  10  -1   0  219.58   23.76
 -10  -1   0  187.41   20.99
 -10  -1   0  218.41   22.24
  10   1   0  204.16   18.99
 -10   1   0  246.98   19.38
 -10   1   0  232.53   13.31
 -10   1   0  184.93   22.73
 -10   1   0  176.73   22.09
  10   1   0  178.39   20.36
  10   1   0  205.19   21.38
  10   1   0  253.06   24.48
 -10   1   0  177.28   15.97
 -10   1   0  252.85   23.42
  10   1   0  226.49   15.13
  10   1   0  202.64   23.14
 -11  -1   0   15.97   11.42
 -11  -1   0  -10.05    8.90
  11  -1   0   -2.40   12.18
  11  -1   0   -5.49    8.55
 -11  -1   0   -1.27    9.60
  11  -1   0   16.43    9.76
  11  -1   0   23.66   13.67
 -11  -1   0    2.52   10.47
 -11   1   0   21.69   11.97
  11   1   0   24.44   12.57
 -11   1   0   23.63   13.04
  11   1   0    8.65   12.24
  11   1   0   49.53   15.48
  11   1   0   23.43    8.48
 -11   1   0   -4.14    8.30
 -11   1   0    6.05   10.66
  11   1   0   42.30   17.41
 -11   1   0   12.99    9.10
 -11   1   0   13.64    6.20
  12  -1   0  210.80   25.83
 -12  -1   0  301.21   25.44
  12  -1   0  282.12   24.38
 -12  -1   0  259.12   27.94
 -12  -1   0  263.41   26.92
  12  -1   0  273.93   22.26
 -12  -1   0  284.76   26.37
  12  -1   0  290.45   29.08
 -12   1   0  256.68   16.12
 -12   1   0  256.94   22.02
 -12   1   0  231.59   25.92
  12   1   0  234.56   24.43
  12   1   0  252.18   27.79
  12   1   0  276.14   26.31
 -12   1   0  261.61   27.50
 -12   1   0  224.63   25.85
  12   1   0  266.43   28.45
 -12   1   0  239.03   19.28
  12   1   0  289.83   18.86
  13  -1   0   91.55   22.27
  13  -1   0   91.40   22.07
 -13  -1   0   61.88   16.76
  13  -1   0   64.25   15.46
 -13  -1   0   94.08   21.13
 -13  -1   0  114.11   20.59
 -13  -1   0   65.72   18.02
  13  -1   0   93.31   17.75
 -13   1   0   92.55   15.36
  13   1   0   77.63   20.14
  13   1   0  137.60   27.60
  13   1   0  129.48   21.76
 -13   1   0   73.08   19.67
 -13   1   0   90.61   20.26
 -13   1   0   97.04   21.92
 -13   1   0   93.04   17.00
  13   1   0  101.32   14.31
  13   1   0  109.74   21.14
  14  -1   0   20.96   15.54
 -14  -1   0    9.45   14.12
  14  -1   0   15.75   12.38
  14  -1   0   13.66   11.80
 -14  -1   0  -13.45   14.85
 -14  -1   0   12.19   13.68
 -14  -1   0   20.97   14.65
  14  -1   0   -4.01   23.24
 -14   1   0  -19.69   11.52
 -14   1   0    0.73   11.38
  14   1   0   12.30   14.67
  14   1   0   15.32   13.65
  14   1   0   12.27   16.16
 -14   1   0   30.89   17.12
  14   1   0   10.59   15.19
 -14   1   0   14.90   10.59
 -14   1   0   14.42   14.02
 -15  -1   0    0.86   11.92
  15  -1   0    1.22   12.35
  15  -1   0    6.14   13.32
  15  -1   0   32.26   19.25
 -15  -1   0   11.49   15.95
 -15  -1   0    2.17   13.19
 -15  -1   0    0.90    8.96
  15   1   0   17.18   17.02
  15   1   0   -9.74   16.51
 -15   1   0    8.25   13.25
 -15   1   0    0.84   13.28
  15   1   0  -20.84   10.94
  15   1   0    5.14   14.60
 -15   1   0  -15.32   13.22
 -15   1   0   -5.16   13.31
 -16  -1   0   14.07   11.28
  16  -1   0    4.39   13.04
 -16  -1   0   11.57   16.36
  16  -1   0   21.02   16.68
  16  -1   0   -8.25   16.98
 -16  -1   0   21.77   16.16
 -16  -1   0   17.90   18.13
  16   1   0   11.30   18.54
 -16   1   0    6.54   14.56
  16   1   0   28.05   18.92
  16   1   0    5.38   14.10
 -16   1   0   -4.49   11.92
  16   1   0    2.64   14.94
 -16   1   0   21.20   17.23
 -16   1   0    1.98   14.36
 -17  -1   0  169.25   29.90
  17  -1   0  165.64   25.41
  17  -1   0  112.89   21.94
 -17  -1   0  163.46   22.29
  17  -1   0  179.41   33.84
 -17  -1   0  204.72   28.01
 -17  -1   0  184.47   32.95
 -17   1   0  146.81   23.59
 -17   1   0  105.73   24.49
  17   1   0  310.33   40.00
 -17   1   0  166.65   30.27
 -17   1   0  129.00   28.38
  17   1   0   93.80   24.93
  17   1   0  195.32   31.52
 -18  -1   0    0.47   17.79
  18  -1   0  -10.25   17.39
  18  -1   0   19.32   18.22
 -18  -1   0    3.66   16.29
 -18  -1   0   -1.21   17.81
  18  -1   0   19.28   17.74
  18   1   0  -17.10   22.04
 -18   1   0   40.24   21.19
 -18   1   0   14.69   17.45
  18   1   0   -1.01   19.40
  18   1   0   23.76   22.23
 -18   1   0   18.93   19.08
 -19  -1   0    8.99   18.14
 -19  -1   0   40.67   21.60
  19  -1   0    9.10   19.61
  19   1   0   31.11   23.28
 -19   1   0   21.87   19.92
  19   1   0  -11.37   17.79
 -20  -1   0   58.61   25.19
  20  -1   0   22.41   24.32
 -20  -1   0   55.09   24.19
  20   1   0   36.02   25.55
  20   1   0   60.79   26.26
 -20   1   0   37.48   23.53
   0  -2   0   87.34   11.43
   0   2   0   83.12   10.84
   0   2   0  112.46   12.68
   0   2   0  106.73   11.59
   0   2   0   80.50   11.26
   1  -2   0   58.16    9.95
  -1  -2   0   32.79    8.29
  -1  -2   0   60.01    9.62
  -1   2   0   61.09   11.14
   1   2   0   81.71   11.61
   1   2   0   51.62    4.74
  -1   2   0   50.07    4.39
  -1   2   0   57.97    9.83
  -1   2   0   41.32    9.67
   1   2   0   61.23   10.79
   1   2   0   88.00   11.26
   1   2   0   39.84    4.25
   1   2   0   65.14    9.86
   1   2   0   53.50   10.15
  -1   2   0   53.41    4.55
  -1   2   0   50.07    9.19
  -2  -2   0  137.35   13.44
  -2  -2   0  153.67   11.50
   2  -2   0  160.28   13.66
   2  -2   0  154.35   11.04
  -2  -2   0  158.39   13.78
  -2  -2   0  152.71   12.49
   2   2   0  151.18   14.18
   2   2   0  152.06    9.60
  -2   2   0  157.23    9.07
   2   2   0  158.06   13.72
  -2   2   0  129.65   13.53
   2   2   0  140.52   14.10
   2   2   0  157.55    9.20
  -2   2   0  154.84   12.70
  -2   2   0  164.68   12.35
   2   2   0  158.94   12.04
  -2   2   0  139.64    8.93
  -2   2   0  160.36   14.45
   2   2   0  134.22   13.94
   3  -2   0   31.18    9.83
   3  -2   0   28.05    6.09
   3  -2   0   33.45   10.30
  -3  -2   0   22.72    7.99
  -3  -2   0   33.84    8.17
  -3  -2   0   41.05   10.50
  -3  -2   0   35.34    7.34
  -3  -2   0   34.55    9.72
   3   2   0   29.23    9.98
   3   2   0   32.68   10.14
  -3   2   0   47.85    8.54
  -3   2   0   41.27    6.97
  -3   2   0   34.35    6.49
   3   2   0   44.70    8.03
   3   2   0   24.25    8.53
   3   2   0   16.17    8.77
  -3   2   0   30.93    9.09
   3   2   0   36.55    7.43
  -3   2   0   42.73    8.68
  -3   2   0   25.29    9.51
   3   2   0   29.73    6.31
   3   2   0   33.75    7.96
   4  -2   0   15.86    8.97
  -4  -2   0    7.41    7.73
  -4  -2   0    8.51    6.93
   4  -2   0    0.89    8.63
  -4  -2   0    3.63    4.96
   4  -2   0    5.16    7.43
  -4  -2   0    9.62    7.66
  -4  -2   0   12.17    7.19
   4  -2   0    8.70    5.25
  -4   2   0    8.04    5.69
   4   2   0    2.03    6.02
   4   2   0    2.13    7.32
   4   2   0    1.47    8.51
   4   2   0   19.89    6.01
   4   2   0   16.23    6.05
   4   2   0    5.84    6.83
  -4   2   0   15.03    6.41
  -4   2   0   17.33    6.98
   4   2   0    8.41    7.32
  -4   2   0   11.27    7.39
  -4   2   0   16.41    6.32
  -4   2   0   14.17    8.80
  -5  -2   0   33.49    9.64
   5  -2   0   52.98   10.85
  -5  -2   0    8.83    8.51
  -5  -2   0   32.36    6.19
  -5  -2   0   16.12    8.09
   5  -2   0   16.30   10.59
   5  -2   0    6.08    7.37
   5  -2   0   18.40    9.25
  -5  -2   0   29.63    9.64
   5  -2   0   23.60    6.31
  -5  -2   0   37.80    8.80
  -5   2   0   14.05    8.25
   5   2   0   35.03   10.16
  -5   2   0   38.85    6.82
   5   2   0   33.57    9.30
  -5   2   0   39.22    9.32
  -5   2   0   22.74    7.41
   5   2   0   32.35    8.93
  -5   2   0   15.03    7.03
   5   2   0   22.33   10.30
   5   2   0   21.20    6.96
   5   2   0   20.99    9.66
  -5   2   0   30.71    9.52
  -5   2   0   36.44   10.36
   5   2   0   34.36    5.73
   6  -2   0    4.20    9.72
   6  -2   0   16.48    9.12
  -6  -2   0   -1.10    8.23
   6  -2   0    3.14    8.60
  -6  -2   0   -0.70    5.09
  -6  -2   0   -3.84    7.15
   6  -2   0    1.52    5.51
  -6  -2   0    9.88    8.72
  -6  -2   0   15.40    7.73
   6  -2   0   21.63   10.24
  -6  -2   0    3.22    5.99
  -6   2   0   -2.28    7.80
   6   2   0    5.61    7.46
  -6   2   0   -1.45    6.40
   6   2   0   -0.04    9.25
  -6   2   0    2.59    7.48
   6   2   0   10.38    9.11
   6   2   0  -12.54    7.31
   6   2   0   11.07    7.13
  -6   2   0   -6.21    7.64
  -6   2   0    1.98    4.82
   6   2   0    3.31    9.27
  -6   2   0    5.22    7.33
  -6   2   0    5.79    5.86
  -7  -2   0   -1.05    8.67
  -7  -2   0    0.31    7.43
  -7  -2   0    5.84    7.35
  -7  -2   0   -8.42    7.58
  -7  -2   0   15.39    8.93
   7  -2   0   11.20    9.61
   7  -2   0   14.32   11.51
  -7  -2   0   10.10    5.70
   7  -2   0    3.87    6.25
   7  -2   0    2.56    9.60
  -7   2   0  -10.37    7.25
  -7   2   0    4.17    8.20
   7   2   0   13.54   10.80
   7   2   0    0.35    7.61
   7   2   0    7.05    7.18
  -7   2   0   -2.07    4.61
  -7   2   0   -0.17    6.71
   7   2   0    5.69    9.42
  -7   2   0    4.75    6.84
   7   2   0    4.61    9.59
  -7   2   0   16.18    9.93
  -7   2   0   -3.28    5.74
  -7   2   0    9.46    9.29
  -8  -2   0   22.26    9.94
  -8  -2   0   16.14   10.56
  -8  -2   0    4.59    7.77
   8  -2   0    1.07   10.09
  -8  -2   0    6.46    8.00
  -8  -2   0   10.07    5.97
   8  -2   0    2.06    6.97
   8  -2   0    8.77   10.48
  -8  -2   0   15.54   11.13
   8  -2   0    2.29   10.11
  -8   2   0   10.10    5.03
   8   2   0    6.22    9.67
   8   2   0    2.90   10.48
   8   2   0   11.61    8.72
  -8   2   0   12.52    7.02
  -8   2   0   19.62    9.63
   8   2   0    4.42   10.82
  -8   2   0   -3.31    7.72
  -8   2   0   16.18    9.39
   8   2   0    8.60    3.18
  -8   2   0   22.89   12.25
  -8   2   0    1.93    7.80
  -9  -2   0   18.72   10.51
  -9  -2   0   32.99    7.42
  -9  -2   0   31.25   11.92
   9  -2   0    4.40   10.92
   9  -2   0   22.96   13.01
   9  -2   0   20.60    9.04
  -9  -2   0   41.95   14.62
   9  -2   0   22.59   12.49
  -9  -2   0   28.95   10.92
   9   2   0   19.12   12.99
  -9   2   0   18.83   11.29
  -9   2   0    4.76    9.05
  -9   2   0   29.89   13.42
   9   2   0   11.43    9.44
  -9   2   0   12.37    8.36
   9   2   0    6.15   11.35
  -9   2   0   20.21    9.67
   9   2   0   -0.99    9.09
  -9   2   0   16.43   10.70
  -9   2   0   18.52    5.48
   9   2   0   18.84    4.33
 -10  -2   0   18.97   12.55
 -10  -2   0   13.21    6.59
  10  -2   0   12.90    8.29
  10  -2   0   10.15   10.40
 -10  -2   0    5.81    9.76
  10  -2   0  -10.71   10.68
 -10  -2   0    1.13   10.53
  10  -2   0   15.77   12.17
 -10  -2   0   22.57   10.82
  10   2   0   21.90   12.79
 -10   2   0   12.69   11.13
  10   2   0   30.75   14.59
 -10   2   0   15.93   12.55
  10   2   0   26.89   11.83
 -10   2   0   22.09   11.29
 -10   2   0   13.02    4.97
 -10   2   0    2.96    9.88
  10   2   0   24.24   11.28
  10   2   0   17.12    4.74
 -10   2   0   20.68    9.37
 -10   2   0   28.12   11.71
 -11  -2   0   -5.14    5.80
  11  -2   0  -18.08   11.45
  11  -2   0   -0.40    8.95
 -11  -2   0    6.24   10.40
 -11  -2   0    7.09   10.22
 -11  -2   0   -1.74    9.53
 -11  -2   0   -9.10    9.35
  11  -2   0   20.00   14.82
  11  -2   0   -6.98    7.90
 -11   2   0    4.38    4.67
 -11   2   0    1.10    8.35
  11   2   0    8.40   12.23
 -11   2   0    3.87    7.41
 -11   2   0    0.70   11.00
  11   2   0    4.76    5.98
 -11   2   0   -5.17    9.61
 -11   2   0   -1.80    9.19
  11   2   0   -4.30    9.73
  11   2   0   -9.17   11.32
  11   2   0    4.62    9.10
 -11   2   0  -12.62   10.52
 -12  -2   0   17.12   12.23
  12  -2   0   11.47   13.34
 -12  -2   0   11.89   13.46
  12  -2   0   18.89   11.35
  12  -2   0   -8.24    9.26
 -12  -2   0   20.53   12.26
 -12   2   0   11.53   12.61
  12   2   0   20.14   15.71
 -12   2   0  -10.60    8.13
 -12   2   0    8.43   12.14
  12   2   0   51.26   15.11
 -12   2   0   36.90   15.92
 -12   2   0   19.46    9.95
 -12   2   0   14.58   11.35
  12   2   0   32.08   16.92
  12   2   0   14.91   12.14
 -13  -2   0   24.54   16.23
 -13  -2   0   25.09   14.89
  13  -2   0   28.58   16.73
  13  -2   0   23.70   13.92
 -13  -2   0   23.18   14.16
  13  -2   0   27.54   12.37
 -13   2   0   43.08   14.01
 -13   2   0   16.72   14.59
 -13   2   0   16.54   14.05
  13   2   0   38.89   14.67
 -13   2   0   19.95   11.58
 -13   2   0   36.08   15.94
  13   2   0   26.00   15.26
  13   2   0   37.65   17.42
 -13   2   0   40.62   15.43
  13   2   0   28.38   17.05
 -14  -2   0   -1.10   14.59
 -14  -2   0    1.66   11.66
  14  -2   0  -21.18    9.91
  14  -2   0   21.01   14.49
 -14  -2   0    4.82   14.22
  14  -2   0   -3.08   15.09
 -14   2   0   -2.23    9.76
  14   2   0   15.76   18.39
 -14   2   0    4.20   12.57
  14   2   0  -16.21   13.60
 -14   2   0   -9.44   14.25
 -14   2   0    0.93   10.12
  14   2   0  -10.82   10.85
 -14   2   0   11.91   14.44
 -14   2   0   -8.02   12.98
 -15  -2   0   13.86   15.59
 -15  -2   0    3.95   15.10
  15  -2   0    4.44   11.83
  15  -2   0  -17.03   14.56
 -15  -2   0   32.42   18.26
  15  -2   0   16.47   14.18
 -15   2   0    6.88   16.58
  15   2   0    9.44   13.83
 -15   2   0    2.39   12.59
  15   2   0  -16.49   15.15
 -15   2   0   12.51   14.93
 -15   2   0   -0.91   10.65
 -15   2   0    7.15   14.02
  15   2   0   15.05   16.39
 -15   2   0   -5.17   15.02
  16  -2   0    2.84   16.75
 -16  -2   0    9.20   14.58
 -16  -2   0   26.48   16.86
  16  -2   0   -2.16   13.46
 -16  -2   0    0.32   17.59
 -16  -2   0   -1.11   10.51
 -16   2   0   25.72   16.63
 -16   2   0    2.53   13.34
  16   2   0   10.33   16.37
 -16   2   0    0.79   15.62
  16   2   0   -2.85   15.58
 -16   2   0    0.41   15.56
 -16   2   0   -0.76   18.67
  16   2   0   33.26   21.90
  17  -2   0    8.07   20.24
 -17  -2   0   -3.72   17.91
 -17  -2   0  -11.65   15.19
  17  -2   0   12.27   18.15
 -17  -2   0    4.00   12.43
 -17  -2   0  -17.84   14.24
  17   2   0    9.11   16.15
  17   2   0  -11.75   17.99
 -17   2   0   20.79   19.86
 -17   2   0    0.10   16.94
 -17   2   0    2.18   17.37
 -17   2   0   16.08   17.94
  17   2   0    7.15   18.69
  18  -2   0  -14.67   17.30
  18  -2   0   14.18   21.65
 -18  -2   0   21.67   15.18
 -18  -2   0    0.02   17.25
 -18  -2   0    0.56   16.44
 -18   2   0   -6.91   17.16
 -18   2   0  -17.40   17.94
  18   2   0   -5.76   19.57
 -18   2   0  -18.28   15.43
  18   2   0  -26.92   19.19
  18   2   0  -13.91   14.56
 -18   2   0    6.00   19.67
  19  -2   0   11.06   18.78
 -19  -2   0    8.30   18.82
  19  -2   0  -22.20   17.13
 -19  -2   0   -9.94   15.74
 -19   2   0    1.29   18.35
  19   2   0   21.68   20.36
 -19   2   0    6.37   21.61
 -19   2   0    7.59   19.26
  19   2   0   15.95   23.57
  19   2   0  -12.78   20.64
 -20  -2   0   -4.22   17.94
  20  -2   0  -23.06   21.75
 -20   2   0    2.88   20.02
 -20   2   0   29.60   21.62
 -20   2   0   -3.98   20.14
  20   2   0    4.01   18.83
  20   2   0  -16.61   21.24
   0  -3   0    2.90    6.61
   0   3   0    0.47    8.06
   0   3   0   -2.66    7.72
   0   3   0   -0.67    7.40
   0   3   0   -3.98    6.26
   1  -3   0   93.91   14.07
  -1  -3   0   93.93   13.56
  -1  -3   0  135.28   14.24
  -1  -3   0   91.88   12.80
   1  -3   0  100.73   13.17
  -1   3   0  147.52   15.79
   1   3   0  116.70   14.87
   1   3   0  117.03   15.31
  -1   3   0  104.38   13.37
   1   3   0  119.87   14.15
  -1   3   0  133.88   15.67
  -1   3   0  116.66   14.48
   1   3   0  125.95   14.31
   2  -3   0  557.39   28.19
  -2  -3   0  531.08   27.12
  -2  -3   0  513.81   28.14
  -2  -3   0  524.82   28.31
   2  -3   0  535.89   25.13
  -2  -3   0  554.38   25.82
  -2   3   0  534.45   29.76
   2   3   0  556.70   27.27
   2   3   0  521.26   28.82
  -2   3   0  537.78   18.87
  -2   3   0  564.90   26.86
   2   3   0  585.05   28.94
   2   3   0  491.69   18.71
   2   3   0  581.34   30.56
   2   3   0  540.72   19.06
  -2   3   0  548.35   19.03
  -2   3   0  486.60   28.79
   2   3   0  515.34   28.78
  -2   3   0  543.48   27.62
   3  -3   0  245.17   21.36
   3  -3   0  258.43   20.21
  -3  -3   0  266.58   20.62
  -3  -3   0  282.15   17.27
  -3  -3   0  250.57   20.12
   3  -3   0  243.67   16.22
  -3  -3   0  266.14   18.98
  -3   3   0  296.79   19.50
   3   3   0  264.63   20.93
   3   3   0  261.12   20.30
   3   3   0  245.35   20.37
   3   3   0  277.98   13.74
  -3   3   0  258.02   20.99
   3   3   0  258.45   13.97
  -3   3   0  236.87   13.12
   3   3   0  290.67   22.13
  -3   3   0  253.54   20.89
   3   3   0  264.65   17.95
  -3   3   0  267.52   17.61
  -3   3   0  248.06   13.48
   4  -3   0  203.59   14.52
  -4  -3   0  215.34   19.32
  -4  -3   0  188.82   17.20
   4  -3   0  219.31   19.44
  -4  -3   0  225.44   20.40
  -4  -3   0  214.58   19.28
  -4  -3   0  208.75   15.20
   4  -3   0  233.64   21.23
  -4   3   0  187.84   19.35
   4   3   0  253.53   15.16
   4   3   0  200.33   13.79
   4   3   0  193.66   19.74
   4   3   0  202.83   19.55
   4   3   0  228.69   16.13
  -4   3   0  230.93   14.43
  -4   3   0  189.94   19.60
  -4   3   0  216.50   17.78
   4   3   0  253.31   21.83
  -4   3   0  227.87   14.27
  -4   3   0  203.38   15.58
  -5  -3   0  149.90   17.77
  -5  -3   0  151.96   17.96
   5  -3   0  180.67   11.24
  -5  -3   0  167.90   12.67
   5  -3   0  176.61   18.97
  -5  -3   0  171.77   18.14
   5  -3   0  169.62   19.13
  -5  -3   0  144.13   15.44
   5  -3   0  159.72   12.86
   5   3   0  154.65   13.61
   5   3   0  153.58   12.98
  -5   3   0  158.72   18.38
   5   3   0  153.77   14.13
   5   3   0  178.92   19.41
  -5   3   0  178.60   20.18
  -5   3   0  139.17   13.22
  -5   3   0  131.50   13.24
  -5   3   0  182.07   14.14
   5   3   0  165.58   19.67
   6  -3   0  316.88   25.96
   6  -3   0  247.15   24.14
  -6  -3   0  374.05   26.15
  -6  -3   0  349.54   25.64
  -6  -3   0  342.37   22.90
   6  -3   0  337.83   14.14
   6  -3   0  352.88   18.07
  -6  -3   0  319.92   17.23
  -6  -3   0  378.17   26.83
   6   3   0  332.34   21.83
  -6   3   0  304.54   24.41
   6   3   0  322.09   20.89
   6   3   0  311.67   20.69
   6   3   0  353.41   26.71
  -6   3   0  322.57   18.47
  -6   3   0  356.63   19.87
   6   3   0  331.13   17.56
   6   3   0  377.27   26.16
  -6   3   0  356.50   26.30
  -6   3   0  330.81   20.99
  -6   3   0  356.99   21.65
  -7  -3   0   15.14    6.35
   7  -3   0   18.51   12.94
   7  -3   0   13.23    7.10
  -7  -3   0   10.02    9.94
  -7  -3   0   21.27   10.67
  -7  -3   0   16.03   10.33
   7  -3   0   -7.84   10.54
  -7  -3   0    0.70   10.43
  -7   3   0   25.78    9.69
  -7   3   0    0.94    8.51
   7   3   0    7.61   10.29
   7   3   0   20.71    9.98
  -7   3   0    7.99    8.68
   7   3   0    1.95   10.20
  -7   3   0   22.36    7.67
   7   3   0   -3.16    9.74
  -7   3   0    2.19    9.30
  -7   3   0   12.82    8.09
   7   3   0    9.74    7.95
  -8  -3   0  382.09   18.43
  -8  -3   0  391.88   29.25
   8  -3   0  418.11   21.24
  -8  -3   0  356.86   28.33
   8  -3   0  382.49   29.32
   8  -3   0  387.41   30.10
  -8  -3   0  357.91   28.52
  -8  -3   0  396.24   26.51
   8   3   0  404.31   29.72
  -8   3   0  396.83   22.35
  -8   3   0  395.35   25.80
  -8   3   0  308.52   28.33
  -8   3   0  411.54   28.81
   8   3   0  375.41   28.25
   8   3   0  386.68   25.73
  -8   3   0  396.67   19.49
  -8   3   0  399.95   25.93
   8   3   0  371.24   26.43
   8   3   0  386.93   24.59
  -9  -3   0   -6.84    7.75
   9  -3   0   23.97    8.76
  -9  -3   0   14.81   12.15
  -9  -3   0   15.49    9.45
   9  -3   0    9.06   12.58
  -9  -3   0   -0.30   12.07
   9  -3   0   -3.41   11.21
  -9  -3   0   11.36    6.20
  -9   3   0   -1.11    8.62
   9   3   0   13.95   10.12
  -9   3   0   12.03    6.87
   9   3   0    3.00   11.28
   9   3   0    6.59    8.16
  -9   3   0   14.18    9.50
  -9   3   0    8.90   10.98
  -9   3   0    2.74    9.80
   9   3   0   10.49   11.60
  -9   3   0    6.39    8.05
   9   3   0   16.52   12.95
 -10  -3   0  279.77   28.18
  10  -3   0  231.79   26.26
  10  -3   0  264.01   28.06
 -10  -3   0  255.99   26.43
 -10  -3   0  214.17   25.67
 -10  -3   0  280.51   24.21
  10  -3   0  252.99   18.70
 -10   3   0  270.43   27.41
  10   3   0  222.80   24.72
 -10   3   0  232.03   18.86
  10   3   0  278.73   28.49
  10   3   0  252.85   21.86
 -10   3   0  273.26   14.86
 -10   3   0  281.26   24.54
 -10   3   0  160.47   20.92
 -10   3   0  273.98   27.60
  10   3   0  257.07   25.38
  11  -3   0   -8.15    8.05
  11  -3   0   -0.93   10.34
  11  -3   0   21.47   15.86
 -11  -3   0   -3.30   10.02
 -11  -3   0    2.13   11.14
 -11  -3   0    2.06   10.72
 -11   3   0   -5.81    9.78
  11   3   0   -3.69   12.72
 -11   3   0   -7.99   12.13
 -11   3   0   -2.93   10.04
 -11   3   0   -4.76    8.09
  11   3   0    0.25   11.96
  11   3   0    3.47   10.21
  11   3   0   -5.57   12.06
 -11   3   0   19.93   12.30
 -12  -3   0   96.98   21.13
  12  -3   0  124.73   16.15
  12  -3   0  106.50   25.65
  12  -3   0   63.34   18.30
 -12  -3   0  115.61   20.02
 -12  -3   0   82.48   20.38
 -12   3   0  115.88   17.00
  12   3   0  105.41   22.06
  12   3   0   67.63   18.61
  12   3   0   87.45   23.22
 -12   3   0  117.04   24.02
 -12   3   0  104.59   24.13
  12   3   0  118.61   20.63
 -12   3   0  112.16   20.73
 -12   3   0   88.61   19.33
 -13  -3   0   11.10   14.60
  13  -3   0   38.33   20.13
  13  -3   0   22.49   16.27
 -13  -3   0   27.41   15.38
 -13  -3   0   54.53   20.39
 -13   3   0   43.99   15.98
 -13   3   0   27.87   15.37
  13   3   0   29.12   18.87
 -13   3   0   15.12   15.01
 -13   3   0   20.22   13.41
  13   3   0   39.48   15.19
  13   3   0   26.43   15.82
 -13   3   0   -0.45   14.01
  13   3   0   -3.99   14.51
  14  -3   0   22.97   16.17
 -14  -3   0   -4.98   13.98
 -14  -3   0    5.26   15.09
 -14  -3   0   -9.14   12.58
  14  -3   0  -20.98   14.96
 -14   3   0  -10.13   13.01
  14   3   0    0.04   11.73
 -14   3   0   26.10   17.70
  14   3   0   -8.08   13.68
  14   3   0    2.92   17.13
 -14   3   0   10.83   12.86
 -14   3   0   21.05   17.03
  14   3   0   -0.90   14.03
 -15  -3   0   13.36   18.13
 -15  -3   0  -25.48   13.87
 -15  -3   0   30.46   17.73
  15  -3   0    9.26   18.95
  15  -3   0   -1.09   15.07
 -15   3   0   38.29   19.66
  15   3   0   23.59   18.55
  15   3   0  -18.24   16.26
  15   3   0    8.37   13.02
 -15   3   0  -20.15   12.52
  15   3   0    8.54   16.44
 -15   3   0  -12.87   13.23
 -15   3   0   10.61   17.11
 -15   3   0   -8.06   12.46
  16  -3   0   58.23   24.67
 -16  -3   0   48.03   21.16
  16  -3   0   36.53   19.10
 -16  -3   0   66.93   25.00
 -16  -3   0   39.91   19.70
  16   3   0   84.47   26.45
 -16   3   0   87.76   26.62
 -16   3   0   49.37   18.64
 -16   3   0   89.80   26.21
  16   3   0   42.35   18.25
  16   3   0   36.69   23.29
 -16   3   0   78.07   24.75
 -16   3   0   51.66   23.13
 -17  -3   0  124.93   29.60
  17  -3   0   64.41   25.29
 -17  -3   0  124.26   26.52
 -17  -3   0   61.34   20.41
  17  -3   0   91.58   26.34
 -17  -3   0   83.57   26.22
  17   3   0  132.31   26.41
  17   3   0   65.34   26.53
 -17   3   0   90.71   27.51
 -17   3   0  115.75   27.44
 -17   3   0   63.00   24.20
 -17   3   0   91.36   27.80
  17   3   0  119.55   32.79
  18  -3   0   35.06   22.44
  18  -3   0   56.77   26.41
 -18  -3   0   19.24   16.33
 -18  -3   0   -4.33   16.78
 -18  -3   0   29.84   20.80
  18   3   0    2.71   21.64
 -18   3   0   -3.61   16.80
 -18   3   0   39.51   24.56
  18   3   0    5.51   22.41
 -18   3   0    0.30   18.63
  18   3   0   -6.01   21.72
  19  -3   0   -5.83   20.72
  19  -3   0   -1.97   19.87
 -19  -3   0   -5.99   19.44
 -19  -3   0    8.14   14.84
 -19  -3   0   17.96   19.97
 -19   3   0   10.52   20.26
  19   3   0   -9.12   22.93
  19   3   0   17.64   26.02
 -19   3   0    9.43   20.93
 -19   3   0    3.55   18.99
   0  -4   0 9443.12  272.63
   0  -4   0 9397.79  273.80
   0   4   0 9237.99  275.47
   0   4   0 9484.76  274.86
   0   4   0 9523.44  275.29
   0   4   0 9312.82  277.47
  -1  -4   0   -4.99    8.57
  -1  -4   0   -5.76    7.29
   1  -4   0  -11.54    6.01
  -1  -4   0   -5.97    9.53
   1  -4   0   -0.91   10.19
   1  -4   0   -7.99    7.69
   1   4   0    0.82    9.41
  -1   4   0   -6.46    8.53
  -1   4   0   22.51   11.18
   1   4   0  -13.92    9.23
  -1   4   0    0.29    9.63
   1   4   0   -8.70   10.12
  -1   4   0    5.42   10.54
   1   4   0    3.20    9.76
   2  -4   0    4.01    8.37
  -2  -4   0    0.24    6.98
  -2  -4   0   -5.42    7.98
  -2  -4   0   -1.64    7.82
   2  -4   0    5.67   10.31
  -2  -4   0    7.87    8.28
   2  -4   0    5.51    6.77
   2   4   0    8.87    9.32
  -2   4   0   -2.84    9.16
   2   4   0   11.68   10.69
  -2   4   0   -2.55    8.82
   2   4   0   -1.53    8.83
   2   4   0    9.18   10.90
  -2   4   0    1.27    9.96
  -2   4   0    8.38    9.80
  -3  -4   0  645.25   35.12
   3  -4   0  572.09   28.49
   3  -4   0  590.72   33.21
  -3  -4   0  567.42   31.83
  -3  -4   0  600.05   29.88
   3  -4   0  640.65   35.55
  -3  -4   0  571.62   33.38
   3   4   0  578.27   34.51
  -3   4   0  531.88   34.01
   3   4   0  557.78   21.18
   3   4   0  580.62   21.54
  -3   4   0  580.20   21.42
  -3   4   0  607.21   32.25
   3   4   0  507.72   33.67
   3   4   0  555.96   30.71
  -3   4   0  540.97   34.79
   3   4   0  607.99   35.49
  -3   4   0  573.77   30.88
  -3   4   0  568.78   21.07
  -4  -4   0 1135.82   45.02
  -4  -4   0 1121.78   50.75
   4  -4   0 1204.24   44.85
   4  -4   0 1086.22   50.12
  -4  -4   0 1099.72   51.81
   4  -4   0 1184.32   52.81
  -4  -4   0 1176.42   48.95
  -4  -4   0 1155.78   52.01
   4   4   0 1192.00   53.01
  -4   4   0 1167.62   46.91
  -4   4   0 1091.46   38.82
  -4   4   0 1124.96   39.12
   4   4   0 1166.06   39.54
  -4   4   0 1080.89   53.45
  -4   4   0 1138.22   49.00
   4   4   0 1140.55   39.61
   4   4   0 1106.42   52.11
   4   4   0 1115.70   46.60
  -4   4   0 1136.61   52.96
   4   4   0 1077.59   51.79
  -5  -4   0  142.03   19.10
  -5  -4   0  110.37   19.32
  -5  -4   0  137.60   18.67
   5  -4   0  158.27   21.98
  -5  -4   0  125.22   17.18
   5  -4   0  136.97   13.97
   5  -4   0  138.80   12.85
  -5  -4   0  157.31   15.18
   5  -4   0  145.37   21.58
   5   4   0  127.78   18.83
  -5   4   0  176.83   25.35
   5   4   0  129.52   12.96
   5   4   0  104.71   14.42
  -5   4   0  147.38   12.85
   5   4   0  134.27   12.71
  -5   4   0  120.61   15.27
  -5   4   0  121.47   21.85
   5   4   0  135.30   21.00
   5   4   0   85.67   18.25
  -5   4   0  127.45   12.23
  -6  -4   0   82.92   11.52
  -6  -4   0   56.64   13.80
  -6  -4   0   57.97   16.09
  -6  -4   0   78.72   10.93
  -6  -4   0   93.12   16.26
   6  -4   0   83.45   18.46
   6  -4   0   69.75    9.72
   6  -4   0   76.52   12.48
   6  -4   0   84.65   18.53
  -6  -4   0   71.47   16.04
  -6   4   0   72.55   17.34
   6   4   0   65.70   11.41
   6   4   0   94.77   13.28
  -6   4   0  100.21   15.19
  -6   4   0   86.87   19.20
   6   4   0   64.08   15.35
   6   4   0  104.84   19.76
  -6   4   0   88.70   12.26
   6   4   0   83.41   12.88
  -6   4   0   81.21   12.36
  -7  -4   0   68.26   11.80
  -7  -4   0   61.60   17.08
   7  -4   0   92.75   19.84
   7  -4   0   44.04   16.66
  -7  -4   0   55.37   15.67
  -7  -4   0   72.89   17.01
   7  -4   0   73.18    9.32
   7  -4   0   69.67   11.37
  -7  -4   0   27.24   12.30
  -7  -4   0   72.85   10.09
  -7   4   0   89.60   19.49
   7   4   0   95.63   19.80
   7   4   0   87.11   14.54
  -7   4   0   90.63   14.72
  -7   4   0   65.06   16.99
  -7   4   0   56.78   12.05
  -7   4   0   68.40   13.56
   7   4   0   70.00   11.37
   7   4   0   56.49   15.67
   7   4   0   59.12   12.57
   8  -4   0  717.66   43.11
  -8  -4   0  834.23   46.43
  -8  -4   0  763.85   40.36
   8  -4   0  779.48   33.11
  -8  -4   0  804.41   31.99
   8  -4   0  810.84   45.70
  -8  -4   0  715.98   43.83
  -8  -4   0  730.33   43.60
  -8   4   0  756.63   44.37
   8   4   0  753.59   44.75
  -8   4   0  745.60   37.66
  -8   4   0  758.27   37.18
  -8   4   0  769.07   46.66
  -8   4   0  739.28   33.16
   8   4   0  788.50   38.04
   8   4   0  742.74   37.98
   8   4   0  715.56   44.85
   9  -4   0   -9.35   10.67
  -9  -4   0   44.69   18.20
   9  -4   0   14.61   15.15
   9  -4   0   30.09    9.64
  -9  -4   0   22.37   14.67
  -9  -4   0    8.33   11.50
  -9  -4   0   35.77   13.34
   9   4   0   24.41   12.56
   9   4   0   14.15   14.96
   9   4   0    0.39   12.63
  -9   4   0   18.72   10.99
   9   4   0   39.63   13.87
  -9   4   0    9.06   13.07
  -9   4   0   30.18    9.62
  -9   4   0   30.26   15.28
 -10  -4   0   27.48   15.00
 -10  -4   0   11.26   14.30
 -10  -4   0   57.27   18.63
 -10  -4   0   41.59   14.86
  10  -4   0   34.03   17.73
  10  -4   0   26.13   17.08
 -10   4   0   40.10   16.63
  10   4   0   26.92   13.00
  10   4   0   36.71   16.96
 -10   4   0   53.66   18.10
  10   4   0   42.74   14.85
 -10   4   0   43.90   14.07
  10   4   0   48.13   17.20
 -10   4   0   48.70   12.02
  11  -4   0  236.48   30.42
  11  -4   0  215.24   28.26
 -11  -4   0  253.98   26.38
 -11  -4   0  203.31   29.01
 -11  -4   0  199.52   27.60
 -11  -4   0  195.11   27.20
 -11   4   0  190.72   26.23
  11   4   0  228.96   28.02
  11   4   0  204.47   22.45
 -11   4   0  210.59   29.67
 -11   4   0  230.88   25.92
  11   4   0  212.70   29.49
  11   4   0  168.19   25.08
 -12  -4   0   51.44   19.84
 -12  -4   0   59.88   20.30
  12  -4   0   62.44   20.25
 -12  -4   0  154.93   29.73
  12  -4   0   59.46   22.11
 -12  -4   0   79.22   18.58
 -12   4   0   69.79   20.52
 -12   4   0   93.65   19.89
  12   4   0  111.35   22.23
  12   4   0  100.07   20.48
  12   4   0   55.67   20.00
 -12   4   0  104.78   24.25
  12   4   0   67.85   21.02
 -13  -4   0   90.14   24.44
 -13  -4   0  114.81   24.30
  13  -4   0   64.06   21.04
 -13  -4   0   53.74   20.71
  13  -4   0   78.09   25.20
 -13   4   0   78.96   24.57
 -13   4   0   61.45   19.88
  13   4   0   96.42   26.79
  13   4   0   88.01   23.61
 -13   4   0  170.68   27.72
  13   4   0   98.23   20.97
  13   4   0  130.36   26.42
  14  -4   0  122.88   27.95
 -14  -4   0  128.32   28.41
 -14  -4   0  120.65   27.55
  14  -4   0  158.41   34.14
 -14  -4   0  135.12   25.86
 -14   4   0  140.73   26.38
 -14   4   0  166.70   33.38
  14   4   0  110.46   25.70
  14   4   0  149.40   29.04
  14   4   0  103.39   28.05
 -14   4   0  169.65   29.36
  14   4   0  144.93   24.80
 -15  -4   0  418.08   41.97
 -15  -4   0  458.82   39.54
 -15  -4   0  331.79   40.82
  15  -4   0  414.33   41.49
  15  -4   0  322.80   41.24
 -15   4   0  388.95   38.61
 -15   4   0  305.68   35.84
  15   4   0  341.24   37.49
  15   4   0  378.30   41.95
 -15   4   0  367.59   41.45
  15   4   0  369.55   39.01
 -16  -4   0  100.64   25.00
 -16  -4   0  140.56   38.13
 -16  -4   0  110.35   27.28
  16  -4   0   69.58   24.97
 -16  -4   0  113.07   26.55
  16  -4   0  114.59   30.89
 -16   4   0  115.94   27.11
 -16   4   0   96.14   25.97
  16   4   0   90.26   27.88
  16   4   0  130.89   30.90
 -16   4   0   72.90   27.06
  16   4   0  125.14   28.74
  17  -4   0   36.46   24.76
 -17  -4   0    4.28   19.22
  17  -4   0   21.62   20.70
 -17  -4   0   14.49   16.31
 -17  -4   0    9.57   19.62
  17   4   0    0.55   21.75
 -17   4   0   42.16   22.38
 -17   4   0   37.57   25.61
  17   4   0   -4.95   19.93
 -17   4   0   24.53   20.64
  17   4   0   21.30   22.60
  18  -4   0   19.06   25.66
 -18  -4   0    9.60   16.79
 -18  -4   0   65.08   25.22
 -18  -4   0   35.17   22.69
 -18   4   0   34.88   25.15
 -18   4   0   33.51   19.80
 -18   4   0   26.53   22.37
  18   4   0   19.97   23.70
   0  -5   0   -6.26    8.96
   0  -5   0    5.73   10.54
   0  -5   0   -0.83    8.15
   0  -5   0    5.05   10.08
   0   5   0    3.67   10.60
   0   5   0   16.12   11.97
   0   5   0   -3.03    8.97
   0   5   0    7.69   11.36
  -1  -5   0  167.74   19.76
  -1  -5   0  135.91   19.61
   1  -5   0  213.81   22.82
  -1  -5   0  163.57   19.54
   1  -5   0  207.13   22.24
   1  -5   0  226.55   21.85
  -1  -5   0  223.33   22.12
  -1  -5   0  181.39   21.85
  -1   5   0  166.69   22.63
   1   5   0  187.36   23.58
  -1   5   0  176.69   22.43
   1   5   0  196.09   24.42
   1   5   0  197.87   23.13
  -1   5   0  221.78   24.71
   1   5   0  197.29   23.01
  -1   5   0  178.39   21.53
  -2  -5   0  498.53   29.73
  -2  -5   0  437.51   32.16
  -2  -5   0  485.27   32.61
   2  -5   0  432.96   30.56
   2  -5   0  451.24   31.93
  -2  -5   0  488.02   30.58
   2  -5   0  475.79   29.09
   2  -5   0  463.65   33.05
  -2  -5   0  516.14   33.63
  -2   5   0  422.55   33.43
  -2   5   0  472.65   32.01
   2   5   0  495.94   35.77
   2   5   0  510.82   33.23
   2   5   0  483.30   34.36
   2   5   0  461.65   34.20
  -2   5   0  443.47   33.74
  -2   5   0  461.22   31.59
  -3  -5   0  131.83   18.57
  -3  -5   0  182.64   21.88
  -3  -5   0  153.84   21.18
   3  -5   0  156.00   21.28
  -3  -5   0  130.25   17.85
   3  -5   0  100.28   20.90
  -3  -5   0  157.06   18.00
  -3  -5   0  147.56   20.71
   3  -5   0  142.14   19.68
   3  -5   0  160.01   17.99
   3   5   0  157.71   25.60
  -3   5   0  179.86   23.07
  -3   5   0  141.83   19.82
  -3   5   0  130.93   22.35
   3   5   0  169.87   26.84
   3   5   0  211.08   22.51
  -3   5   0  168.62   20.14
   3   5   0  171.69   22.63
   4  -5   0  123.92   17.45
  -4  -5   0  140.39   21.25
  -4  -5   0  122.73   22.07
  -4  -5   0  109.73   20.11
  -4  -5   0  138.43   18.55
  -4  -5   0  138.69   22.94
   4  -5   0   91.56   19.93
   4  -5   0  134.92   22.63
  -4  -5   0  119.22   16.91
  -4   5   0  107.60    8.83
  -4   5   0  128.31    8.94
   4   5   0  130.44   23.11
   4   5   0  158.99   25.81
   4   5   0   79.29   20.58
  -4   5   0  104.10   21.73
   4   5   0  135.76    9.69
   4   5   0  125.36   19.75
   4   5   0  104.40    8.44
  -4   5   0  158.03   22.29
  -4   5   0  150.35   22.68
  -4   5   0  116.92   19.97
  -5  -5   0  102.59   21.24
  -5  -5   0  139.99   17.64
   5  -5   0   91.07   18.90
   5  -5   0  138.95   16.27
   5  -5   0  129.87   15.47
  -5  -5   0  166.11   21.60
  -5  -5   0  158.83   17.32
  -5  -5   0  147.13   23.33
   5  -5   0  156.55   25.21
  -5  -5   0  145.02   20.50
   5   5   0  137.38   24.60
  -5   5   0  149.46   12.63
  -5   5   0  157.34   12.80
  -5   5   0  153.17   25.36
   5   5   0  189.33   23.74
  -5   5   0  164.39   20.98
   5   5   0  170.00   23.13
   5   5   0  155.72   12.97
   5   5   0  149.10   18.50
  -5   5   0  143.57   19.10
   5   5   0  153.99   12.25
  -5   5   0  100.12   20.46
   6  -5   0   70.81   19.16
  -6  -5   0  110.50   16.68
  -6  -5   0  128.71   24.44
  -6  -5   0   60.22   17.25
   6  -5   0   44.71   11.21
  -6  -5   0   67.00   16.35
  -6  -5   0   72.04   17.67
   6  -5   0   70.00   19.82
   6   5   0   89.87   17.13
  -6   5   0   89.90   20.93
   6   5   0   87.41   21.55
  -6   5   0   79.35   16.60
  -6   5   0  107.35   13.07
   6   5   0   50.74   17.32
   6   5   0   91.87   11.98
  -6   5   0   88.07   12.52
  -6   5   0   80.30   21.67
   6   5   0   67.47   12.18
  -7  -5   0  -18.31    9.40
  -7  -5   0    6.09   11.92
   7  -5   0    0.82    8.37
   7  -5   0  -10.15   14.67
  -7  -5   0    5.42   12.05
  -7  -5   0   13.81   11.23
   7  -5   0    0.17   14.22
   7   5   0    3.68   13.99
   7   5   0   15.27    9.35
   7   5   0   -2.43    7.18
  -7   5   0   -2.82   14.62
   7   5   0    9.93    9.54
  -7   5   0    0.20    7.64
  -7   5   0   14.00   10.73
  -7   5   0  -14.33   13.82
   7   5   0    0.03   13.87
  -7   5   0    4.58    7.46
   8  -5   0  150.77   27.62
  -8  -5   0  101.42   21.98
  -8  -5   0  111.81   22.91
   8  -5   0  140.51   26.21
  -8  -5   0  140.45   22.37
  -8  -5   0  148.14   26.90
  -8   5   0  119.18   25.08
   8   5   0  153.32   27.01
  -8   5   0  128.78   17.79
   8   5   0  123.28   17.69
   8   5   0  119.85   24.35
  -8   5   0  111.97   16.19
  -8   5   0  122.14   25.03
  -9  -5   0   58.78   18.30
  -9  -5   0   30.26   16.51
   9  -5   0   40.96   17.99
   9  -5   0   32.65   20.17
  -9  -5   0   39.89   16.14
  -9  -5   0   29.55   17.58
   9   5   0   21.41   12.03
  -9   5   0   45.45   19.60
  -9   5   0   42.34   12.62
  -9   5   0   17.31   15.88
   9   5   0   43.01   19.49
   9   5   0   33.46   17.88
 -10  -5   0  154.99   27.26
 -10  -5   0  177.40   30.99
 -10  -5   0  147.70   27.59
  10  -5   0   84.18   21.17
 -10  -5   0  161.19   25.32
  10  -5   0  119.93   27.02
 -10   5   0  138.84   19.86
  10   5   0  122.94   26.67
 -10   5   0  188.76   32.53
  10   5   0  187.93   31.51
 -10   5   0  160.47   28.63
  11  -5   0   -6.79   13.67
 -11  -5   0   21.16   14.85
 -11  -5   0   -6.48   14.10
  11  -5   0   -9.21   14.43
 -11  -5   0   -7.36   12.08
 -11  -5   0   -6.06   11.52
 -11   5   0   -0.67   15.28
  11   5   0    4.17   18.63
 -11   5   0    9.43   12.64
  11   5   0  -13.67   15.81
 -11   5   0   12.41   17.28
  11   5   0   -9.41   12.00
 -12  -5   0   98.23   24.41
 -12  -5   0  148.48   30.09
 -12  -5   0   96.96   24.67
  12  -5   0  107.28   28.14
  12  -5   0   85.50   24.35
 -12  -5   0   79.82   21.17
 -12   5   0  102.94   26.46
 -12   5   0   94.66   28.10
  12   5   0   46.54   17.70
 -12   5   0   91.33   21.53
  12   5   0  117.83   29.24
  12   5   0  112.92   27.56
 -13  -5   0  100.04   28.61
  13  -5   0   87.44   28.39
 -13  -5   0  105.74   27.84
  13  -5   0   91.83   26.81
 -13  -5   0  121.57   25.33
 -13  -5   0  161.12   31.08
  13   5   0  118.27   28.67
  13   5   0  101.12   23.29
  13   5   0  146.30   31.89
 -13   5   0  101.76   25.84
 -13   5   0  133.57   30.26
 -13   5   0  151.72   26.03
 -14  -5   0   76.41   24.68
 -14  -5   0    5.55   19.94
  14  -5   0   36.15   21.53
  14  -5   0   13.28   23.87
 -14  -5   0    8.98   18.27
 -14   5   0   58.46   26.37
 -14   5   0   38.37   18.82
  14   5   0   12.49   16.74
  14   5   0   48.90   23.73
 -14   5   0   90.42   27.77
  14   5   0   50.43   24.81
  15  -5   0   40.54   23.31
  15  -5   0    8.03   24.72
 -15  -5   0   49.69   23.31
 -15  -5   0   18.57   18.15
  15   5   0  -13.63   20.56
  15   5   0   10.78   19.00
 -15   5   0    6.71   17.36
 -15   5   0   14.39   20.31
 -15   5   0   28.74   22.96
  15   5   0   11.76   20.98
  16  -5   0    8.73   20.12
  16  -5   0   -1.96   23.67
 -16  -5   0   27.04   19.14
 -16  -5   0   21.48   19.07
 -16   5   0   23.43   21.74
 -16   5   0  -21.90   16.15
  16   5   0   18.04   21.55
  16   5   0  -26.87   16.43
  16   5   0    4.59   23.94
 -16   5   0   -1.74   18.81
   0  -6   0   22.93   15.08
   0  -6   0   18.37   14.01
   0  -6   0   34.45   14.73
   0  -6   0   39.96   15.33
   0  -6   0   28.41   14.44
   0   6   0   32.29   16.85
   0   6   0    7.53   14.53
   0   6   0   -4.15   12.38
   0   6   0   67.91   20.77
   1  -6   0   26.32   14.73
  -1  -6   0   61.33   15.91
  -1  -6   0   27.64   14.69
  -1  -6   0   46.18   16.41
  -1  -6   0   48.85   16.58
   1  -6   0   72.52   16.79
   1  -6   0   41.46   18.20
   1  -6   0   56.87   18.30
   1  -6   0   51.09   15.20
  -1  -6   0   46.61   14.75
  -1  -6   0   68.81   18.35
   1   6   0   32.41   15.78
  -1   6   0   55.05   19.14
   1   6   0   49.96   19.09
   1   6   0   54.91   19.03
  -1   6   0   29.62   15.85
  -1   6   0   57.23   18.60
   1   6   0    5.31   15.53
  -1   6   0   34.63   17.15
   2  -6   0   36.22   15.53
  -2  -6   0   37.20   16.11
  -2  -6   0   34.89   14.81
   2  -6   0   25.21   13.06
  -2  -6   0   26.95   14.32
   2  -6   0   21.67   15.54
  -2  -6   0   24.00   13.84
  -2  -6   0   45.68   16.72
   2  -6   0   38.52   14.19
   2  -6   0   33.55   17.96
  -2  -6   0   39.23   15.38
  -2   6   0   22.77   15.93
  -2   6   0   18.65   16.60
  -2   6   0   15.09   14.07
   2   6   0    4.11   12.83
   2   6   0   26.24   16.78
   2   6   0   16.43   15.52
   2   6   0   23.11   16.46
  -2   6   0   47.99   18.03
  -3  -6   0  -16.39   11.79
  -3  -6   0   -0.65   11.99
   3  -6   0    2.53   10.07
  -3  -6   0   -6.08   11.43
   3  -6   0   -1.27    9.12
   3  -6   0    2.26   12.26
   3  -6   0  -11.94   13.63
  -3  -6   0   -5.74   11.18
   3  -6   0   -2.96   11.22
  -3  -6   0  -10.00    9.92
  -3  -6   0    1.65   10.42
   3   6   0    9.04   15.12
   3   6   0  -13.53    9.98
   3   6   0   -7.03   13.50
  -3   6   0    5.75   12.90
  -3   6   0    3.77   14.86
   3   6   0   21.49   16.77
  -3   6   0   22.42   13.45
  -3   6   0    2.50   14.09
  -4  -6   0    7.29   13.47
   4  -6   0   13.56   10.93
  -4  -6   0   -8.68   11.67
  -4  -6   0   23.65   13.76
  -4  -6   0   -5.06   10.85
   4  -6   0  -15.67   10.83
  -4  -6   0   14.24   14.25
  -4  -6   0   67.59   20.68
   4  -6   0   15.97   17.22
   4  -6   0    2.83   11.23
   4  -6   0    8.00   13.96
  -4   6   0   11.24   13.76
   4   6   0   20.90   13.20
  -4   6   0    6.28   14.17
  -4   6   0   -9.88   13.15
   4   6   0   -6.35   15.83
  -4   6   0    0.12   13.48
   4   6   0   -1.46   13.79
   4   6   0   11.01   14.63
  -5  -6   0   14.25   14.80
  -5  -6   0    7.74   11.58
  -5  -6   0    3.19   10.86
  -5  -6   0   20.86   14.25
  -5  -6   0   -9.84   10.30
   5  -6   0    5.12   16.11
   5  -6   0   14.91   14.95
   5  -6   0   -4.27    9.88
  -5   6   0   22.80   17.91
  -5   6   0    7.75   13.43
   5   6   0   38.06   17.62
   5   6   0    5.85   12.09
  -5   6   0    9.94   15.38
   5   6   0   10.65   14.96
  -5   6   0    4.13   13.61
   5   6   0    4.00   14.50
  -6  -6   0   -2.55   11.00
  -6  -6   0    2.85   15.44
  -6  -6   0  -11.60   11.62
   6  -6   0  -17.46   12.86
   6  -6   0    6.44   17.72
  -6  -6   0    9.10   14.06
   6   6   0   13.19   16.16
   6   6   0   -4.29   14.13
  -6   6   0   16.59   14.23
   6   6   0    5.21   11.46
  -6   6   0   -6.32   14.10
  -6   6   0    2.94    6.36
  -6   6   0   -5.51   16.94
   6   6   0    2.65    5.93
   6   6   0   -0.63    6.65
  -6   6   0    4.85    6.00
  -7  -6   0   14.38   14.93
  -7  -6   0   26.03   17.39
  -7  -6   0   58.02   18.71
  -7  -6   0   36.88   17.21
   7  -6   0   40.04   20.06
   7  -6   0  -10.77   14.65
  -7   6   0   -4.90   12.06
   7   6   0   25.06   18.81
  -7   6   0   31.17   17.96
  -7   6   0   24.43    9.07
   7   6   0   20.96    8.61
  -7   6   0    1.88   15.24
   7   6   0    8.65   17.49
  -7   6   0   23.43    9.22
   7   6   0   17.79    9.22
   8  -6   0   14.22   19.09
   8  -6   0   35.49   19.31
  -8  -6   0   -0.74   13.55
  -8  -6   0   11.86   14.14
  -8  -6   0   -2.64   15.01
  -8  -6   0   22.26   15.07
   8   6   0  -16.01   14.77
   8   6   0   -8.38   16.21
  -8   6   0  -12.81   14.28
   8   6   0    5.18    9.81
  -8   6   0   11.14   16.77
  -8   6   0    0.68    8.71
  -9  -6   0   -2.19   13.06
  -9  -6   0    7.97   16.89
  -9  -6   0   15.85   17.93
   9  -6   0   -0.62   16.19
   9  -6   0   11.91   18.39
  -9  -6   0    6.20   16.55
   9   6   0   12.81   18.88
   9   6   0   13.41   18.82
  -9   6   0   -5.39    9.54
  -9   6   0   20.39   18.77
   9   6   0   10.17   10.40
  -9   6   0    3.66   16.20
  10  -6   0   39.75   20.21
 -10  -6   0   19.09   18.36
 -10  -6   0   23.97   15.93
  10  -6   0   32.39   19.73
 -10  -6   0   16.71   17.97
 -10  -6   0   25.54   19.30
 -10   6   0   12.27   12.09
  10   6   0   -4.62   18.41
 -10   6   0   15.28   19.88
  10   6   0    2.70   12.28
  10   6   0   34.87   22.30
 -10   6   0   37.43   21.11
 -11  -6   0  -16.98   13.98
 -11  -6   0    9.01   15.45
 -11  -6   0   -0.84   17.83
 -11  -6   0   11.01   17.41
  11  -6   0    6.03   19.19
  11  -6   0    2.46   19.72
 -11   6   0   -0.33   18.76
 -11   6   0    7.92   12.04
 -11   6   0    9.12   19.38
  11   6   0   10.59   13.31
  11   6   0   -8.17   19.20
  11   6   0  -11.73   19.92
 -12  -6   0   43.46   22.22
  12  -6   0  -13.88   14.22
 -12  -6   0    3.42   15.72
 -12  -6   0    4.96   18.43
 -12  -6   0  -12.86   18.33
  12  -6   0   -5.27   20.40
  12   6   0  -11.23   12.54
  12   6   0   10.80   18.50
  12   6   0   -2.10   20.52
 -12   6   0    8.96   21.06
 -12   6   0    0.73   11.98
 -12   6   0   16.60   20.53
 -13  -6   0   24.08   25.31
  13  -6   0   29.80   23.19
 -13  -6   0   34.29   22.03
  13  -6   0   45.89   25.61
  13   6   0   45.82   18.86
 -13   6   0   52.71   26.28
  13   6   0    5.27   19.70
  13   6   0   15.06   21.33
 -13   6   0   36.35   24.71
 -13   6   0   20.90   15.36
 -14  -6   0   24.49   24.35
 -14  -6   0   20.63   22.46
  14  -6   0    8.34   19.73
  14  -6   0   40.35   27.94
 -14  -6   0   38.72   23.87
 -14   6   0   10.02   23.32
  14   6   0  -12.13   18.89
  14   6   0    2.03   16.98
  14   6   0   -6.89   18.00
 -14   6   0    5.60   17.62
 -14   6   0   -4.77   19.47
   0  -7   0   -1.88   13.69
   0  -7   0    2.31   12.81
   0  -7   0   -9.42   13.09
   0  -7   0    5.35   14.41
   0  -7   0    1.58    9.54
   0  -7   0   -2.64   12.56
   0  -7   0   -9.22   11.03
   0  -7   0   -0.20   14.24
   0   7   0   -0.72   15.73
   0   7   0    8.57   16.93
   0   7   0   23.91   17.48
   0   7   0   10.98   16.89
  -1  -7   0   -8.20   13.24
   1  -7   0   -5.16   12.80
   1  -7   0  -27.35   13.23
   1  -7   0    2.52   14.85
   1  -7   0   -4.15   10.80
  -1  -7   0   -6.32   13.50
  -1  -7   0   11.13   15.24
  -1  -7   0    1.06   12.42
   1  -7   0   15.18   13.54
   1  -7   0  -20.94   13.14
  -1  -7   0   16.81   15.42
  -1  -7   0    3.18   13.73
  -1  -7   0    2.19   13.96
   1  -7   0    3.24   13.88
  -1   7   0  -16.08   12.63
   1   7   0  -10.67   15.78
   1   7   0   -9.72   14.99
   1   7   0    0.40   15.48
  -1   7   0   -3.19   15.81
  -1   7   0  -13.25   14.19
  -1   7   0    8.12   17.57
   1   7   0   -8.12   14.68
   2  -7   0   98.47   23.28
   2  -7   0  111.88   23.66
  -2  -7   0  124.43   25.10
  -2  -7   0  128.70   25.56
  -2  -7   0  133.64   28.37
   2  -7   0   64.61   22.10
   2  -7   0  112.36   21.43
  -2  -7   0  122.53   22.93
  -2  -7   0  129.15   24.71
   2  -7   0  117.03   22.24
  -2  -7   0  162.23   25.52
   2  -7   0  152.58   28.78
  -2  -7   0  161.27   28.23
   2   7   0  105.39   24.47
  -2   7   0  116.18   26.13
   2   7   0   93.39   25.02
  -2   7   0  114.89   28.14
  -2   7   0  161.29   28.87
  -2   7   0   66.33   23.84
   2   7   0   97.75   24.02
   2   7   0  168.83   31.99
  -3  -7   0   26.27   18.00
   3  -7   0   18.36   16.30
  -3  -7   0   15.98   13.99
   3  -7   0   12.08   15.82
  -3  -7   0    7.63   14.83
  -3  -7   0   40.91   19.76
   3  -7   0   16.26   19.57
  -3  -7   0   56.90   18.36
   3  -7   0   17.08   19.91
  -3  -7   0   18.45   15.22
  -3   7   0    7.73   16.73
   3   7   0    0.62   14.67
  -3   7   0   23.81   17.53
   3   7   0   19.15   17.82
  -3   7   0    3.67   17.66
  -3   7   0   45.89   20.93
   3   7   0   27.57   19.74
   3   7   0   15.69   16.50
  -4  -7   0   56.13   19.04
   4  -7   0   33.60   17.94
  -4  -7   0   86.35   22.50
   4  -7   0   96.29   23.89
   4  -7   0   79.21   24.87
   4  -7   0   51.78   22.57
  -4  -7   0   90.79   24.71
  -4  -7   0   21.35   16.72
   4   7   0   82.15   24.90
   4   7   0   37.96   18.04
  -4   7   0   76.83   25.87
  -4   7   0   54.12   20.90
   4   7   0   34.86   21.26
   4   7   0   27.53   17.67
  -4   7   0   35.99   20.52
  -4   7   0   72.65   24.51
   5  -7   0   31.28   19.76
   5  -7   0   11.91   16.44
  -5  -7   0   74.28   20.93
  -5  -7   0   26.78   17.45
   5  -7   0   27.04   21.73
   5  -7   0   34.82   20.17
  -5  -7   0   22.77   18.11
  -5  -7   0   29.64   19.52
  -5   7   0   42.75   23.85
  -5   7   0   35.68   20.20
   5   7   0   53.80   23.57
   5   7   0    5.98   14.92
   5   7   0   53.28   23.27
  -5   7   0   23.70   17.58
  -5   7   0    8.64   17.82
   5   7   0   35.98   20.61
  -6  -7   0   48.30   19.16
   6  -7   0   64.18   25.70
  -6  -7   0   66.23   22.82
   6  -7   0   27.10   20.27
   6  -7   0   30.37   20.29
   6  -7   0   61.04   22.77
  -6  -7   0   70.30   20.22
  -6  -7   0   49.27   19.85
  -6   7   0   25.65   21.33
   6   7   0   87.44   26.15
  -6   7   0   55.12   24.73
  -6   7   0   50.34   19.96
   6   7   0   33.10   21.59
  -7  -7   0   12.37   17.53
  -7  -7   0    0.52   14.51
  -7  -7   0   18.30   17.19
   7  -7   0  -29.15   16.51
  -7  -7   0    1.94   18.33
   7  -7   0   -9.19   15.63
  -7   7   0    8.60   20.01
   7   7   0   12.58   19.43
  -7   7   0   -1.51   19.35
   7   7   0   27.56   20.64
  -8  -7   0    6.10   17.43
  -8  -7   0   71.11   23.24
   8  -7   0   16.35   19.48
   8  -7   0   20.48   20.19
  -8  -7   0   37.37   19.26
  -8  -7   0   54.56   21.99
   8   7   0   22.18    8.40
  -8   7   0   15.52   20.38
  -8   7   0   42.20    8.88
   8   7   0   37.82   21.89
   8   7   0   44.91   12.62
  -8   7   0   71.44   28.22
   8   7   0   30.15   21.87
  -8   7   0   41.88   11.08
  -9  -7   0   -4.56   14.99
  -9  -7   0    1.34   17.24
   9  -7   0   41.93   22.89
   9  -7   0    7.99   20.85
  -9  -7   0  -13.08   17.44
   9   7   0   -2.30    8.46
   9   7   0   -3.26   19.15
   9   7   0   -5.98   20.35
  -9   7   0    3.50    8.32
  -9   7   0  -26.73   18.58
  -9   7   0    8.27   22.90
 -10  -7   0  116.11   28.98
  10  -7   0   79.20   29.56
  10  -7   0   89.28   26.45
 -10  -7   0  137.59   31.37
  10   7   0  167.54   38.49
  10   7   0   93.88   17.23
 -10   7   0   96.78   31.20
  10   7   0   58.45   26.99
 -10   7   0  118.91   17.67
 -10   7   0  108.55   30.85
   0  -8   0  731.75   52.40
   0  -8   0  784.05   53.95
   0  -8   0  634.19   59.94
   0  -8   0  711.74   53.38
   0  -8   0  718.40   51.27
   0  -8   0  756.30   54.84
   0   8   0  851.81   57.36
   0   8   0  589.11   52.33
   0   8   0  709.39   56.59
  -1  -8   0    5.81   14.35
  -1  -8   0   21.82   19.08
  -1  -8   0   21.24   16.85
   1  -8   0   10.80   18.11
   1  -8   0   -1.27   15.35
   1  -8   0   31.27   19.91
  -1  -8   0    2.87   16.95
   1  -8   0   15.45   18.11
  -1  -8   0   14.69   19.57
   1  -8   0   27.51   20.42
  -1  -8   0   17.68   18.80
   1  -8   0   31.95   21.49
   1  -8   0   15.72   15.82
  -1  -8   0   -6.95   16.27
   1  -8   0  -10.71   15.40
  -1   8   0    6.92   19.76
  -1   8   0   -7.48   17.50
  -1   8   0   10.88   19.65
   1   8   0   -8.90   18.15
   1   8   0   34.98   21.17
  -1   8   0   38.71   22.62
   1   8   0    8.99   18.76
   1   8   0    0.28   17.71
   2  -8   0   -0.73   18.84
  -2  -8   0   -7.40   15.40
  -2  -8   0    8.78   14.28
   2  -8   0   25.00   18.67
   2  -8   0  -14.55   13.25
  -2  -8   0   -8.76   17.47
  -2  -8   0   -3.62   15.92
  -2  -8   0   21.53   19.63
   2  -8   0  -22.47   18.20
   2  -8   0   32.16   16.65
  -2  -8   0   -3.01   11.40
   2  -8   0    2.41   17.45
   2  -8   0   18.14   16.22
   2   8   0   -4.18   19.38
   2   8   0  -28.35   15.42
  -2   8   0   -7.82   18.12
   2   8   0    8.96   21.05
  -2   8   0   -2.52   17.13
   2   8   0   -4.49   17.18
  -2   8   0   -1.86   17.96
  -2   8   0  -10.88   17.08
   3  -8   0   51.81   22.12
   3  -8   0   68.71   24.10
  -3  -8   0    7.95   18.15
   3  -8   0   50.10   23.75
  -3  -8   0   16.76   17.81
  -3  -8   0   21.09   20.03
  -3  -8   0   18.82   18.88
   3  -8   0   21.51   22.60
  -3  -8   0   60.33   22.99
   3  -8   0   23.55   21.41
   3   8   0   68.48   24.94
   3   8   0   36.34   24.91
   3   8   0   -3.58   17.11
   3   8   0   42.52   26.02
  -3   8   0   65.95   24.53
  -3   8   0   34.92   23.81
  -3   8   0    1.23   19.64
  -3   8   0   41.37   21.82
   4  -8   0  140.10   30.10
   4  -8   0  125.47   33.33
  -4  -8   0  156.95   31.30
  -4  -8   0  128.55   30.84
  -4  -8   0   56.81   22.89
   4  -8   0   92.13   34.61
  -4  -8   0  126.69   27.66
   4  -8   0   82.48   25.59
   4   8   0  151.81   35.55
  -4   8   0   45.21   23.04
  -4   8   0  126.81   30.03
   4   8   0  150.54   35.71
   4   8   0   71.44   24.71
  -4   8   0  117.65   28.63
   4   8   0  135.87   33.10
  -4   8   0   66.81   25.42
 -20   0   1    1.71   20.23
  20   0  -1  -19.49   19.13
  20   0  -1   10.98   25.59
  20   0  -1   14.81   21.98
  19   0  -1   -5.46   21.57
  19   0  -1   28.94   21.42
 -19   0   1  -23.45   16.09
 -18   0   1    3.61   16.62
 -18   0   1  -22.94   14.26
  18   0  -1   -8.67   16.24
 -18   0   1   -7.33   14.94
  18   0  -1   -7.91   17.90
 -17   0   1    3.97   15.11
 -17   0   1   -2.75   13.58
 -17   0   1  -14.42   14.32
  17   0  -1   -4.91   16.57
  17   0  -1    8.53   18.28
  16   0  -1    2.91   15.78
 -16   0   1   30.55   17.89
 -16   0   1    2.42   12.32
  16   0  -1    2.07   20.66
  16   0  -1   -0.17   14.22
 -16   0   1  -22.18   12.25
 -16   0   1    3.67   14.29
 -15   0   1  -10.89   12.79
  15   0  -1    3.97   10.80
 -15   0   1   12.19   12.37
 -15   0   1   15.67   17.38
  15   0  -1   -3.68   17.39
  15   0  -1   11.99   14.53
  15   0  -1   14.21   14.44
 -15   0   1   -4.92   13.64
  14   0  -1  -18.11   12.25
  14   0  -1   24.59   10.96
 -14   0   1  -12.04    9.98
  14   0  -1    0.80   11.96
 -14   0   1  -12.49   11.22
 -14   0   1   -4.73   11.46
  14   0  -1    0.36   12.88
 -14   0   1    3.27   13.35
 -13   0   1   -0.16   11.08
 -13   0   1   -4.56   10.17
  13   0  -1    6.20   12.77
 -13   0   1  -11.15   11.46
  13   0  -1    0.63   10.12
  13   0  -1   -2.56   13.79
 -13   0   1   -3.79    8.96
  13   0  -1    0.17    8.31
 -13   0   1    3.06    6.85
 -12   0   1    3.12   11.50
  12   0  -1    2.87   11.91
 -12   0   1   16.35   12.86
  12   0  -1    7.18   13.62
 -12   0   1   13.72   11.52
 -12   0   1   13.18   10.25
 -12   0   1    5.11    6.18
  12   0  -1   -5.71    9.43
  12   0  -1    2.70    8.50
  11   0  -1   -2.35   11.52
 -11   0   1   -5.48    7.86
 -11   0   1   -8.84    9.47
 -11   0   1   -4.72    7.65
 -11   0   1    5.22   10.66
  11   0  -1    3.19    7.50
  11   0  -1  -12.04    8.28
  11   0  -1   -1.54    9.40
 -11   0   1    7.91    6.56
  10   0  -1  -11.75    9.14
  10   0  -1    2.99    9.27
 -10   0   1   -3.07    7.34
 -10   0   1   -3.52   11.06
  10   0  -1  -11.31    9.82
  10   0  -1   -3.91    7.27
 -10   0   1    6.73    6.51
 -10   0   1   -2.83   10.87
 -10   0   1   -7.46    9.16
 -10   0   1  -13.43    6.49
   9   0  -1   -2.60    6.75
  -9   0   1    9.09   11.07
  -9   0   1    6.09    7.28
   9   0  -1    2.95    9.49
  -9   0   1    9.48   10.00
  -9   0   1   -2.57    7.78
   9   0  -1    8.17   10.79
   9   0  -1   10.89   10.27
  -9   0   1    0.73    5.41
   8   0  -1   -1.75    8.08
  -8   0   1   -0.95    7.56
  -8   0   1    3.01    5.56
  -8   0   1  -14.13    7.81
  -8   0   1   -4.71    8.59
   8   0  -1   -9.35    8.85
   8   0  -1   -2.42    5.93
   8   0  -1    1.94    9.07
  -8   0   1  -11.36    6.07
  -8   0   1   -6.55    6.69
   8   0  -1   -0.27    6.33
   7   0  -1   -2.39    7.46
  -7   0   1   -8.25    7.75
  -7   0   1   -3.28    6.12
  -7   0   1   -3.73    8.00
   7   0  -1    0.30    8.07
  -7   0   1   -4.51    4.76
  -7   0   1   -6.58    6.53
  -7   0   1   -5.36    6.29
   7   0  -1    3.66    6.41
   7   0  -1    4.46    8.43
   7   0  -1   -3.28    4.64
   7   0  -1    7.91    8.86
   6   0  -1   -2.94    6.96
  -6   0   1    2.57    4.90
  -6   0   1    5.73    8.68
   6   0  -1   16.74    8.55
   6   0  -1    0.11    4.89
  -6   0   1   -8.85    5.80
   6   0  -1   -4.69    6.93
   6   0  -1   -3.36    6.25
  -6   0   1    5.98    6.91
  -6   0   1   -0.22    7.22
  -6   0   1   -2.57    6.60
   5   0  -1   -0.53    4.07
  -5   0   1   -0.57    7.56
   5   0  -1    3.93    7.63
  -5   0   1    5.35    6.20
  -5   0   1   -4.01    4.02
   5   0  -1    1.60    6.91
  -5   0   1    2.30    5.05
   5   0  -1   13.17    7.66
  -5   0   1   -7.32    6.55
   5   0  -1   -0.98    6.73
  -5   0   1   -4.56    6.74
   4   0  -1   -8.89    5.88
  -4   0   1    8.48    6.42
  -4   0   1    2.86    6.42
  -4   0   1    3.42    4.51
  -4   0   1   -0.31    4.26
   4   0  -1   -0.14    4.64
   4   0  -1    0.17    5.93
   4   0  -1  -15.31    4.94
  -4   0   1   -6.99    5.29
   4   0  -1    4.53    4.30
   4   0  -1   -6.45    6.31
  -4   0   1    3.73    5.98
   3   0  -1   -1.53    3.94
  -3   0   1   -1.12    4.69
  -3   0   1   -4.28    4.88
   3   0  -1    2.03    3.40
  -3   0   1    2.35    3.27
   3   0  -1    5.79    5.70
  -3   0   1    6.68    5.09
   3   0  -1    1.23    5.67
  -3   0   1    5.55    3.94
   3   0  -1    1.64    4.74
   3   0  -1    5.85    4.87
  -3   0   1   -0.32    5.00
  -2   0   1    1.93    3.14
   2   0  -1    4.72    4.12
   2   0  -1    2.09    3.38
  -2   0   1    2.38    3.20
   2   0  -1   -1.66    2.17
   2   0  -1    3.04    2.30
  -2   0   1   -1.28    2.17
   2   0  -1    0.67    2.84
   2   0  -1    0.97    2.50
  -2   0   1    0.35    3.29
  -2   0   1   -1.42    2.97
  -2   0   1    0.53    3.38
   2   0  -1    0.36    2.17
  -1   0   1    1.49    1.29
   1   0  -1    0.39    1.80
   1   0  -1   -1.03    1.90
   1   0  -1    1.83    1.16
  -1   0   1    1.19    1.31
   1   0  -1   -1.11    1.18
  -1   0   1    0.23    1.70
   1   0  -1    1.30    1.89
  -1   0   1    3.73    1.94
  -1   0   1   -0.04    1.99
  -1   0   1   -1.70    1.69
   0   0   1    0.53    1.35
   0   0   1   -0.75    0.91
   0   0  -1    1.94    1.42
   0   0   1    1.83    1.44
   0   0  -1    1.30    1.43
   0   0  -1    0.16    1.07
   0   0   1   -0.11    1.32
   0   0  -1   -1.31    1.23
   0   0   1   -0.86    1.22
   1   0   1   -2.55    1.82
   1   0   1    2.03    1.48
  -1   0  -1    0.16    1.60
  -1   0  -1    0.70    1.79
  -1   0  -1   -1.42    1.89
   1   0   1    1.54    2.59
   1   0   1   -1.25    1.85
   1   0   1    0.34    1.65
  -1   0  -1   -1.07    1.99
  -1   0  -1   -2.93    1.39
   2   0   1   -2.67    2.91
   2   0   1    3.10    4.75
  -2   0  -1   -1.23    3.37
   2   0   1    2.69    2.16
  -2   0  -1   -3.21    3.47
  -2   0  -1   -3.03    2.36
  -2   0  -1   -2.21    3.55
  -2   0  -1   -1.58    2.78
   2   0   1    2.41    3.92
   2   0   1    2.96    2.66
   2   0   1    2.60    2.53
   2   0   1   -2.14    3.68
  -3   0  -1    4.68    4.51
   3   0   1   -1.47    5.84
   3   0   1   -0.48    5.83
  -3   0  -1   -5.23    4.53
   3   0   1   -4.41    4.73
   3   0   1    2.50    4.04
  -3   0  -1   -0.80    5.13
  -3   0  -1   -3.78    5.03
   3   0   1    6.68    5.22
  -3   0  -1   -0.55    4.02
  -4   0  -1   -2.18    5.94
   4   0   1   -3.31    6.22
  -4   0  -1   -3.81    4.21
   4   0   1   -2.55    4.57
  -4   0  -1    1.49    6.69
  -4   0  -1   -0.39    6.47
   4   0   1   -1.34    5.99
   4   0   1   10.34    6.08
   4   0   1   -7.50    6.83
  -4   0  -1  -10.15    5.54
  -5   0  -1    7.40    6.94
  -5   0  -1   -2.77    7.31
  -5   0  -1    3.28    6.40
   5   0   1   -6.08    7.55
  -5   0  -1    4.14    4.56
   5   0   1   -2.15    5.87
   5   0   1   -4.42    7.51
   5   0   1    5.98    6.45
   5   0   1   -2.38    5.78
  -5   0  -1   -3.54    6.83
  -6   0  -1   -7.96    7.31
   6   0   1    6.51    8.06
  -6   0  -1    4.31    7.25
   6   0   1    8.53    8.74
  -6   0  -1   -3.56    4.22
   6   0   1   -0.22    6.61
  -6   0  -1    0.11    7.23
  -6   0  -1    0.13    4.91
  -6   0  -1  -11.98    6.17
   6   0   1    0.68    9.13
   6   0   1   -1.99    7.03
  -7   0  -1    7.67    7.89
   7   0   1   -1.13    8.96
  -7   0  -1   11.38    9.21
   7   0   1   -7.43    8.15
   7   0   1    9.02    7.33
  -7   0  -1    1.48    8.78
  -7   0  -1   -0.80    7.87
   7   0   1   -8.16    7.73
   7   0   1    3.44    7.45
  -7   0  -1    5.85    6.05
  -7   0  -1   10.52    5.36
  -8   0  -1   -5.39    7.36
   8   0   1  -11.97    9.88
  -8   0  -1    3.02    7.95
  -8   0  -1    6.87    6.06
   8   0   1    5.81   10.03
  -8   0  -1   -5.03    7.84
  -8   0  -1   -2.94    8.63
  -8   0  -1    3.05    5.16
   8   0   1   -8.29    6.97
   8   0   1   -2.65    7.77
   9   0   1   16.86   12.34
   9   0   1   -5.61    9.41
  -9   0  -1    4.64    9.33
   9   0   1   -5.65    7.03
  -9   0  -1   -0.27    9.00
  -9   0  -1   14.19    6.20
  -9   0  -1   -4.25    5.73
  -9   0  -1   12.82    9.85
  -9   0  -1   -6.56    8.32
   9   0   1   -6.82    7.78
  10   0   1   -3.66    8.59
  10   0   1   -0.34   11.93
  10   0   1    0.14    8.03
 -10   0  -1    7.39    9.65
  10   0   1    3.02   10.74
 -10   0  -1    7.17   10.03
 -10   0  -1   13.17    7.52
 -10   0  -1    0.36    9.54
 -10   0  -1  -10.09    7.54
 -11   0  -1   23.50   11.68
  11   0   1   -4.16   12.81
  11   0   1  -11.30    9.56
 -11   0  -1    7.97   10.76
  11   0   1  -16.23    6.78
 -11   0  -1    4.85    9.41
 -11   0  -1    6.49   11.16
 -11   0  -1   -8.70    5.69
  11   0   1   11.08   10.70
  12   0   1  -10.04   12.11
  12   0   1   -2.30   10.42
 -12   0  -1   -7.80    9.20
 -12   0  -1    7.54   10.67
 -12   0  -1    6.86    7.91
  12   0   1   -3.31   11.45
 -12   0  -1    5.46   11.42
  12   0   1   -3.28    7.94
 -12   0  -1   -1.14   10.28
 -13   0  -1  -14.49    9.74
 -13   0  -1    6.53    8.44
 -13   0  -1   11.86   12.35
  13   0   1   -2.06    9.29
 -13   0  -1   -5.12   10.10
 -13   0  -1   24.68   13.57
  13   0   1   11.60   14.49
  13   0   1    4.29   10.96
  13   0   1   -6.81   13.61
  14   0   1   -0.60   10.87
 -14   0  -1   -2.31   12.02
  14   0   1    9.35   12.29
 -14   0  -1    0.03   11.52
  14   0   1   20.54   16.21
 -14   0  -1    2.52    8.64
 -14   0  -1   -8.79   11.39
 -14   0  -1   10.14   13.58
  14   0   1   -2.65   15.62
  15   0   1  -10.57   12.92
 -15   0  -1   -1.04   13.60
 -15   0  -1    6.86    9.49
 -15   0  -1   10.71   15.42
  15   0   1    5.48   16.49
 -15   0  -1   -6.15   13.11
  15   0   1    5.56   12.23
  15   0   1    9.06   14.44
 -15   0  -1    6.38   12.02
  15   0   1   -4.66   12.24
 -16   0  -1   17.60   15.25
 -16   0  -1  -15.16   14.89
 -16   0  -1   -0.67   17.81
  16   0   1    9.93   12.90
  16   0   1   28.62   19.67
  16   0   1    3.52   15.80
  16   0   1   19.42   18.57
 -16   0  -1    2.66   14.02
 -17   0  -1   -0.26   15.97
  17   0   1  -15.58   18.87
 -17   0  -1   -6.97   15.70
  17   0   1  -22.33   16.08
 -17   0  -1  -13.99   14.88
  18   0   1   20.06   18.82
 -18   0  -1   12.53   16.90
  18   0   1    3.59   20.69
 -18   0  -1   -5.80   16.36
 -18   0  -1    4.17   16.20
 -19   0  -1    7.65   17.21
  19   0   1    5.94   19.88
  19   0   1  -17.68   19.74
 -19   0  -1   -2.37   18.45
  20   0   1    5.25   21.80
 -20   0  -1   -8.61   17.88
  20   0   1  -37.99   16.12
 -20   0  -1  -11.37   16.91
 -20  -1   1  -20.29   16.16
  20  -1  -1    5.37   22.62
 -20  -1   1   15.35   21.00
 -20   1   1   -1.24   18.69
  20   1  -1    6.73   20.61
  20   1  -1   -5.73   17.48
  20   1  -1    7.48   22.72
  19  -1  -1   52.68   27.15
  19  -1  -1   31.97   21.61
 -19  -1   1   21.65   17.96
 -19  -1   1   20.55   19.60
  19   1  -1   21.71   22.79
  19   1  -1   23.34   19.15
  19   1  -1   53.57   23.31
 -19   1   1   31.35   21.78
  18  -1  -1  168.58   27.69
 -18  -1   1  154.84   29.50
 -18  -1   1  128.71   29.33
  18  -1  -1  127.75   31.46
 -18  -1   1  168.30   28.59
 -18   1   1  163.86   32.53
  18   1  -1  110.52   29.92
  18   1  -1  174.33   32.96
  18   1  -1  144.88   29.15
 -18   1   1  213.24   35.09
  18   1  -1  141.46   28.98
 -18   1   1  217.91   36.22
  17  -1  -1   35.93   20.70
 -17  -1   1   39.69   19.84
 -17  -1   1   39.19   17.39
  17  -1  -1   82.85   20.76
  17  -1  -1   56.01   18.26
 -17  -1   1   72.14   24.37
 -17   1   1   95.33   25.04
  17   1  -1   21.86   19.86
  17   1  -1   64.44   23.05
 -17   1   1   80.62   24.99
  17   1  -1   42.74   20.50
  17   1  -1   40.47   22.97
 -17   1   1   34.41   22.04
  16  -1  -1  149.11   28.70
 -16  -1   1   95.37   24.29
 -16  -1   1  117.18   22.73
 -16  -1   1  161.47   29.35
  16  -1  -1  167.34   23.99
  16  -1  -1  202.25   27.18
  16   1  -1  217.43   29.11
  16   1  -1  163.92   31.60
  16   1  -1  173.45   30.16
 -16   1   1  144.24   28.53
  16   1  -1  187.48   33.91
 -16   1   1  178.68   23.00
 -16   1   1  248.30   33.31
 -16   1   1  147.44   28.79
  15  -1  -1  191.19   24.29
  15  -1  -1  117.96   26.22
 -15  -1   1  168.79   27.94
 -15  -1   1  186.45   24.43
 -15  -1   1  251.60   30.75
  15  -1  -1  197.76   24.01
  15   1  -1  267.58   34.22
 -15   1   1  214.40   30.70
  15   1  -1  229.03   30.41
  15   1  -1  216.24   28.19
 -15   1   1  214.81   22.18
  15   1  -1  244.15   29.24
 -15   1   1  189.49   31.54
 -15   1   1  207.35   28.32
 -15   1   1  181.44   22.36
  14  -1  -1  639.90   37.08
 -14  -1   1  546.13   39.63
 -14  -1   1  578.48   42.29
 -14  -1   1  529.94   41.50
  14  -1  -1  514.32   34.66
  14  -1  -1  539.33   40.19
 -14  -1   1  586.20   37.40
 -14   1   1  605.86   43.46
 -14   1   1  507.50   40.65
 -14   1   1  545.10   40.23
 -14   1   1  537.17   32.74
  14   1  -1  554.15   39.49
  14   1  -1  557.18   38.81
  14   1  -1  601.88   44.09
 -14   1   1  580.36   31.44
 -13  -1   1   94.95   20.31
 -13  -1   1   96.07   20.17
 -13  -1   1   67.88   16.75
 -13  -1   1   60.42   18.04
  13  -1  -1   99.60   21.97
  13  -1  -1   71.24   16.35
  13  -1  -1  109.47   18.99
  13  -1  -1   76.09   20.67
 -13   1   1  106.69   14.55
 -13   1   1   82.81   20.17
  13   1  -1   96.30   12.92
  13   1  -1   66.91   18.33
  13   1  -1   75.47   19.09
  13   1  -1   66.39   18.27
 -13   1   1   77.23   19.43
 -13   1   1   89.16   19.99
 -13   1   1   94.68   16.78
  12  -1  -1   66.33   14.48
 -12  -1   1  121.36   19.83
 -12  -1   1   91.87   14.71
  12  -1  -1   88.46   17.24
  12  -1  -1  130.50   21.94
 -12  -1   1  126.06   22.65
 -12  -1   1   66.48   17.90
 -12  -1   1   95.79   18.92
  12  -1  -1   81.04   20.89
  12   1  -1  100.73   19.09
  12   1  -1   57.96   16.55
 -12   1   1   49.62   16.99
 -12   1   1   83.38   18.18
 -12   1   1   78.83   18.86
  12   1  -1   81.01   15.02
  12   1  -1  100.41   22.08
 -12   1   1   95.55   15.53
 -12   1   1  112.27   15.82
  12   1  -1   86.51   11.98
  11  -1  -1  457.75   33.40
 -11  -1   1  433.17   25.12
 -11  -1   1  457.04   33.59
 -11  -1   1  464.84   32.40
  11  -1  -1  502.32   33.43
 -11  -1   1  452.15   31.97
 -11  -1   1  453.88   16.85
 -11  -1   1  465.69   29.63
  11  -1  -1  449.77   28.65
  11  -1  -1  422.75   28.22
 -11   1   1  504.63   33.92
  11   1  -1  508.67   35.17
 -11   1   1  452.34   26.27
  11   1  -1  439.87   29.06
  11   1  -1  457.46   31.55
  11   1  -1  467.97   26.23
 -11   1   1  422.13   25.47
 -11   1   1  436.02   31.72
  11   1  -1  433.66   21.62
 -11   1   1  385.35   31.86
  10  -1  -1   77.02   14.42
 -10  -1   1   86.27   16.04
  10  -1  -1   96.50   18.48
  10  -1  -1   56.28   13.94
 -10  -1   1   54.82   15.26
 -10  -1   1   92.20   12.86
 -10  -1   1   71.86    6.93
 -10  -1   1   63.74   15.82
  10  -1  -1   86.61   18.33
 -10  -1   1   67.80   16.25
  10   1  -1   45.21   14.18
 -10   1   1   63.14   11.82
  10   1  -1   71.81   14.10
 -10   1   1   76.33   16.70
  10   1  -1   80.54    9.73
 -10   1   1   95.57   14.67
 -10   1   1   51.63   14.38
 -10   1   1   61.33   16.10
  10   1  -1   84.74   15.78
  10   1  -1   86.79   16.99
  -9  -1   1  110.56   13.22
   9  -1  -1  111.80   15.21
   9  -1  -1  106.98   16.31
  -9  -1   1  105.00   17.55
   9  -1  -1  150.16   19.40
   9  -1  -1   99.04   16.32
  -9  -1   1   95.74   16.58
  -9  -1   1  114.33    7.71
  -9  -1   1  120.79   15.82
  -9   1   1  108.17   18.01
  -9   1   1  121.54   13.43
  -9   1   1  131.37   14.42
   9   1  -1  126.01   18.32
   9   1  -1  110.87   19.14
  -9   1   1  105.34   18.25
  -9   1   1  127.53   19.44
   9   1  -1  103.69    9.83
   9   1  -1  122.48   16.77
   9   1  -1  105.92   14.45
   8  -1  -1  269.66   22.20
   8  -1  -1  275.09   21.42
  -8  -1   1  303.21   22.89
  -8  -1   1  287.38   23.53
  -8  -1   1  278.80   21.87
  -8  -1   1  273.61   11.83
   8  -1  -1  262.61   20.03
  -8  -1   1  262.94   19.87
  -8  -1   1  258.27   17.53
   8  -1  -1  249.88   19.09
  -8   1   1  260.68   22.80
   8   1  -1  289.03   13.58
  -8   1   1  284.03   17.21
   8   1  -1  266.88   18.22
   8   1  -1  253.47   19.36
  -8   1   1  276.29   23.18
  -8   1   1  266.73   18.33
   8   1  -1  269.80   22.04
   8   1  -1  265.57   22.23
   7  -1  -1  476.41   27.34
  -7  -1   1  513.81   28.05
   7  -1  -1  467.86   24.45
  -7  -1   1  469.65   17.11
  -7  -1   1  482.21   25.81
  -7  -1   1  494.12   22.88
   7  -1  -1  557.39   28.62
   7  -1  -1  477.77   27.93
  -7  -1   1  479.72   28.28
  -7  -1   1  427.89   26.50
  -7   1   1  461.11   27.94
   7   1  -1  478.08   17.85
   7   1  -1  500.99   27.70
   7   1  -1  459.00   24.15
   7   1  -1  526.83   28.96
  -7   1   1  523.51   25.11
  -7   1   1  440.47   26.76
  -7   1   1  499.69   28.60
   7   1  -1  479.66   23.67
  -7   1   1  485.53   21.34
  -6  -1   1  349.25   23.19
  -6  -1   1  353.17   13.97
  -6  -1   1  377.00   22.06
  -6  -1   1  369.67   18.69
  -6  -1   1  334.77   21.57
   6  -1  -1  407.65   23.13
   6  -1  -1  380.34   20.30
   6  -1  -1  395.22   23.23
  -6  -1   1  373.12   21.45
  -6  -1   1  362.52   23.00
   6  -1  -1  392.98   23.26
  -6   1   1  355.61   16.61
  -6   1   1  345.05   22.55
  -6   1   1  377.51   22.71
  -6   1   1  358.72   21.86
   6   1  -1  357.68   13.40
   6   1  -1  400.19   23.85
  -6   1   1  367.46   20.43
  -6   1   1  335.61   22.72
   6   1  -1  350.46   19.57
   6   1  -1  340.73   22.27
   6   1  -1  360.59   23.00
   6   1  -1  328.52   18.71
   5  -1  -1    6.65    6.96
  -5  -1   1   11.98    6.24
  -5  -1   1   20.20    7.77
   5  -1  -1   13.58    7.97
  -5  -1   1    9.12    6.96
  -5  -1   1    3.33    6.41
   5  -1  -1    9.24    3.80
  -5  -1   1    6.99    7.91
   5  -1  -1   13.53    6.94
   5  -1  -1    8.95    8.12
  -5  -1   1    2.07    6.64
   5   1  -1    3.20    6.76
  -5   1   1    1.06    4.16
  -5   1   1   -3.94    6.68
   5   1  -1    2.39    2.61
   5   1  -1    2.30    7.57
  -5   1   1   14.03    7.23
   5   1  -1   11.80    9.20
   5   1  -1   11.39    7.78
  -5   1   1   16.51    7.79
   5   1  -1   14.57    7.45
  -5   1   1   10.83    7.97
   4  -1  -1  532.94   22.48
  -4  -1   1  486.62   24.43
   4  -1  -1  524.97   17.71
   4  -1  -1  508.92   24.37
   4  -1  -1  538.41   24.27
  -4  -1   1  530.64   24.13
  -4  -1   1  521.28   23.62
  -4  -1   1  528.24   21.60
  -4  -1   1  504.73   24.94
  -4  -1   1  531.91   24.84
   4   1  -1  572.58   25.71
  -4   1   1  544.04   24.22
  -4   1   1  541.54   24.69
   4   1  -1  548.19   23.09
  -4   1   1  542.59   24.10
  -4   1   1  554.85   25.42
  -4   1   1  503.12   24.65
   4   1  -1  556.89   25.20
   4   1  -1  529.07   20.45
   4   1  -1  559.96   24.78
  -4   1   1  544.78   18.12
   3  -1  -1  466.95   20.37
  -3  -1   1  477.73   22.33
  -3  -1   1  545.60   20.37
  -3  -1   1  479.43   20.75
   3  -1  -1  470.49   16.58
  -3  -1   1  506.25   22.43
   3  -1  -1  476.83   20.65
   3  -1  -1  498.92   22.52
   3  -1  -1  460.65   19.72
  -3  -1   1  449.22   21.84
   3   1  -1  493.34   21.15
   3   1  -1  487.54   22.18
  -3   1   1  490.21   15.53
  -3   1   1  489.48   15.67
  -3   1   1  490.99   20.76
   3   1  -1  472.86   21.34
  -3   1   1  487.89   21.88
   3   1  -1  514.16   22.72
  -3   1   1  494.67   22.17
   3   1  -1  497.60   17.34
  -3   1   1  469.33   22.50
  -3   1   1  505.65   20.72
   3   1  -1  528.62   22.65
  -3   1   1  476.44   20.44
  -3   1   1  478.81   21.82
  -2  -1   1   53.50    8.73
   2  -1  -1   41.91    5.93
  -2  -1   1   46.91    8.19
   2  -1  -1   51.57    6.96
  -2  -1   1   54.86    6.75
  -2  -1   1   51.28    8.19
  -2  -1   1   50.80    4.79
   2  -1  -1   58.92    9.16
  -2  -1   1   48.85    7.27
   2  -1  -1   43.83    6.15
   2  -1  -1   52.23    6.82
   2   1  -1   58.38    8.00
  -2   1   1   67.29    9.05
  -2   1   1   55.51    7.74
   2   1  -1   82.69    9.92
  -2   1   1   61.49    6.98
   2   1  -1   48.07    6.67
  -2   1   1   62.33    8.60
  -2   1   1   51.50    5.55
  -2   1   1   65.85    7.12
   2   1  -1   41.39    7.09
  -2   1   1   53.68    7.86
   2   1  -1   63.32    8.92
   2   1  -1   70.41    8.99
  -2   1   1   54.05    7.12
   2   1  -1   45.31    4.51
   2   1  -1   52.07    7.69
   1  -1  -1  160.74    8.07
  -1  -1   1  161.28    8.73
   1  -1  -1  164.32    9.87
  -1  -1   1  153.28   10.60
  -1  -1   1  142.93   10.90
  -1  -1   1  156.93   10.48
  -1  -1   1  153.04    8.16
   1  -1  -1  152.85    9.11
   1  -1  -1  148.24    7.67
  -1   1   1  140.69    7.90
  -1   1   1  144.48   10.38
  -1   1   1  159.26    9.25
   1   1  -1  164.97    9.16
   1   1  -1  146.81    8.29
   1   1  -1  157.72   10.44
   1   1  -1  156.86    9.82
  -1   1   1  152.81    9.34
  -1   1   1  159.78   10.48
  -1   1   1  145.53    7.89
   1   1  -1  143.38   10.31
   1   1  -1  153.95    9.48
   1   1  -1  152.12   11.12
  -1   1   1  155.58    8.82
  -1   1   1  167.32   10.67
   0  -1   1  888.39   29.02
   0  -1  -1  880.78   29.84
   0  -1   1  767.79   27.11
   0  -1  -1  912.05   29.49
   0  -1   1  887.59   30.05
   0  -1   1  887.68   26.91
   0  -1  -1  909.99   28.31
   0  -1  -1  872.30   26.93
   0   1   1  858.38   26.33
   0   1  -1  883.41   27.35
   0   1  -1  869.18   29.85
   0   1   1  891.22   29.51
   0   1   1  849.34   27.90
   0   1   1  866.33   26.51
   0   1  -1  772.38   27.13
   0   1  -1  901.16   29.24
   0   1  -1  850.07   30.20
   0   1   1  894.14   30.31
   0   1  -1  861.44   27.27
   0   1  -1  874.24   29.63
   0   1   1  861.11   28.91
   0   1  -1  859.66   27.47
  -1  -1  -1 2145.57   63.26
   1  -1   1 1984.83   61.19
  -1  -1  -1 2119.12   61.15
  -1  -1  -1 2088.50   61.60
  -1  -1  -1 2127.55   59.72
  -1  -1  -1 2088.10   60.45
  -1  -1  -1 2155.74   64.10
   1  -1   1 2124.48   63.99
   1  -1   1 2203.38   62.33
   1  -1   1 2209.10   63.98
  -1   1  -1 2025.80   61.34
   1   1   1 2111.63   61.86
  -1   1  -1 2106.32   61.55
  -1   1  -1 2113.58   59.85
  -1   1  -1 2038.95   62.53
   1   1   1 2074.17   63.46
   1   1   1 2141.93   63.90
   1   1   1 2120.30   63.35
  -1   1  -1 2132.03   64.31
  -1   1  -1 2219.84   64.53
  -1   1  -1 2067.84   61.52
   1   1   1 2058.13   60.41
   1   1   1 2026.86   60.63
   1   1   1 2087.32   61.97
  -1   1  -1 2097.35   63.02
   1   1   1 2067.63   61.75
   2  -1   1   17.89    6.67
  -2  -1  -1   13.21    4.01
   2  -1   1   12.11    7.03
  -2  -1  -1   14.16    4.80
  -2  -1  -1    5.48    5.62
  -2  -1  -1    3.59    5.55
  -2  -1  -1    1.17    3.72
  -2  -1  -1   23.38    5.56
   2  -1   1   11.46    5.31
   2   1   1    9.39    4.38
   2   1   1   -0.99    4.77
   2   1   1    6.40    6.07
  -2   1  -1   15.30    5.94
   2   1   1    5.82    3.71
  -2   1  -1   15.94    6.66
  -2   1  -1    6.77    3.87
  -2   1  -1   18.96    5.83
  -2   1  -1    0.71    5.56
   2   1   1    8.24    5.06
   2   1   1   10.26    4.54
  -2   1  -1    6.80    4.81
  -2   1  -1    1.92    4.45
   2   1   1    7.50    6.28
   2   1   1    3.99    4.48
  -3  -1  -1 1254.07   42.05
   3  -1   1 1296.06   43.12
  -3  -1  -1 1240.47   41.28
   3  -1   1 1221.92   34.54
  -3  -1  -1 1203.49   40.42
   3  -1   1 1203.49   42.40
   3  -1   1 1172.15   40.89
  -3  -1  -1 1219.48   42.66
   3  -1   1 1197.08   42.32
  -3  -1  -1 1167.06   41.83
  -3  -1  -1 1201.88   37.87
   3   1   1 1224.18   37.89
   3   1   1 1191.52   42.09
   3   1   1 1189.68   40.53
  -3   1  -1 1260.23   41.10
  -3   1  -1 1148.15   41.39
  -3   1  -1 1188.74   36.24
   3   1   1 1232.26   41.43
   3   1   1 1206.94   40.91
  -3   1  -1 1237.05   42.87
   3   1   1 1197.35   41.19
   3   1   1 1218.14   36.19
   3   1   1 1153.69   41.31
  -3   1  -1 1172.97   40.36
   4  -1   1   16.30    7.00
  -4  -1  -1   16.39    7.53
   4  -1   1   25.29    9.77
  -4  -1  -1   35.13    7.15
   4  -1   1   50.64   10.05
  -4  -1  -1   28.40    8.49
   4  -1   1   37.63    9.41
   4  -1   1   23.48    4.98
  -4  -1  -1   22.68    8.61
  -4   1  -1   24.39    7.83
   4   1   1   19.30    8.02
   4   1   1   31.62    5.92
   4   1   1   12.14    8.07
   4   1   1   12.54    7.75
  -4   1  -1   17.82    7.85
  -4   1  -1   20.73    7.87
  -4   1  -1   16.49    7.09
  -4   1  -1   32.78    8.67
  -4   1  -1   11.53    7.05
   4   1   1   21.50    7.01
  -4   1  -1   23.20    4.72
   4   1   1   30.19    3.92
   4   1   1   18.00    8.36
   5  -1   1  515.28   19.31
  -5  -1  -1  543.21   26.35
   5  -1   1  482.82   25.20
  -5  -1  -1  546.67   26.56
  -5  -1  -1  548.90   23.51
   5  -1   1  547.73   26.47
   5  -1   1  509.67   27.04
   5  -1   1  549.27   26.77
  -5  -1  -1  521.69   25.26
   5   1   1  513.26   20.39
  -5   1  -1  501.97   23.89
  -5   1  -1  541.55   27.28
   5   1   1  502.51   24.74
  -5   1  -1  543.37   26.03
   5   1   1  506.48   26.05
   5   1   1  517.57   16.29
  -5   1  -1  495.53   26.38
   5   1   1  553.26   25.13
  -5   1  -1  529.20   24.40
   5   1   1  513.54   25.92
  -5   1  -1  502.96   18.31
  -5   1  -1  492.44   25.52
   5   1   1  500.88   25.68
  -6  -1  -1  126.80   15.41
   6  -1   1  130.59   14.90
   6  -1   1  143.74   10.67
   6  -1   1  131.37   16.40
  -6  -1  -1  127.58   15.55
   6  -1   1  149.89   16.30
  -6  -1  -1  147.83   14.19
   6  -1   1  149.60   16.78
  -6  -1  -1  102.27   13.89
  -6   1  -1  133.60    8.79
  -6   1  -1   97.40   14.81
  -6   1  -1  115.78   14.58
   6   1   1  132.24   15.81
  -6   1  -1  116.96   13.26
   6   1   1  155.47   15.09
   6   1   1  129.52   15.33
  -6   1  -1  147.14   15.41
  -6   1  -1  137.16   13.95
   6   1   1  155.06   16.18
   6   1   1  143.63   16.33
  -6   1  -1  130.55   15.47
   6   1   1  140.60   10.53
   7  -1   1   62.05   14.58
   7  -1   1   71.98   10.16
   7  -1   1   88.83   13.90
   7  -1   1  109.53   16.63
  -7  -1  -1   56.03   12.82
  -7  -1  -1   66.99   13.23
  -7  -1  -1   44.54   11.93
  -7  -1  -1   88.74   13.30
   7   1   1   74.69   14.61
   7   1   1   75.13   14.86
  -7   1  -1   74.26    7.90
  -7   1  -1  101.24   13.60
   7   1   1   68.53    9.97
  -7   1  -1   59.18   13.43
   7   1   1   47.55   12.64
   7   1   1   82.89   14.62
  -7   1  -1   83.71   13.16
  -7   1  -1   71.26   13.69
  -7   1  -1   76.75   14.50
  -8  -1  -1   23.19    9.69
  -8  -1  -1   39.81   11.42
   8  -1   1   14.89   10.97
   8  -1   1   32.96   12.35
  -8  -1  -1   18.52    9.60
   8  -1   1    8.84    8.74
   8  -1   1   23.44    8.69
  -8  -1  -1   32.96   10.69
  -8  -1  -1   16.08   10.28
   8   1   1   20.68   12.13
  -8   1  -1   22.67   10.61
  -8   1  -1   48.95   13.06
  -8   1  -1   26.91    9.51
  -8   1  -1    1.82    8.06
   8   1   1   34.85   12.42
   8   1   1   37.19   12.78
  -8   1  -1   33.68    9.69
   8   1   1   22.00    8.02
  -8   1  -1   23.00    6.33
  -9  -1  -1 1057.92   48.63
   9  -1   1 1083.15   49.43
   9  -1   1 1041.21   49.70
  -9  -1  -1 1070.85   48.24
   9  -1   1 1110.76   47.12
  -9  -1  -1 1108.93   46.30
   9  -1   1 1128.39   41.76
  -9  -1  -1 1047.76   50.12
  -9  -1  -1 1072.92   45.64
  -9   1  -1 1086.52   50.87
  -9   1  -1 1102.88   48.91
  -9   1  -1 1148.53   49.74
   9   1   1 1111.72   48.27
   9   1   1 1073.25   49.84
   9   1   1 1132.71   49.27
  -9   1  -1 1146.81   38.12
   9   1   1 1125.99   40.30
  -9   1  -1 1038.62   44.67
  -9   1  -1 1150.27   43.64
  10  -1   1    1.31   10.99
 -10  -1  -1   -4.32    7.82
  10  -1   1    2.68    7.26
 -10  -1  -1   11.17    9.71
  10  -1   1    0.12    8.39
 -10  -1  -1   11.15    9.98
 -10  -1  -1   18.33   12.34
 -10  -1  -1    2.81    6.91
  10  -1   1   -6.13   11.18
  10   1   1   -2.15    8.71
  10   1   1   21.28   12.62
 -10   1  -1    9.10    8.59
 -10   1  -1    4.08    9.91
 -10   1  -1    4.43    9.79
 -10   1  -1    6.23    6.22
  10   1   1    3.92    7.25
 -10   1  -1    0.91    9.85
  10   1   1    2.18   11.64
 -10   1  -1    5.60    7.51
 -11  -1  -1  168.55   21.29
  11  -1   1  237.90   25.71
  11  -1   1  186.18   22.99
  11  -1   1  186.52   17.86
 -11  -1  -1  172.20   18.52
 -11  -1  -1  203.99   24.72
  11  -1   1  186.13   19.92
 -11  -1  -1  235.48   22.44
 -11  -1  -1  158.54   20.79
 -11   1  -1  160.81   16.14
 -11   1  -1  172.95   13.73
  11   1   1  168.07   21.89
 -11   1  -1  208.81   22.47
  11   1   1  156.16   23.26
 -11   1  -1  164.24   21.82
  11   1   1  174.93   15.75
 -11   1  -1  188.14   22.84
 -11   1  -1  158.48   18.97
  11   1   1  198.77   22.14
  12  -1   1   73.02   16.10
 -12  -1  -1  105.03   16.92
  12  -1   1  117.81   22.79
  12  -1   1  109.33   21.17
  12  -1   1  136.49   18.19
 -12  -1  -1  100.17   18.87
 -12  -1  -1  130.35   22.67
 -12  -1  -1  137.59   19.55
 -12  -1  -1  127.26   22.66
 -12   1  -1   99.43   19.01
 -12   1  -1  120.18   21.44
  12   1   1   81.64   20.15
 -12   1  -1   56.41   15.40
  12   1   1   94.00   20.13
 -12   1  -1  115.13   12.69
 -12   1  -1  105.04   19.88
 -12   1  -1  120.93   15.29
  12   1   1   86.65   14.13
  12   1   1  132.93   21.67
  13  -1   1   79.04   17.17
  13  -1   1  119.36   18.45
  13  -1   1   93.39   21.44
 -13  -1  -1   99.87   17.32
 -13  -1  -1   93.51   19.32
 -13  -1  -1  137.78   24.35
  13  -1   1  146.54   25.26
 -13  -1  -1   96.18   19.58
 -13  -1  -1  101.22   21.47
  13   1   1  106.69   21.87
  13   1   1   89.49   15.23
 -13   1  -1  120.19   15.91
  13   1   1  107.99   23.93
 -13   1  -1   99.75   20.08
 -13   1  -1  125.49   23.88
 -13   1  -1  118.69   22.08
  13   1   1  124.73   22.62
 -13   1  -1   94.45   18.66
 -14  -1  -1   20.95   13.92
  14  -1   1   12.94   18.67
 -14  -1  -1   10.85   15.22
 -14  -1  -1   26.66   14.36
  14  -1   1  -20.93   10.22
 -14  -1  -1   14.59   10.44
  14  -1   1   19.97   13.01
  14   1   1   16.16   10.74
  14   1   1   -5.23   13.39
  14   1   1   -2.84   13.17
 -14   1  -1   -5.06   11.82
 -14   1  -1   20.68   10.75
 -14   1  -1   -5.56   12.60
  14   1   1   26.20   16.67
 -14   1  -1   29.67   15.83
 -14   1  -1    1.38   11.35
 -15  -1  -1  202.59   27.26
  15  -1   1  284.19   34.63
  15  -1   1  173.17   24.21
 -15  -1  -1  146.03   27.98
 -15  -1  -1  190.84   25.55
  15  -1   1  192.77   22.93
 -15  -1  -1  232.67   24.80
 -15   1  -1  204.10   28.59
 -15   1  -1  197.25   24.70
  15   1   1  177.31   32.61
  15   1   1  250.76   30.06
 -15   1  -1  221.22   30.22
 -15   1  -1  298.56   33.01
  15   1   1  226.30   28.40
 -16  -1  -1  304.62   32.79
 -16  -1  -1  351.29   38.50
  16  -1   1  266.09   35.99
 -16  -1  -1  396.79   31.18
  16  -1   1  316.91   30.72
 -16  -1  -1  277.71   31.45
  16  -1   1  351.34   30.24
  16   1   1  299.99   34.87
 -16   1  -1  330.32   36.56
 -16   1  -1  333.54   31.12
  16   1   1  316.85   39.16
 -16   1  -1  246.41   33.14
 -16   1  -1  288.43   35.63
  16   1   1  301.81   34.95
 -17  -1  -1   35.81   19.36
  17  -1   1   60.31   22.51
 -17  -1  -1   55.58   19.83
 -17  -1  -1   26.88   14.80
  17  -1   1   30.72   17.62
 -17  -1  -1   37.65   20.54
 -17   1  -1   13.91   16.28
 -17   1  -1   28.93   20.76
  17   1   1   28.11   20.79
  17   1   1   30.45   24.04
  17   1   1   -3.28   16.50
 -17   1  -1   37.97   18.47
 -17   1  -1   11.65   18.89
 -18  -1  -1   34.88   20.82
  18  -1   1   32.10   22.91
 -18  -1  -1   35.75   19.33
 -18  -1  -1   51.33   21.13
  18  -1   1   51.82   20.35
 -18   1  -1    1.40   17.59
 -18   1  -1    8.95   19.20
  18   1   1   29.90   23.87
  18   1   1  106.26   28.07
 -18   1  -1   12.43   19.24
  18   1   1   64.13   23.07
 -18   1  -1   37.96   20.03
 -19  -1  -1   58.38   21.85
 -19  -1  -1   89.30   26.10
  19  -1   1   72.14   28.82
  19   1   1   87.87   27.51
 -19   1  -1   88.60   25.65
  19   1   1   53.20   23.19
  20  -1   1   57.01   25.00
 -20  -1  -1   38.81   23.02
 -20  -1  -1   42.38   22.01
  20  -1   1   53.40   26.53
 -20   1  -1  -17.15   19.92
 -20   1  -1    8.28   22.10
  20   1   1   22.93   23.86
  20   1   1   34.43   24.13
 -20  -2   1   68.26   24.39
  20  -2  -1   45.08   25.97
 -20  -2   1   22.26   21.90
  20   2  -1   34.72   28.56
 -20   2   1   43.01   24.83
 -20   2   1   49.91   25.75
  20   2  -1   15.70   23.66
 -20   2   1   49.66   27.29
 -19  -2   1  120.32   28.65
  19  -2  -1  176.09   37.44
 -19  -2   1  132.79   30.92
  19  -2  -1  125.32   28.40
 -19  -2   1  127.91   32.00
 -19   2   1  100.86   28.76
 -19   2   1  155.91   34.62
 -19   2   1  121.65   32.28
  19   2  -1  101.86   30.39
  19   2  -1  143.36   34.58
  19   2  -1  153.81   30.73
 -18  -2   1  119.96   29.23
 -18  -2   1   93.59   24.79
  18  -2  -1   55.82   26.94
  18  -2  -1  110.86   25.60
  18   2  -1   83.05   28.59
 -18   2   1   95.90   27.24
  18   2  -1  115.44   31.28
 -18   2   1   88.49   27.70
  18   2  -1  112.36   27.14
 -18   2   1  102.02   28.30
 -18   2   1   75.37   25.07
 -17  -2   1   99.39   24.29
 -17  -2   1  105.68   24.59
  17  -2  -1  129.02   26.26
  17  -2  -1  110.22   28.18
 -17  -2   1  133.02   29.56
 -17   2   1  106.29   28.38
  17   2  -1  143.36   27.31
 -17   2   1   61.53   23.86
 -17   2   1   99.01   25.59
  17   2  -1   66.97   26.27
  17   2  -1  124.91   25.94
 -17   2   1  126.28   29.55
  17   2  -1  124.28   30.34
  16  -2  -1  110.55   23.88
 -16  -2   1  141.23   27.28
  16  -2  -1   75.74   24.94
 -16  -2   1  113.94   26.85
 -16  -2   1   66.81   21.93
  16  -2  -1  119.08   21.80
  16   2  -1  116.30   27.49
 -16   2   1  107.09   25.14
 -16   2   1   92.70   24.31
  16   2  -1   84.70   23.32
  16   2  -1   75.64   25.07
 -16   2   1  157.68   22.48
 -16   2   1  134.67   27.43
  16   2  -1   81.09   22.77
 -16   2   1  103.60   26.36
  15  -2  -1    2.98   12.44
 -15  -2   1   46.76   18.32
 -15  -2   1   44.29   18.05
  15  -2  -1   31.40   15.14
  15  -2  -1   58.57   21.84
 -15  -2   1   13.20   16.02
  15   2  -1   62.01   19.09
 -15   2   1   32.36   17.84
 -15   2   1   13.57   16.36
  15   2  -1   18.38   17.26
  15   2  -1   35.04   16.54
 -15   2   1   17.95   18.13
  15   2  -1    7.60   19.16
 -15   2   1   43.54   15.67
  15   2  -1   52.39   20.28
 -15   2   1   50.05   19.71
 -14  -2   1   70.64   18.96
  14  -2  -1   42.39   19.59
 -14  -2   1   13.39   15.40
 -14  -2   1   85.86   22.26
  14  -2  -1   65.62   17.40
  14  -2  -1   23.40   13.81
 -14   2   1   79.79   20.76
  14   2  -1   54.18   20.54
  14   2  -1   56.29   19.55
  14   2  -1   35.33   18.51
  14   2  -1   79.91   18.90
  14   2  -1   53.39   16.99
 -14   2   1   69.27   18.86
 -14   2   1   56.09   19.64
 -14   2   1   79.83   17.44
 -14   2   1   44.81   20.87
 -13  -2   1   49.25   17.00
 -13  -2   1   39.50   15.75
  13  -2  -1   32.59   14.13
 -13  -2   1   41.33   16.19
  13  -2  -1    5.25   11.07
 -13  -2   1   28.25   10.99
  13  -2  -1   26.14   16.91
  13   2  -1   18.98   15.77
 -13   2   1   27.60   12.93
 -13   2   1   46.79   16.99
 -13   2   1   22.37   14.70
  13   2  -1   44.71   16.13
 -13   2   1   28.54   17.35
 -13   2   1   23.17   10.36
  13   2  -1   31.54   16.83
  13   2  -1   50.55   15.79
 -13   2   1   32.75   14.68
  13   2  -1   29.87   16.51
  12  -2  -1  557.48   39.75
  12  -2  -1  592.49   33.21
 -12  -2   1  628.60   38.73
 -12  -2   1  591.33   40.98
 -12  -2   1  498.43   36.53
 -12  -2   1  600.26   28.85
  12  -2  -1  577.42   36.96
  12   2  -1  554.66   39.92
  12   2  -1  587.23   34.73
 -12   2   1  602.53   39.80
  12   2  -1  613.16   39.31
  12   2  -1  610.92   35.22
 -12   2   1  569.07   39.72
 -12   2   1  568.93   39.24
 -12   2   1  599.89   29.46
  12   2  -1  586.83   40.06
 -12   2   1  663.20   36.14
 -12   2   1  626.75   42.78
 -11  -2   1  428.52   30.56
 -11  -2   1  365.15   28.96
  11  -2  -1  348.27   28.35
  11  -2  -1  389.36   26.00
 -11  -2   1  393.01   31.43
  11  -2  -1  366.86   30.21
 -11  -2   1  405.88   22.46
 -11  -2   1  349.03   29.05
  11  -2  -1  364.00   31.05
  11   2  -1  371.39   26.57
  11   2  -1  436.60   27.61
 -11   2   1  418.53   30.70
  11   2  -1  354.17   29.50
 -11   2   1  406.54   27.93
 -11   2   1  412.33   32.18
 -11   2   1  351.26   29.97
  11   2  -1  386.17   31.81
 -11   2   1  357.90   32.01
  11   2  -1  369.33   31.10
 -11   2   1  422.85   22.54
 -10  -2   1   -2.54    9.01
 -10  -2   1   -2.02    9.30
 -10  -2   1   17.45   11.34
 -10  -2   1    9.59    7.70
  10  -2  -1   14.27   11.09
  10  -2  -1    1.50   10.10
  10  -2  -1   -6.95    8.20
 -10  -2   1   -0.51    8.75
  10  -2  -1    4.91   10.41
 -10   2   1    7.57   10.67
  10   2  -1  -27.73    7.73
 -10   2   1    2.08    6.18
 -10   2   1    5.73   10.42
  10   2  -1    1.40   11.29
  10   2  -1    1.89    8.11
 -10   2   1    0.47    7.47
 -10   2   1    2.35   10.16
  10   2  -1  -14.72    8.84
  10   2  -1    6.12   10.77
 -10   2   1   -1.49    9.92
  -9  -2   1 1777.20   70.97
   9  -2  -1 1788.62   61.62
  -9  -2   1 1704.85   67.38
  -9  -2   1 1702.91   57.55
   9  -2  -1 1663.65   69.11
   9  -2  -1 1586.53   66.23
  -9  -2   1 1813.77   67.76
  -9  -2   1 1691.26   70.06
   9  -2  -1 1674.29   66.52
   9   2  -1 1782.71   68.85
  -9   2   1 1855.64   71.17
  -9   2   1 1735.50   56.99
   9   2  -1 1708.69   64.84
  -9   2   1 1726.53   67.65
  -9   2   1 1664.88   70.65
  -9   2   1 1788.94   69.81
   9   2  -1 1699.79   68.33
  -9   2   1 1764.98   66.13
   9   2  -1 1800.76   70.74
   9   2  -1 1753.38   61.97
  -8  -2   1  504.41   31.99
  -8  -2   1  495.96   31.53
  -8  -2   1  410.01   28.42
   8  -2  -1  454.54   30.06
  -8  -2   1  503.75   29.16
  -8  -2   1  547.30   30.60
   8  -2  -1  490.69   25.67
   8  -2  -1  525.52   30.85
  -8  -2   1  501.12   23.49
   8  -2  -1  520.71   30.06
   8   2  -1  488.28   30.47
  -8   2   1  465.92   28.67
   8   2  -1  464.94   28.12
  -8   2   1  496.01   31.12
  -8   2   1  489.94   21.79
  -8   2   1  505.11   31.60
   8   2  -1  497.35   25.61
   8   2  -1  505.12   31.75
   8   2  -1  488.27   30.14
  -8   2   1  438.62   30.74
  -8   2   1  494.71   28.64
  -7  -2   1  325.08   21.64
  -7  -2   1  282.38   23.19
   7  -2  -1  287.86   18.25
   7  -2  -1  281.94   21.15
  -7  -2   1  263.24   21.53
  -7  -2   1  281.70   16.85
  -7  -2   1  229.80   20.99
   7  -2  -1  279.18   23.35
  -7  -2   1  275.85   23.10
  -7   2   1  280.46   11.07
  -7   2   1  293.74   23.84
  -7   2   1  283.77   23.03
   7   2  -1  262.55   21.09
  -7   2   1  281.90   15.03
   7   2  -1  306.92   23.56
   7   2  -1  247.32   21.89
   7   2  -1  288.19   18.38
  -7   2   1  289.15   22.43
  -7   2   1  265.19   20.70
  -7   2   1  276.25   21.58
   7   2  -1  259.47   21.38
  -7   2   1  250.20   19.17
  -6  -2   1  131.77   16.96
   6  -2  -1  116.70   13.99
   6  -2  -1  121.98   12.31
  -6  -2   1   94.16   11.41
  -6  -2   1  105.85   15.29
   6  -2  -1   99.35   15.74
  -6  -2   1   88.30   12.74
  -6  -2   1  106.05   15.55
  -6  -2   1  115.29   16.73
   6  -2  -1   98.06   14.40
  -6   2   1  134.96   13.66
  -6   2   1  109.69   14.74
   6   2  -1  100.66   11.41
  -6   2   1  103.90   16.35
  -6   2   1  117.72   15.81
   6   2  -1   86.83   12.83
   6   2  -1  139.24   15.06
   6   2  -1  110.71   16.93
  -6   2   1  110.14   15.80
  -6   2   1  108.40    9.43
   6   2  -1  108.14   16.14
  -6   2   1  107.33    7.89
   6   2  -1  105.93   15.81
  -5  -2   1  979.10   38.48
  -5  -2   1 1009.03   42.13
   5  -2  -1 1020.62   36.93
  -5  -2   1  981.75   40.79
   5  -2  -1 1020.03   41.84
  -5  -2   1  994.16   42.66
   5  -2  -1  986.15   42.02
  -5  -2   1 1011.03   36.34
  -5  -2   1  938.22   42.22
   5  -2  -1 1033.66   40.82
   5  -2  -1 1011.99   30.79
   5   2  -1 1039.87   39.19
  -5   2   1 1006.96   33.22
  -5   2   1 1035.58   42.01
   5   2  -1 1028.15   41.30
   5   2  -1  995.15   41.71
   5   2  -1  973.65   42.02
  -5   2   1 1011.25   32.52
   5   2  -1  930.14   34.78
  -5   2   1 1000.68   42.70
   5   2  -1 1042.79   40.18
   5   2  -1 1008.33   42.74
  -5   2   1 1006.72   41.99
  -5   2   1  987.62   38.42
   4  -2  -1  181.33   12.94
   4  -2  -1  176.39   10.21
  -4  -2   1  177.52   16.02
  -4  -2   1  192.84   16.77
  -4  -2   1  181.31    8.50
   4  -2  -1  168.02   16.60
   4  -2  -1  198.39   15.52
  -4  -2   1  179.30   13.50
  -4  -2   1  171.69   16.67
  -4   2   1  154.22   12.55
  -4   2   1  175.48   13.08
  -4   2   1  174.12   16.11
   4   2  -1  184.79   16.51
   4   2  -1  161.84   12.82
   4   2  -1  188.31   11.70
   4   2  -1  182.64   14.32
   4   2  -1  185.96   16.33
   4   2  -1  183.66   16.03
  -4   2   1  160.91   10.87
   4   2  -1  156.45   15.34
  -4   2   1  166.91   15.49
  -4   2   1  171.37   16.78
   3  -2  -1    8.68    5.49
  -3  -2   1   12.05    7.81
   3  -2  -1    8.19    6.71
  -3  -2   1   16.43    7.98
  -3  -2   1   22.80    7.88
   3  -2  -1   11.31    5.28
   3  -2  -1   16.18    8.71
  -3  -2   1   -4.92    7.05
  -3  -2   1    4.60    4.95
   3   2  -1   16.00    8.30
   3   2  -1    6.11    4.81
   3   2  -1   18.29    8.10
   3   2  -1    6.47    5.32
   3   2  -1    5.33    5.69
   3   2  -1   16.25    7.68
  -3   2   1   14.42    6.00
  -3   2   1   -2.29    6.19
  -3   2   1    4.79    7.09
  -3   2   1    3.49    7.61
  -3   2   1   18.98    6.04
   3   2  -1   22.06    8.62
   3   2  -1   19.92    9.07
  -3   2   1    9.74    4.79
  -2  -2   1  750.06   29.11
  -2  -2   1  728.23   30.75
   2  -2  -1  736.94   27.30
  -2  -2   1  681.62   31.34
  -2  -2   1  768.92   26.41
  -2  -2   1  722.83   31.90
   2  -2  -1  740.11   28.62
  -2   2   1  712.46   24.85
   2   2  -1  712.32   30.09
  -2   2   1  700.74   30.36
   2   2  -1  726.12   32.25
  -2   2   1  723.92   24.82
   2   2  -1  689.89   30.80
  -2   2   1  739.54   27.62
   2   2  -1  699.49   25.85
   2   2  -1  730.05   25.96
  -2   2   1  707.65   31.56
   2   2  -1  727.59   31.42
  -2   2   1  681.72   30.25
   2   2  -1  715.15   28.75
   1  -2  -1 1510.55   49.92
  -1  -2   1 1479.13   51.97
  -1  -2   1 1515.14   51.49
  -1  -2   1 1553.77   48.01
   1  -2  -1 1499.77   49.12
  -1  -2   1 1483.94   50.08
  -1   2   1 1472.73   42.88
  -1   2   1 1452.29   51.50
   1   2  -1 1485.05   49.44
   1   2  -1 1437.72   44.78
   1   2  -1 1467.32   44.87
   1   2  -1 1399.96   50.85
  -1   2   1 1444.49   51.04
  -1   2   1 1419.90   50.36
  -1   2   1 1495.59   48.97
   1   2  -1 1492.46   51.92
  -1   2   1 1432.71   42.88
   1   2  -1 1555.57   50.66
   1   2  -1 1440.43   52.14
   0  -2   1 8273.79  224.15
   0  -2  -1 8440.24  227.41
   0  -2   1 8239.36  226.04
   0  -2  -1 8160.37  225.17
   0  -2   1 8313.02  228.22
   0  -2   1 8101.97  229.09
   0   2  -1 7929.01  229.43
   0   2   1 7654.63  218.39
   0   2  -1 8197.12  228.59
   0   2   1 7940.45  218.35
   0   2  -1 7951.25  225.21
   0   2  -1 8013.39  227.62
   0   2   1 8063.48  227.13
   0   2   1 8030.81  226.90
   0   2  -1 7983.51  220.71
   0   2   1 8236.73  228.97
   0   2  -1 7492.79  220.75
   0   2   1 7894.25  227.77
   1  -2   1 1901.72   58.45
   1  -2   1 1850.67   60.18
   1  -2   1 1862.63   61.18
  -1  -2  -1 1777.41   57.88
  -1  -2  -1 1879.09   59.75
  -1  -2  -1 1811.38   58.69
  -1   2  -1 1792.90   54.43
   1   2   1 1925.34   59.82
   1   2   1 1814.03   52.55
   1   2   1 1832.32   59.67
  -1   2  -1 1857.95   59.62
   1   2   1 1858.61   60.61
  -1   2  -1 1816.83   61.39
  -1   2  -1 1778.98   62.07
   1   2   1 1813.97   58.16
  -1   2  -1 1785.10   57.40
   1   2   1 1717.52   52.51
   1   2   1 1865.35   61.42
  -1   2  -1 1792.13   54.25
  -2  -2  -1  183.07   12.19
  -2  -2  -1  192.44   13.60
   2  -2   1  183.30   13.93
   2  -2   1  165.10   16.03
  -2  -2  -1  179.25   14.46
  -2  -2  -1  169.37   12.88
   2   2   1  193.63   15.80
  -2   2  -1  159.66   15.40
  -2   2  -1  155.67   13.40
   2   2   1  189.65   10.44
   2   2   1  151.87   14.27
  -2   2  -1  160.40   10.84
   2   2   1  160.13   13.74
   2   2   1  155.61   12.31
  -2   2  -1  168.41   11.08
  -2   2  -1  171.30   13.74
   2   2   1  155.90   12.96
  -2   2  -1  173.69   15.31
   2   2   1  158.51    9.98
  -2   2  -1  193.10   12.62
   3  -2   1  332.40   21.00
   3  -2   1  386.40   22.26
  -3  -2  -1  372.07   19.96
  -3  -2  -1  380.57   15.92
  -3  -2  -1  404.71   18.72
  -3  -2  -1  395.67   21.07
  -3  -2  -1  361.49   21.74
   3  -2   1  402.35   15.25
   3   2   1  376.92   17.87
  -3   2  -1  336.18   21.53
   3   2   1  372.22   17.79
  -3   2  -1  411.43   18.75
   3   2   1  377.99   20.59
   3   2   1  385.76   20.77
  -3   2  -1  387.82   19.22
   3   2   1  359.39   21.85
  -3   2  -1  392.65   20.53
   3   2   1  369.45   17.69
   3   2   1  415.63   22.73
  -3   2  -1  390.08   18.45
  -3   2  -1  373.34   17.98
  -3   2  -1  358.35   22.55
  -4  -2  -1    7.35    7.39
   4  -2   1   26.26   10.63
  -4  -2  -1    5.33    4.77
  -4  -2  -1   10.45    6.06
  -4  -2  -1   26.89    9.31
   4  -2   1    7.78    7.75
   4  -2   1   12.33    9.79
  -4  -2  -1   18.15    7.37
   4  -2   1    9.46    4.15
   4   2   1    9.11    9.40
   4   2   1   17.93    7.37
  -4   2  -1   18.37    9.04
  -4   2  -1   17.18    7.19
   4   2   1   10.40    7.42
   4   2   1   17.98    5.55
  -4   2  -1   16.75    7.29
  -4   2  -1    5.78    6.37
  -4   2  -1    9.51    7.89
   4   2   1   11.01    8.35
   4   2   1    9.14    8.70
   4   2   1    8.35    4.95
  -4   2  -1   10.12    6.49
  -5  -2  -1  250.82   20.26
   5  -2   1  310.69   12.70
  -5  -2  -1  248.08   10.68
   5  -2   1  281.75   21.70
  -5  -2  -1  247.32   20.20
   5  -2   1  309.78   19.61
   5  -2   1  301.83   21.84
  -5  -2  -1  293.14   18.15
   5  -2   1  248.07   20.66
  -5  -2  -1  266.74   19.58
  -5  -2  -1  280.38   17.17
  -5   2  -1  322.96   22.57
  -5   2  -1  288.94   18.06
  -5   2  -1  268.20   18.59
   5   2   1  320.47   20.82
   5   2   1  271.57   21.21
   5   2   1  307.13   21.04
  -5   2  -1  313.42   18.80
   5   2   1  282.26   14.12
   5   2   1  310.53   19.26
   5   2   1  305.96   19.77
  -5   2  -1  271.23   20.31
   5   2   1  268.96   17.66
   5   2   1  297.77   13.37
  -5   2  -1  261.34   15.56
  -6  -2  -1  423.16   25.90
  -6  -2  -1  406.60   25.94
   6  -2   1  445.62   25.39
  -6  -2  -1  389.56   25.56
   6  -2   1  427.47   17.42
  -6  -2  -1  463.69   22.69
   6  -2   1  407.59   25.79
   6  -2   1  432.93   27.50
  -6  -2  -1  430.88   15.06
  -6  -2  -1  436.98   23.83
  -6   2  -1  447.65   20.29
  -6   2  -1  402.62   24.32
  -6   2  -1  424.17   22.40
   6   2   1  422.74   24.40
   6   2   1  410.97   23.84
  -6   2  -1  406.97   27.29
   6   2   1  406.12   24.94
   6   2   1  406.81   24.79
   6   2   1  402.54   25.55
   6   2   1  398.05   26.12
  -6   2  -1  402.57   23.95
   6   2   1  404.32   17.75
   6   2   1  419.39   15.63
  -6   2  -1  412.23   25.36
  -7  -2  -1 1910.25   67.94
  -7  -2  -1 1926.66   65.99
   7  -2   1 1982.78   72.42
   7  -2   1 2000.67   59.66
   7  -2   1 2021.45   69.99
  -7  -2  -1 1919.56   71.82
   7  -2   1 1963.85   72.93
  -7  -2  -1 1972.26   71.21
  -7  -2  -1 1969.51   72.50
  -7   2  -1 1926.50   65.89
  -7   2  -1 1929.15   69.70
   7   2   1 1942.44   59.19
   7   2   1 1815.36   68.89
  -7   2  -1 1994.89   69.58
   7   2   1 1935.32   72.22
   7   2   1 1776.78   69.14
  -7   2  -1 1932.34   73.67
  -7   2  -1 1951.58   61.69
   7   2   1 1952.04   68.59
  -7   2  -1 1998.86   72.22
   7   2   1 1903.09   69.41
   8  -2   1  247.40   14.76
   8  -2   1  200.89   22.93
  -8  -2  -1  283.12   21.40
   8  -2   1  196.16   21.01
  -8  -2  -1  220.80   22.27
   8  -2   1  201.23   20.51
  -8  -2  -1  214.43   18.54
  -8  -2  -1  227.68   22.28
  -8   2  -1  200.68   20.99
   8   2   1  253.28   23.55
  -8   2  -1  225.64   21.79
  -8   2  -1  254.02   24.06
  -8   2  -1  251.12   20.42
   8   2   1  224.45   20.49
   8   2   1  222.71   13.04
   8   2   1  284.83   22.03
  -8   2  -1  237.98   14.84
  -8   2  -1  213.57   20.77
   8   2   1  208.49   21.75
  -8   2  -1  258.54   18.76
   9  -2   1   53.48   14.07
  -9  -2  -1   47.13   14.07
  -9  -2  -1   71.26   15.93
   9  -2   1   76.76   11.23
   9  -2   1   58.03   15.36
   9  -2   1   72.65   19.09
  -9  -2  -1   75.67   15.86
  -9  -2  -1   73.25   14.07
   9   2   1   91.31   19.31
  -9   2  -1   65.69   13.08
  -9   2  -1   62.34   14.12
  -9   2  -1   80.27   16.43
  -9   2  -1   65.79   14.84
  -9   2  -1   41.42   11.82
   9   2   1   50.58   14.27
  -9   2  -1   53.11   14.47
  -9   2  -1   72.78   10.25
  -9   2  -1   44.51   14.72
   9   2   1   62.37    8.87
   9   2   1   63.16   15.36
   9   2   1   56.99   15.14
  10  -2   1  509.37   35.53
  10  -2   1  583.16   35.74
 -10  -2  -1  539.98   32.50
  10  -2   1  524.75   35.31
 -10  -2  -1  495.30   33.97
  10  -2   1  588.74   26.27
 -10  -2  -1  615.36   37.26
 -10  -2  -1  605.55   34.99
 -10   2  -1  526.22   29.57
  10   2   1  588.15   33.91
 -10   2  -1  554.89   24.42
  10   2   1  646.88   37.82
 -10   2  -1  552.93   36.32
  10   2   1  520.19   23.24
  10   2   1  557.92   36.62
  10   2   1  577.17   33.43
 -10   2  -1  615.11   33.21
 -10   2  -1  536.30   37.29
 -10   2  -1  630.26   36.37
 -10   2  -1  564.76   36.00
  11  -2   1  139.25   19.96
 -11  -2  -1  148.47   23.26
  11  -2   1  132.20   22.51
 -11  -2  -1  147.29   23.29
  11  -2   1   90.48   19.14
  11  -2   1  154.53   15.37
 -11  -2  -1  145.71   21.61
 -11  -2  -1  163.07   20.22
  11   2   1  165.45   23.50
 -11   2  -1  132.39   12.54
  11   2   1  127.65   11.69
 -11   2  -1  150.29   18.50
  11   2   1  104.38   18.60
 -11   2  -1  169.04   22.65
 -11   2  -1  137.76   21.93
  11   2   1  114.89   20.57
 -11   2  -1  134.83   16.85
  11   2   1  127.54   23.17
 -11   2  -1  115.35   22.01
 -11   2  -1  141.29   20.87
 -12  -2  -1   12.75   10.84
  12  -2   1   20.25   10.33
 -12  -2  -1   44.09   14.67
  12  -2   1   34.32   13.79
 -12  -2  -1   -3.42   11.49
 -12  -2  -1   44.23   14.67
  12  -2   1   24.96   14.83
  12   2   1   17.49   13.05
 -12   2  -1   35.89   15.65
 -12   2  -1   18.90   11.53
  12   2   1   35.83   17.62
 -12   2  -1   13.20   12.93
 -12   2  -1   26.74   11.07
  12   2   1   33.36   16.78
 -12   2  -1   15.44   12.45
 -12   2  -1   30.10   14.74
  13  -2   1  581.60   38.27
 -13  -2  -1  480.86   39.21
  13  -2   1  493.30   28.37
 -13  -2  -1  435.21   33.26
 -13  -2  -1  541.97   38.16
  13  -2   1  454.85   38.50
 -13  -2  -1  550.56   35.87
 -13   2  -1  488.74   37.61
 -13   2  -1  500.22   38.08
 -13   2  -1  464.16   38.73
 -13   2  -1  509.21   32.15
  13   2   1  465.00   39.15
 -13   2  -1  459.82   30.84
  13   2   1  506.50   35.20
  13   2   1  450.37   38.37
  14  -2   1   12.39   13.47
 -14  -2  -1   41.11   15.89
 -14  -2  -1   46.98   17.80
 -14  -2  -1   11.87   11.44
  14  -2   1   16.81   18.12
 -14  -2  -1   18.80   17.23
 -14   2  -1   32.25   14.12
 -14   2  -1   24.32   15.59
  14   2   1   48.20   20.73
 -14   2  -1   66.73   19.10
  14   2   1   19.65   14.01
 -14   2  -1   24.86   15.72
 -14   2  -1   25.97   13.56
 -14   2  -1   21.03   16.00
  14   2   1   12.96   15.97
 -15  -2  -1   -2.70   12.59
  15  -2   1   -4.29   16.46
 -15  -2  -1   14.60   11.34
 -15  -2  -1  -26.64   12.89
 -15  -2  -1  -14.51   13.95
  15  -2   1  -10.32   13.46
  15   2   1   19.85   15.05
 -15   2  -1   -8.83   12.11
 -15   2  -1   -8.18   13.77
 -15   2  -1   19.22   12.77
  15   2   1   -9.40   16.73
 -15   2  -1  -15.51   12.18
 -15   2  -1  -12.84   10.63
  15   2   1   -9.88   15.02
 -15   2  -1   -3.00   13.96
 -16  -2  -1  -20.62   14.80
 -16  -2  -1  -22.83   12.67
  16  -2   1    4.86   15.95
 -16  -2  -1    9.95   16.51
 -16  -2  -1   -0.71   12.06
  16  -2   1   24.05   20.85
  16   2   1    8.48   15.66
  16   2   1  -12.39   17.44
 -16   2  -1   12.31   13.85
 -16   2  -1    7.24   17.66
  16   2   1    7.82   18.72
 -16   2  -1    8.17   15.00
 -16   2  -1   -3.22   16.57
 -16   2  -1    7.71   17.11
 -16   2  -1   10.35   12.75
 -17  -2  -1   67.92   20.71
 -17  -2  -1   41.18   20.22
 -17  -2  -1   38.14   21.31
 -17  -2  -1   57.70   22.19
  17  -2   1   24.97   23.23
  17  -2   1   48.54   21.68
 -17   2  -1   15.03   19.19
  17   2   1  -10.32   15.63
  17   2   1   62.43   25.18
 -17   2  -1    1.66   17.27
 -17   2  -1   29.21   21.01
  17   2   1   34.73   21.92
 -17   2  -1    5.49   16.89
 -18  -2  -1   92.98   22.39
 -18  -2  -1  117.99   28.00
 -18  -2  -1   83.41   23.22
  18  -2   1   46.48   22.15
  18  -2   1  101.54   30.63
 -18   2  -1   56.44   24.43
 -18   2  -1  147.36   31.56
 -18   2  -1   64.63   24.63
  18   2   1  113.41   31.68
  18   2   1   77.20   28.59
  18   2   1   94.27   26.04
  19  -2   1  -14.78   17.33
 -19  -2  -1    9.65   19.43
  19  -2   1   33.54   24.27
 -19  -2  -1   24.61   19.90
  19   2   1  -15.28   21.53
  19   2   1   45.95   23.56
 -19   2  -1    8.82   20.29
  19   2   1   -4.08   21.75
 -19   2  -1   -2.58   17.48
 -19   2  -1    9.23   18.92
 -19  -3   1   74.18   25.60
  19  -3  -1    5.59   22.87
  19  -3  -1   52.56   23.11
 -19  -3   1   72.09   22.96
 -19  -3   1   41.53   22.99
 -19   3   1   28.52   22.09
  19   3  -1   34.29   27.95
  19   3  -1   61.13   28.83
 -19   3   1   60.17   26.53
 -19   3   1   71.81   26.01
 -18  -3   1  145.82   30.44
  18  -3  -1  108.32   27.96
  18  -3  -1  109.24   32.91
 -18  -3   1  200.04   35.36
 -18   3   1  152.41   31.88
 -18   3   1  145.18   33.27
  18   3  -1  164.58   35.99
  18   3  -1  147.23   33.62
 -18   3   1  143.91   32.57
 -17  -3   1   35.79   21.81
 -17  -3   1   29.10   20.64
 -17  -3   1   49.72   31.28
  17  -3  -1   34.35   25.15
  17  -3  -1   44.46   21.12
 -17   3   1   14.78   19.24
  17   3  -1   39.50   25.09
 -17   3   1   48.69   23.08
 -17   3   1   60.48   24.48
  17   3  -1   27.01   19.76
 -17   3   1   20.20   16.51
  17   3  -1   28.35   23.97
 -17   3   1   30.31   21.56
 -16  -3   1   29.41   18.53
 -16  -3   1   67.42   22.70
 -16  -3   1   42.12   21.87
  16  -3  -1   33.73   18.63
  16  -3  -1  115.11   31.00
  16   3  -1   66.17   27.04
 -16   3   1   64.23   23.68
  16   3  -1   26.44   17.67
 -16   3   1   99.44   26.71
 -16   3   1   55.71   23.56
  16   3  -1   21.66   19.21
 -16   3   1   94.13   22.09
  16   3  -1   62.16   25.35
 -16   3   1   42.56   21.72
 -15  -3   1  158.56   28.34
 -15  -3   1  130.32   27.81
  15  -3  -1   71.22   25.75
 -15  -3   1   76.75   24.23
  15  -3  -1   68.13   21.87
 -15   3   1  123.50   25.37
 -15   3   1  115.10   25.36
 -15   3   1  116.12   27.95
  15   3  -1   97.35   26.56
 -15   3   1  147.19   28.64
  15   3  -1  165.52   23.64
  15   3  -1  119.31   29.25
 -15   3   1  108.51   22.67
  15   3  -1   90.38   24.30
  14  -3  -1  337.89   34.02
 -14  -3   1  302.82   33.93
 -14  -3   1  361.31   35.53
 -14  -3   1  408.27   39.31
  14  -3  -1  318.64   34.26
  14  -3  -1  288.48   36.45
 -14   3   1  377.01   35.78
 -14   3   1  377.27   38.48
 -14   3   1  424.02   38.57
  14   3  -1  336.27   37.48
 -14   3   1  367.84   31.63
  14   3  -1  308.98   28.16
 -14   3   1  341.74   36.09
  14   3  -1  370.90   32.44
  14   3  -1  358.06   36.81
  13  -3  -1  105.37   24.15
 -13  -3   1   76.84   21.66
  13  -3  -1  120.00   19.22
 -13  -3   1  158.36   25.59
  13  -3  -1  155.47   27.59
 -13  -3   1   59.45   19.68
 -13   3   1  117.33   22.32
  13   3  -1  142.74   19.33
 -13   3   1  113.51   24.16
 -13   3   1   92.16   23.05
 -13   3   1  127.73   24.13
 -13   3   1   82.75   22.93
  13   3  -1  120.00   26.69
  13   3  -1   71.51   20.30
  13   3  -1  145.04   25.96
 -12  -3   1   12.79   12.78
  12  -3  -1   10.85   11.47
 -12  -3   1   -5.26   12.44
 -12  -3   1   -3.25   11.54
  12  -3  -1    3.20   13.26
  12  -3  -1  -13.72   12.14
 -12   3   1   16.06   12.96
  12   3  -1   14.75   16.38
 -12   3   1   26.78   14.08
  12   3  -1    4.00   13.61
 -12   3   1   18.82   14.92
 -12   3   1    0.92   12.70
  12   3  -1   24.72   12.18
  12   3  -1    7.00   14.62
 -12   3   1   -4.51   12.24
 -11  -3   1  303.44   28.60
 -11  -3   1  345.88   24.24
  11  -3  -1  304.40   23.51
 -11  -3   1  332.24   28.59
 -11  -3   1  273.93   29.02
  11  -3  -1  308.53   30.62
 -11  -3   1  319.33   31.99
  11  -3  -1  370.08   31.51
 -11   3   1  308.36   31.04
  11   3  -1  330.06   24.32
  11   3  -1  342.88   28.78
  11   3  -1  322.16   32.15
 -11   3   1  324.23   20.57
 -11   3   1  355.05   29.09
 -11   3   1  351.72   30.70
  11   3  -1  318.35   29.86
 -11   3   1  303.30   27.35
  10  -3  -1  212.88   25.48
 -10  -3   1  166.04   21.89
 -10  -3   1  206.22   25.30
 -10  -3   1  199.13   16.05
 -10  -3   1  208.90   23.22
  10  -3  -1  198.77   18.39
  10  -3  -1  207.60   24.77
 -10  -3   1  217.53   26.12
 -10   3   1  220.37   16.02
  10   3  -1  230.25   19.54
  10   3  -1  192.67   24.04
  10   3  -1  169.95   22.06
 -10   3   1  233.09   22.96
 -10   3   1  188.81   24.28
  10   3  -1  235.66   26.23
 -10   3   1  181.56   22.30
 -10   3   1  207.78   24.92
  -9  -3   1  215.57   22.56
   9  -3  -1  242.12   18.62
  -9  -3   1  241.72   25.56
   9  -3  -1  202.19   22.31
   9  -3  -1  269.74   26.23
  -9  -3   1  235.00   24.12
  -9  -3   1  192.59   16.09
  -9  -3   1  160.68   21.70
  -9   3   1  220.92   22.04
  -9   3   1  200.81   15.17
   9   3  -1  251.64   21.99
   9   3  -1  239.66   18.88
  -9   3   1  185.07   22.99
  -9   3   1  202.44   11.35
   9   3  -1  207.30   22.81
  -9   3   1  181.12   22.03
   9   3  -1  196.90   23.86
  -9   3   1  212.05   20.83
   9   3  -1  217.60   22.46
  -9   3   1  217.06   24.49
  -8  -3   1  179.38   22.06
  -8  -3   1  176.49   22.01
   8  -3  -1  151.11   21.81
   8  -3  -1  199.96   22.41
  -8  -3   1  184.79   20.60
   8  -3  -1  217.42   17.25
  -8  -3   1  177.76   21.13
  -8  -3   1  223.64   15.89
   8   3  -1  204.60   22.49
  -8   3   1  181.71   18.63
  -8   3   1  179.54   13.51
   8   3  -1  218.66   19.95
  -8   3   1  167.58   21.15
   8   3  -1  191.62   16.64
  -8   3   1  179.44   22.33
   8   3  -1  213.72   23.54
  -8   3   1  180.12   11.81
   8   3  -1  212.51   20.10
  -8   3   1  231.12   22.45
  -8   3   1  199.66   19.95
  -7  -3   1  631.48   34.22
  -7  -3   1  695.35   38.11
   7  -3  -1  646.13   29.39
  -7  -3   1  593.16   35.30
  -7  -3   1  522.15   34.49
   7  -3  -1  657.43   37.07
  -7  -3   1  631.95   27.94
   7  -3  -1  537.37   34.92
   7  -3  -1  601.82   19.70
  -7   3   1  599.60   35.52
   7   3  -1  628.80   36.99
   7   3  -1  623.75   28.44
   7   3  -1  607.88   31.44
   7   3  -1  652.49   32.81
  -7   3   1  626.34   25.08
  -7   3   1  609.53   35.95
   7   3  -1  623.58   36.05
  -7   3   1  626.81   31.09
  -7   3   1  581.55   31.54
  -7   3   1  616.90   36.64
   6  -3  -1  468.06   18.62
  -6  -3   1  433.93   28.02
  -6  -3   1  441.83   29.17
   6  -3  -1  516.09   31.06
  -6  -3   1  459.12   23.74
  -6  -3   1  486.86   30.52
  -6  -3   1  446.01   29.69
   6  -3  -1  486.52   23.96
  -6  -3   1  472.75   16.36
  -6   3   1  452.40   21.51
   6   3  -1  471.78   23.08
   6   3  -1  460.39   25.12
  -6   3   1  451.76   24.41
  -6   3   1  466.22   30.08
   6   3  -1  487.79   30.31
  -6   3   1  449.67   25.02
   6   3  -1  465.77   30.23
   6   3  -1  436.32   25.26
  -6   3   1  466.30   29.94
  -5  -3   1   10.38    9.92
  -5  -3   1    8.40    5.25
   5  -3  -1    4.49    9.47
  -5  -3   1  -14.50    6.65
   5  -3  -1   -7.69    5.32
   5  -3  -1    3.18    5.39
  -5  -3   1    4.72    6.39
  -5  -3   1   -0.14    8.00
  -5   3   1    6.35    9.48
  -5   3   1   -4.92    4.90
  -5   3   1   -1.01    5.74
   5   3  -1   -3.97    9.18
   5   3  -1    2.00    6.12
  -5   3   1    3.79    6.85
  -5   3   1   12.52   10.05
   5   3  -1   10.98    8.95
   5   3  -1   -1.24    5.14
  -4  -3   1  349.47   20.07
   4  -3  -1  289.26   22.90
   4  -3  -1  296.99   16.83
  -4  -3   1  310.52   22.75
   4  -3  -1  299.44   18.79
  -4  -3   1  311.13   23.63
  -4  -3   1  334.78   16.29
  -4  -3   1  295.81   23.39
   4  -3  -1  327.39   22.36
  -4   3   1  290.40   22.89
  -4   3   1  315.16   22.21
   4   3  -1  337.75   24.75
   4   3  -1  311.58   17.75
   4   3  -1  329.19   23.48
   4   3  -1  307.84   19.15
   4   3  -1  293.76   23.88
  -4   3   1  321.70   17.30
  -4   3   1  299.36   18.49
   4   3  -1  332.74   18.42
  -4   3   1  333.61   17.41
  -4   3   1  339.53   24.35
  -3  -3   1  238.93   19.25
  -3  -3   1  215.85   19.53
   3  -3  -1  203.42   16.41
  -3  -3   1  225.75   16.95
   3  -3  -1  238.22   15.44
  -3  -3   1  221.49   14.84
   3  -3  -1  213.90   19.76
  -3  -3   1  199.07   19.00
  -3   3   1  225.19   12.65
   3   3  -1  216.43   16.54
  -3   3   1  217.98   16.14
   3   3  -1  195.72   19.35
  -3   3   1  229.39   12.71
  -3   3   1  219.88   19.62
  -3   3   1  212.43   18.66
   3   3  -1  215.98   13.80
   3   3  -1  239.62   20.59
  -3   3   1  227.90   20.30
   3   3  -1  208.77   13.04
   3   3  -1  197.29   18.73
  -2  -3   1   20.55    9.44
  -2  -3   1   19.08    9.03
   2  -3  -1   31.37    8.34
   2  -3  -1   20.02    7.79
  -2  -3   1   30.15   10.36
  -2  -3   1   26.19    9.76
  -2  -3   1   17.44    7.61
  -2   3   1   26.93    4.74
  -2   3   1   31.38   10.98
   2   3  -1   23.66    9.68
  -2   3   1   19.07    4.43
  -2   3   1   19.71    9.61
   2   3  -1   17.36    5.13
  -2   3   1   20.74    9.37
   2   3  -1   25.22    8.92
  -2   3   1   13.59    9.08
   2   3  -1   41.81   11.49
   2   3  -1   24.00   11.30
   2   3  -1   18.14    5.61
   1  -3  -1   50.58   10.02
  -1  -3   1   52.81   10.58
   1  -3  -1   34.59    8.46
  -1  -3   1   23.79   11.09
  -1  -3   1   55.78   11.43
  -1  -3   1   35.23   10.87
   1   3  -1   28.60   10.12
  -1   3   1   26.58   10.50
  -1   3   1   29.73   10.31
   1   3  -1   48.31    6.22
   1   3  -1   32.72   10.71
   1   3  -1   31.89    5.89
   1   3  -1   40.71   10.92
  -1   3   1   21.40    9.94
   1   3  -1   36.11   11.51
  -1   3   1   27.51   10.55
   0  -3   1  141.30   15.75
   0  -3   1  108.93   12.15
   0  -3  -1   85.25   12.23
   0  -3   1  123.10   16.24
   0  -3   1  114.81   14.49
   0   3   1  115.10   15.10
   0   3  -1  126.74   15.83
   0   3   1  118.25   14.87
   0   3  -1  113.68    7.56
   0   3   1   96.74   14.18
   0   3  -1  103.88   13.53
   0   3   1  102.16   14.57
   0   3  -1  122.34   14.74
   0   3  -1  121.63   15.24
   0   3  -1   98.71    7.47
   1  -3   1  509.89   27.83
   1  -3   1  526.09   25.45
  -1  -3  -1  499.66   25.34
  -1  -3  -1  497.31   25.99
   1  -3   1  524.33   27.30
  -1  -3  -1  492.42   25.45
  -1   3  -1  473.82   24.88
  -1   3  -1  499.96   26.67
   1   3   1  476.75   27.05
   1   3   1  494.23   28.18
  -1   3  -1  486.34   18.46
   1   3   1  480.98   26.03
  -1   3  -1  508.46   28.15
  -1   3  -1  473.40   18.37
  -1   3  -1  468.50   28.18
   1   3   1  518.78   27.45
  -2  -3  -1   83.10   12.05
  -2  -3  -1   82.94   13.65
  -2  -3  -1   85.81   11.73
  -2  -3  -1   71.25   12.39
   2  -3   1   74.76   14.58
   2  -3   1   76.41   12.60
  -2   3  -1   78.51    7.99
   2   3   1   70.35    6.38
  -2   3  -1   82.38   14.67
  -2   3  -1   47.74   11.81
   2   3   1   83.43   12.74
  -2   3  -1   73.05   12.27
   2   3   1   63.55   13.63
   2   3   1   59.00    6.25
   2   3   1   90.11   15.46
   2   3   1   54.76   11.25
   2   3   1   69.80   12.77
  -2   3  -1   69.53    7.97
  -2   3  -1   68.55   12.55
   3  -3   1  346.11   24.49
  -3  -3  -1  335.96   18.41
  -3  -3  -1  346.16   23.46
   3  -3   1  366.76   23.10
  -3  -3  -1  395.05   23.08
  -3  -3  -1  335.40   19.86
   3  -3   1  358.98   17.47
  -3  -3  -1  364.41   22.19
   3   3   1  335.71   22.04
  -3   3  -1  349.15   20.99
   3   3   1  308.80   22.39
  -3   3  -1  326.39   16.96
  -3   3  -1  343.11   20.21
   3   3   1  352.97   16.22
   3   3   1  329.39   20.34
   3   3   1  317.23   24.03
   3   3   1  334.39   16.30
  -3   3  -1  391.08   25.70
  -3   3  -1  285.70   22.91
  -3   3  -1  329.05   16.92
   3   3   1  318.18   23.11
  -4  -3  -1  164.08   18.03
  -4  -3  -1  166.88   14.72
   4  -3   1  131.53   17.33
   4  -3   1  141.28   17.21
  -4  -3  -1  164.98   12.71
   4  -3   1  150.02   11.04
  -4  -3  -1  136.09   15.43
  -4  -3  -1  133.08   14.92
   4   3   1  122.67   13.00
  -4   3  -1  143.95   17.54
   4   3   1  141.91   12.27
   4   3   1  133.96   15.18
  -4   3  -1  128.47   13.61
  -4   3  -1  162.71   13.14
   4   3   1  155.75   12.40
   4   3   1  119.43   16.40
  -4   3  -1  126.35   17.82
   4   3   1  163.76   18.92
   4   3   1  142.69   16.46
  -4   3  -1  138.92   12.46
  -4   3  -1  184.86   14.98
  -5  -3  -1  625.94   32.87
  -5  -3  -1  650.46   28.98
   5  -3   1  599.89   23.37
  -5  -3  -1  603.60   33.94
  -5  -3  -1  585.98   31.61
  -5  -3  -1  639.64   24.30
   5  -3   1  603.16   33.58
   5  -3   1  619.77   34.13
  -5   3  -1  579.37   27.88
  -5   3  -1  574.68   28.78
   5   3   1  606.81   26.41
   5   3   1  639.16   34.43
  -5   3  -1  557.46   33.99
   5   3   1  602.86   30.48
   5   3   1  601.50   27.67
  -5   3  -1  597.25   28.02
  -5   3  -1  634.53   34.61
   5   3   1  563.70   27.16
   5   3   1  557.69   32.89
  -5   3  -1  575.77   27.75
  -6  -3  -1  218.94   17.31
   6  -3   1  186.02   20.55
  -6  -3  -1  189.81   20.15
   6  -3   1  212.91   21.95
  -6  -3  -1  174.20   18.75
   6  -3   1  162.89   11.52
  -6  -3  -1  195.79   19.84
  -6  -3  -1  181.27   11.68
  -6   3  -1  201.58   17.70
  -6   3  -1  221.12   17.29
   6   3   1  189.63   16.91
   6   3   1  172.80   17.28
  -6   3  -1  169.72   20.11
   6   3   1  195.78   13.58
  -6   3  -1  216.32   17.51
   6   3   1  171.17   15.99
   6   3   1  222.33   21.52
  -6   3  -1  219.37   15.99
  -6   3  -1  206.76   21.14
   6   3   1  165.37   20.28
  -7  -3  -1  104.98   19.39
   7  -3   1   92.17    9.51
  -7  -3  -1   81.08   16.88
  -7  -3  -1   98.59   14.16
  -7  -3  -1   80.98    7.55
   7  -3   1   91.58   19.52
  -7  -3  -1   90.63   15.62
   7  -3   1   87.10   17.73
   7   3   1  106.59   19.44
   7   3   1  110.58   15.90
   7   3   1   80.65   15.51
  -7   3  -1   74.29   16.74
   7   3   1   76.54   16.39
  -7   3  -1  103.08   17.53
   7   3   1   96.45   14.34
  -7   3  -1   75.51   14.12
  -7   3  -1  112.29   13.97
  -7   3  -1  103.83   15.20
   7   3   1  102.00    9.86
  -7   3  -1  116.94   12.54
  -8  -3  -1  100.66    6.89
   8  -3   1   81.68   17.34
   8  -3   1  124.16   21.20
  -8  -3  -1   85.22   14.18
   8  -3   1   95.19   10.49
  -8  -3  -1  117.19   20.92
  -8  -3  -1   92.47   17.99
  -8  -3  -1  124.63   21.55
  -8   3  -1  100.25   12.27
   8   3   1  104.49   20.12
   8   3   1  125.35   18.53
  -8   3  -1  117.93   15.45
   8   3   1  103.66   15.52
  -8   3  -1  109.34   15.05
   8   3   1  115.97   17.78
  -8   3  -1  115.47   16.61
   8   3   1  100.54    8.46
  -8   3  -1  109.52   20.22
   8   3   1  131.98   20.29
  -8   3  -1  136.89   20.87
  -9  -3  -1  690.49   40.26
   9  -3   1  596.24   40.11
   9  -3   1  674.15   26.96
  -9  -3  -1  675.24   40.07
   9  -3   1  599.01   39.10
  -9  -3  -1  705.84   41.37
  -9  -3  -1  684.91   34.75
   9   3   1  646.56   35.24
  -9   3  -1  648.00   36.05
   9   3   1  534.04   35.40
  -9   3  -1  670.90   38.42
  -9   3  -1  678.68   29.01
  -9   3  -1  691.90   41.91
   9   3   1  628.78   35.93
   9   3   1  645.41   40.67
  -9   3  -1  687.88   33.82
   9   3   1  686.01   39.12
  -9   3  -1  661.92   36.89
 -10  -3  -1   21.53   13.64
  10  -3   1   22.37    8.18
  10  -3   1   43.10   15.63
  10  -3   1   43.24   17.34
 -10  -3  -1   32.45   12.86
 -10  -3  -1   -0.81    9.93
  10   3   1    8.20   12.16
 -10   3  -1   34.00   12.98
 -10   3  -1   13.80   11.10
 -10   3  -1   21.13   13.59
  10   3   1   50.71   14.65
  10   3   1   19.46   13.96
  10   3   1   41.10   16.61
 -10   3  -1   25.88    8.83
 -10   3  -1   26.62   10.78
 -11  -3  -1   45.30   16.69
  11  -3   1   98.76   23.22
 -11  -3  -1   25.02   12.43
 -11  -3  -1   46.49   16.72
  11  -3   1   65.99   18.75
  11   3   1   59.84   17.74
 -11   3  -1   43.49   16.31
 -11   3  -1   95.52   15.63
 -11   3  -1   77.53   17.96
  11   3   1   89.25   19.80
 -11   3  -1   48.30   16.86
  11   3   1  102.15   19.18
  11   3   1   58.96   18.47
 -12  -3  -1   40.60   16.95
  12  -3   1   36.09   17.14
  12  -3   1   35.82   16.85
 -12  -3  -1   61.89   17.08
 -12  -3  -1   63.90   18.91
  12   3   1   52.86   16.97
 -12   3  -1   57.82   16.94
 -12   3  -1   47.30   18.43
  12   3   1   25.68   16.26
 -12   3  -1   60.56   17.38
  12   3   1   33.46   17.88
  12   3   1   58.17   18.47
 -12   3  -1   56.43   14.00
  13  -3   1   50.11   18.28
 -13  -3  -1   73.29   22.09
  13  -3   1  100.05   23.79
 -13  -3  -1   71.59   21.40
 -13  -3  -1   76.23   19.28
 -13  -3  -1   57.26   17.56
  13   3   1   26.35   16.52
  13   3   1   58.57   18.46
 -13   3  -1   63.66   14.96
 -13   3  -1   81.09   19.15
  13   3   1   61.84   20.29
 -13   3  -1   64.24   21.15
 -13   3  -1   84.49   20.85
  13   3   1   72.50   20.69
 -14  -3  -1   -8.36    9.69
 -14  -3  -1  -17.75   11.67
 -14  -3  -1   -9.09   13.73
 -14  -3  -1   16.00   16.21
  14  -3   1    6.41   15.64
  14  -3   1  -15.81   15.39
 -14   3  -1   11.82   17.11
 -14   3  -1    0.48   10.07
  14   3   1  -16.42   13.66
 -14   3  -1   13.44   13.44
  14   3   1  -26.24   14.25
 -14   3  -1   -5.08   12.42
  14   3   1   11.34   13.66
 -15  -3  -1   35.83   15.92
 -15  -3  -1   32.58   17.48
 -15  -3  -1   66.95   23.40
 -15  -3  -1   45.62   20.62
  15  -3   1   29.31   22.62
  15  -3   1   32.63   20.15
  15   3   1   66.22   19.83
  15   3   1  100.16   26.67
 -15   3  -1   44.30   19.86
 -15   3  -1   32.74   16.50
 -15   3  -1   50.70   21.57
 -15   3  -1   58.10   22.41
  15   3   1   85.08   26.59
 -16  -3  -1  279.31   32.11
  16  -3   1  226.49   32.31
  16  -3   1  204.04   37.03
 -16  -3  -1  279.29   35.14
 -16  -3  -1  216.00   30.05
 -16  -3  -1  265.64   36.64
  16   3   1  255.86   31.09
 -16   3  -1  236.48   37.81
  16   3   1  283.92   37.23
  16   3   1  226.94   37.42
 -16   3  -1  229.08   29.05
 -16   3  -1  240.92   33.24
 -16   3  -1  260.68   37.80
  17  -3   1   -0.66   20.31
 -17  -3  -1   28.03   22.98
 -17  -3  -1   15.82   19.35
 -17  -3  -1    2.97   17.78
  17  -3   1   -0.43   17.54
 -17  -3  -1   -2.21   13.19
  17   3   1  -26.17   13.88
  17   3   1    3.41   20.06
  17   3   1  -13.32   21.22
 -17   3  -1    9.55   18.73
 -17   3  -1   -2.16   13.54
 -17   3  -1   -8.19   16.21
 -17   3  -1  -21.39   15.01
 -18  -3  -1   -8.87   18.67
 -18  -3  -1  -14.28   13.50
  18  -3   1   37.00   22.75
 -18  -3  -1   27.76   19.17
  18  -3   1   -2.50   20.27
 -18   3  -1   29.66   22.72
 -18   3  -1   47.97   24.16
  18   3   1   13.35   24.62
  18   3   1   10.56   22.73
  18   3   1   24.93   20.39
 -19  -3  -1  109.19   27.39
  19  -3   1   98.21   28.52
 -19  -3  -1   65.88   25.15
 -19  -3  -1   62.46   22.80
  19  -3   1   82.23   30.77
 -19   3  -1   47.01   24.96
 -19   3  -1  113.16   32.73
  19   3   1  169.48   33.52
  19   3   1   76.64   28.15
  19   3   1   40.00   28.95
 -18  -4   1  -20.94   18.57
  18  -4  -1    3.92   19.13
 -18  -4   1    4.81   20.18
  18  -4  -1  -12.84   20.33
 -18   4   1  -19.59   17.21
 -18   4   1   -7.93   17.14
 -18   4   1   -4.03   18.30
  18   4  -1   17.35   24.30
  18   4  -1   11.89   22.90
  18   4  -1   -1.98   20.36
  17  -4  -1   18.17   20.02
  17  -4  -1   -5.25   22.05
 -17  -4   1  -33.56   16.36
 -17  -4   1    3.83   18.16
  17   4  -1   23.58   26.46
  17   4  -1  -10.96   20.67
 -17   4   1   28.30   21.93
 -17   4   1   -9.93   16.09
  17   4  -1  -23.86   17.45
  16  -4  -1   20.50   18.46
 -16  -4   1   23.63   19.25
  16  -4  -1   39.04   27.94
 -16  -4   1   20.79   20.24
 -16   4   1   -6.51   16.99
  16   4  -1   -4.63   20.56
  16   4  -1    5.54   18.70
  16   4  -1   -6.52   19.63
 -16   4   1   42.86   23.60
 -16   4   1   13.37   19.38
  15  -4  -1  -14.75   13.52
  15  -4  -1   38.05   22.41
 -15  -4   1   19.44   17.73
 -15  -4   1   45.97   22.21
 -15  -4   1   34.78   19.30
  15   4  -1   44.00   22.87
 -15   4   1    1.02   15.87
  15   4  -1   36.29   20.71
 -15   4   1    2.03   16.83
 -15   4   1  -11.12   16.77
  15   4  -1   14.61   21.44
 -14  -4   1    1.27   14.12
 -14  -4   1   28.18   20.14
  14  -4  -1   37.18   17.58
 -14  -4   1   20.07   16.96
  14  -4  -1    1.45   18.66
  14   4  -1   42.01   20.61
 -14   4   1   25.90   17.05
 -14   4   1   23.16   17.58
  14   4  -1   15.10   18.16
 -14   4   1   24.41   19.38
  14   4  -1   16.03   18.64
  13  -4  -1   35.87   19.56
  13  -4  -1   38.57   21.19
 -13  -4   1   63.70   23.13
 -13  -4   1   37.57   17.83
 -13  -4   1   72.77   23.20
 -13  -4   1   52.80   20.40
 -13   4   1   30.12   17.45
 -13   4   1   51.53   18.44
  13   4  -1   54.11   21.06
  13   4  -1   65.71   22.20
  13   4  -1   19.86   17.82
 -13   4   1   45.57   21.52
  12  -4  -1   -3.78   14.97
  12  -4  -1   13.85   17.36
 -12  -4   1    3.16   13.36
 -12  -4   1    7.45   13.59
 -12  -4   1   -3.04   14.10
 -12  -4   1    4.28   14.04
 -12   4   1    3.71   12.10
  12   4  -1  -18.33   10.93
  12   4  -1   10.30   15.68
 -12   4   1   13.31   14.00
  12   4  -1   -9.18   14.51
  12   4  -1   13.86   15.60
 -12   4   1   -5.24   11.96
  11  -4  -1   33.57   12.91
 -11  -4   1    2.69   11.68
  11  -4  -1   13.69   17.73
 -11  -4   1   13.00   14.32
 -11  -4   1   20.90   16.22
  11  -4  -1   -4.76   15.42
 -11  -4   1    8.63   11.62
  11   4  -1   40.38   18.73
 -11   4   1   39.85   15.07
  11   4  -1   25.07   12.24
  11   4  -1   41.95   17.76
 -11   4   1   34.02   17.87
 -11   4   1   20.58   14.61
  11   4  -1    8.51   14.37
  10  -4  -1   25.49   11.17
 -10  -4   1   32.24   15.24
  10  -4  -1   38.29   17.76
 -10  -4   1   34.41   13.78
 -10  -4   1   44.17   17.27
  10  -4  -1   30.60   16.26
 -10  -4   1   21.35   13.89
 -10   4   1   34.21   15.03
 -10   4   1   59.54   19.44
 -10   4   1   27.36   12.34
  10   4  -1    7.64   12.31
  10   4  -1   26.86   11.85
  10   4  -1   56.62   20.07
  10   4  -1   38.82   17.10
  -9  -4   1    1.21   10.12
  -9  -4   1    5.03   10.52
   9  -4  -1    8.58   13.79
   9  -4  -1   13.88   13.97
  -9  -4   1    0.74    8.24
   9  -4  -1    3.86    8.46
  -9  -4   1   -1.39    9.74
  -9  -4   1   -5.31   10.72
  -9   4   1   -5.40   10.48
   9   4  -1   10.60   12.25
  -9   4   1   -9.80    9.18
   9   4  -1   -5.36   10.68
  -9   4   1    5.31    9.80
   9   4  -1   18.94   12.12
  -8  -4   1   -2.70    9.54
   8  -4  -1   -3.57    7.31
   8  -4  -1    3.73   11.79
  -8  -4   1   17.89    8.69
  -8  -4   1    2.64   11.17
  -8  -4   1   -7.12    9.69
   8  -4  -1    6.16   12.75
  -8  -4   1    3.56   10.77
   8   4  -1    7.81    9.54
  -8   4   1    6.57   10.51
   8   4  -1   -6.93   10.66
  -8   4   1    0.33    7.68
   8   4  -1   -4.75    7.11
  -8   4   1   -4.68    7.80
  -8   4   1  -14.86    9.53
   8   4  -1    3.70   12.29
  -8   4   1   -1.55    7.06
   7  -4  -1   -1.88    6.90
  -7  -4   1    2.27    6.56
   7  -4  -1   -8.40   10.10
  -7  -4   1   27.83   11.75
  -7  -4   1    2.23   10.25
  -7  -4   1   -6.05    9.11
   7  -4  -1    9.60    6.03
  -7  -4   1    3.57   10.32
   7  -4  -1   16.48   12.06
  -7   4   1   -1.97    9.86
  -7   4   1   10.87   10.93
  -7   4   1    6.80    7.45
  -7   4   1   -1.06    7.07
   7   4  -1   -0.66   12.35
   7   4  -1   -9.64    9.39
   7   4  -1   -3.89    6.69
   7   4  -1   -2.88    7.57
  -7   4   1   -5.04    6.06
  -6  -4   1   -0.77    9.00
  -6  -4   1   -5.66    8.75
   6  -4  -1   -4.69   10.12
   6  -4  -1  -12.17    5.73
  -6  -4   1    6.59   10.86
   6  -4  -1   -2.93    5.72
   6  -4  -1    3.07   11.39
  -6  -4   1    1.06    5.91
  -6  -4   1   -8.96    6.51
  -6  -4   1    7.00   10.25
  -6   4   1   11.44   11.81
  -6   4   1   -3.79    6.03
   6   4  -1    5.82    8.26
   6   4  -1   11.43   11.24
   6   4  -1   -1.50    6.04
  -6   4   1   -8.29    6.02
  -6   4   1   -4.08    6.47
   6   4  -1    8.08   11.40
  -6   4   1  -13.99    8.14
  -5  -4   1    3.89    9.86
  -5  -4   1   23.95   12.19
  -5  -4   1    9.84    8.82
  -5  -4   1   16.92    7.49
   5  -4  -1   11.13    8.34
  -5  -4   1   21.22   11.01
   5  -4  -1   15.83    7.68
   5  -4  -1   18.13   11.62
   5   4  -1    5.51   11.31
   5   4  -1   13.95    7.28
   5   4  -1   14.10   11.77
   5   4  -1   -3.16    5.49
  -5   4   1    5.03    7.47
  -5   4   1    7.96    6.67
  -5   4   1   20.98   11.27
   5   4  -1   12.88   10.71
  -5   4   1    8.45    6.26
   5   4  -1   19.98    8.43
  -5   4   1   17.73   11.85
   4  -4  -1    3.55    6.64
   4  -4  -1   19.84   11.15
  -4  -4   1   23.55   10.29
  -4  -4   1    8.73    9.77
   4  -4  -1    3.86    6.69
  -4  -4   1   20.64   11.45
  -4  -4   1   23.94    8.49
  -4  -4   1   35.70   12.25
   4   4  -1   16.83    6.46
   4   4  -1   15.33   10.97
  -4   4   1   10.34    8.83
  -4   4   1   10.75    5.28
  -4   4   1   37.72   12.91
  -4   4   1   23.22   12.44
   4   4  -1   17.35   11.71
  -4   4   1   28.51    6.45
   4   4  -1   21.51   11.76
   4   4  -1   31.76    7.56
  -4   4   1   30.77   12.65
   4   4  -1   12.75    8.28
   3  -4  -1   -1.85    7.27
  -3  -4   1   -0.79    7.63
  -3  -4   1    1.73    7.64
   3  -4  -1    4.16    9.94
  -3  -4   1   -5.05    8.82
  -3  -4   1   -4.07    9.39
   3  -4  -1   -3.57    5.84
  -3  -4   1   13.32   10.73
   3   4  -1    6.87    4.74
  -3   4   1   -4.26    8.91
   3   4  -1    0.75    4.82
  -3   4   1  -11.07    7.79
   3   4  -1    4.25   10.00
  -3   4   1   -2.41    7.76
  -3   4   1   -1.30    3.52
  -3   4   1   -4.41    7.67
   3   4  -1    3.13   10.99
   3   4  -1    0.93    7.93
  -3   4   1   -2.44    3.50
   3   4  -1   -5.14    9.94
  -2  -4   1   17.17   10.64
   2  -4  -1    7.95    8.63
   2  -4  -1    9.31    8.03
  -2  -4   1    4.73    8.88
  -2  -4   1   26.81    9.39
  -2  -4   1    7.00    8.27
   2  -4  -1    9.87    8.54
  -2  -4   1   25.57   11.69
   2  -4  -1   22.42   11.84
   2   4  -1    6.75    8.94
  -2   4   1   13.09   10.35
   2   4  -1    9.00    9.88
   2   4  -1   11.48    4.03
  -2   4   1   23.86   10.45
   2   4  -1    7.64   10.72
  -2   4   1    4.05    9.10
  -2   4   1   -2.88    9.41
   2   4  -1   13.34    4.69
   2   4  -1   33.21   12.97
   1  -4  -1   23.02    8.24
  -1  -4   1   23.84   11.41
  -1  -4   1    6.74    8.38
  -1  -4   1    5.43    8.86
   1  -4  -1   23.62    9.19
  -1  -4   1   17.49    8.83
  -1  -4   1   13.14   10.39
  -1   4   1    7.89   10.52
  -1   4   1   26.21   11.67
   1   4  -1    9.88    3.46
  -1   4   1   22.77   11.57
  -1   4   1   -0.45    9.11
   1   4  -1   15.93   12.28
   1   4  -1   16.23   11.42
   1   4  -1   -1.78    9.12
   1   4  -1   22.44    3.97
   1   4  -1   10.91    9.69
   0  -4  -1    7.41    7.48
   0  -4   1    2.10    7.67
   0  -4   1    0.05    9.09
   0  -4   1   -1.17    9.43
   0  -4   1    3.82    9.58
   0   4   1   11.92    9.66
   0   4   1    8.11   11.50
   0   4  -1    0.58    9.97
   0   4  -1    2.92    9.06
   0   4  -1   12.87   11.65
   0   4  -1    7.03   10.86
   0   4  -1    5.28    2.87
   0   4   1  -14.50    8.25
   0   4   1    9.19   11.60
   0   4  -1   10.42    2.99
  -1  -4  -1  396.21   25.76
   1  -4   1  397.44   28.60
   1  -4   1  397.08   24.88
  -1  -4  -1  440.85   26.31
  -1  -4  -1  438.96   25.81
   1  -4   1  438.10   28.14
  -1  -4  -1  441.17   27.06
   1  -4   1  455.91   29.61
  -1   4  -1  400.58   15.27
   1   4   1  435.82   28.80
  -1   4  -1  392.42   28.96
   1   4   1  472.92   30.01
   1   4   1  419.44   28.91
   1   4   1  439.88   29.50
  -1   4  -1  436.44   30.94
  -1   4  -1  419.14   27.20
  -1   4  -1  412.38   26.95
  -1   4  -1  434.74   15.26
   2  -4   1  204.27   21.55
  -2  -4  -1  192.43   18.59
  -2  -4  -1  197.61   19.86
  -2  -4  -1  167.62   16.47
   2  -4   1  200.43   18.54
   2  -4   1  173.37   20.73
  -2  -4  -1  209.82   19.37
  -2   4  -1  216.72   22.07
  -2   4  -1  209.95   11.15
  -2   4  -1  213.65   19.53
  -2   4  -1  217.47   19.08
   2   4   1  140.03   18.92
   2   4   1  228.43   21.91
   2   4   1  215.22   22.42
   2   4   1  204.90   19.80
  -2   4  -1  197.14   21.58
  -2   4  -1  189.81   11.15
   3  -4   1   11.42    9.41
   3  -4   1  -11.76    9.91
  -3  -4  -1   21.92    8.23
  -3  -4  -1   -1.04    7.47
  -3  -4  -1   -4.42    6.11
   3  -4   1   -0.54    5.78
  -3  -4  -1   -6.33    6.52
  -3  -4  -1   -6.50    6.79
   3   4   1    4.01    4.37
   3   4   1   -4.01    8.69
   3   4   1   -2.41    9.02
   3   4   1   18.08   11.07
   3   4   1    7.24    8.20
  -3   4  -1    2.49    7.38
  -3   4  -1    7.40    9.31
  -3   4  -1   -3.76    3.70
  -3   4  -1   -0.30    9.81
  -3   4  -1   10.89    9.53
   3   4   1    3.18    3.41
  -3   4  -1    1.55    4.84
  -4  -4  -1   96.86   13.37
   4  -4   1  139.85   19.72
  -4  -4  -1  126.41   17.11
  -4  -4  -1  124.74   20.57
   4  -4   1  103.35   17.77
  -4  -4  -1  108.63   14.60
   4  -4   1  108.72   12.80
  -4  -4  -1  127.03   16.46
  -4   4  -1  117.76   11.57
  -4   4  -1   91.89   18.77
   4   4   1  140.20   19.47
   4   4   1  114.03   10.27
  -4   4  -1  105.11   19.53
  -4   4  -1  107.21   10.73
  -4   4  -1  112.19   15.67
   4   4   1  110.61   10.60
   4   4   1  135.88   21.10
   4   4   1   96.26   17.70
  -4   4  -1   82.16   14.89
   4   4   1  132.92   15.29
  -5  -4  -1   95.87   17.56
   5  -4   1   83.63   11.10
   5  -4   1   97.47   19.13
  -5  -4  -1   94.33   16.38
   5  -4   1  137.87   22.20
  -5  -4  -1  100.35   13.00
  -5  -4  -1   96.28   19.20
  -5  -4  -1  123.23   15.55
   5   4   1  101.07   14.00
  -5   4  -1   62.80   10.95
   5   4   1   65.34   16.45
  -5   4  -1  105.17   18.25
  -5   4  -1   52.91   10.11
  -5   4  -1   91.29   19.86
   5   4   1   75.34   10.89
   5   4   1   98.65   18.93
  -5   4  -1  110.68   14.71
   5   4   1   74.51   10.65
   6  -4   1   49.86    9.15
   6  -4   1   33.69   14.97
   6  -4   1   55.72   15.76
  -6  -4  -1   37.63   13.65
  -6  -4  -1   41.37    9.61
  -6  -4  -1   42.15   11.44
  -6  -4  -1   59.27   15.56
  -6  -4  -1   61.89   15.67
  -6   4  -1   53.12   15.75
  -6   4  -1   57.94   11.45
  -6   4  -1   47.31   10.56
  -6   4  -1   45.70   15.81
  -6   4  -1   44.47   11.82
   6   4   1   42.54   16.38
   6   4   1   40.98   10.09
   6   4   1   30.82   10.05
   6   4   1   43.56   10.19
   6   4   1   19.81   13.03
  -7  -4  -1    0.21    9.74
  -7  -4  -1    3.08    8.43
   7  -4   1   -3.28    5.87
  -7  -4  -1   -8.74    9.13
   7  -4   1  -10.21   11.25
  -7  -4  -1    3.38   10.02
   7  -4   1   -1.86   11.56
  -7  -4  -1   -0.42    5.74
   7   4   1    2.60    8.13
  -7   4  -1    6.20    8.55
   7   4   1    2.14   10.75
  -7   4  -1   -3.07    9.96
   7   4   1   -3.79    9.37
   7   4   1   -2.78    6.33
  -7   4  -1   11.40   12.07
  -7   4  -1    2.98    8.62
  -7   4  -1   -0.35    6.35
   7   4   1   -2.52    6.87
  -8  -4  -1   43.66   12.73
   8  -4   1   41.92   13.53
  -8  -4  -1   22.25   13.69
   8  -4   1   32.89   14.33
  -8  -4  -1   37.91   14.97
  -8  -4  -1   33.86   13.88
   8  -4   1   16.85   13.24
  -8   4  -1   15.88   10.29
   8   4   1    2.05    8.65
  -8   4  -1   23.76   12.95
  -8   4  -1   13.31    9.68
   8   4   1   38.79   15.30
   8   4   1   37.37   11.86
  -8   4  -1   26.36   11.53
  -8   4  -1   38.55   14.73
   8   4   1    0.63   11.41
   8   4   1   42.92   13.77
   8   4   1   31.93    8.90
  -8   4  -1   12.02    9.41
  -9  -4  -1   -1.72   10.69
  -9  -4  -1    7.74    9.69
  -9  -4  -1    5.59   11.79
   9  -4   1    0.86   12.00
   9  -4   1  -11.91   11.86
  -9  -4  -1   11.99   13.03
   9   4   1    7.58   11.30
  -9   4  -1    0.71   12.06
  -9   4  -1    7.35    8.27
  -9   4  -1    0.82    8.30
  -9   4  -1   14.51   10.77
   9   4   1   11.97   13.68
   9   4   1    8.29   12.39
   9   4   1   -4.71   10.46
  -9   4  -1   -0.48   12.56
 -10  -4  -1   39.17   17.12
  10  -4   1   67.65   21.18
 -10  -4  -1   41.36   17.42
 -10  -4  -1   34.33   17.79
  10  -4   1   10.36   15.26
 -10  -4  -1   32.06   12.84
 -10   4  -1   20.35   12.29
 -10   4  -1   34.45   13.81
  10   4   1   30.34   16.25
  10   4   1   44.20   15.03
 -10   4  -1   34.84   13.55
 -10   4  -1   85.42   22.71
 -10   4  -1   19.67   15.23
  10   4   1   45.06   15.36
  10   4   1   27.24   16.47
  11  -4   1   38.14   20.19
 -11  -4  -1   12.89   15.79
  11  -4   1   39.18   18.63
 -11  -4  -1   11.91   15.14
 -11  -4  -1   -1.95   12.44
 -11  -4  -1   23.22   13.28
 -11   4  -1   45.27   16.13
  11   4   1   -1.10   12.21
  11   4   1   45.96   16.05
 -11   4  -1   30.96   14.29
  11   4   1   48.38   19.12
 -11   4  -1   26.94   15.46
 -11   4  -1   23.73   15.36
  11   4   1   41.84   18.84
 -12  -4  -1   29.44   16.87
  12  -4   1    9.38   15.52
 -12  -4  -1   -5.80   11.78
  12  -4   1    0.85   17.70
 -12  -4  -1   11.46   16.02
 -12   4  -1    6.59   11.42
  12   4   1    7.29   15.51
 -12   4  -1   -6.15   12.67
  12   4   1   30.83   16.30
  12   4   1   -1.24   14.79
 -12   4  -1   16.08   14.39
 -12   4  -1   20.18   15.36
  12   4   1    9.94   13.82
 -13  -4  -1   -6.48   14.12
 -13  -4  -1    6.25   14.19
 -13  -4  -1    4.02   15.72
  13  -4   1  -15.77   17.86
  13  -4   1   -3.58   15.51
 -13  -4  -1   -0.68   10.54
  13   4   1   -8.21   16.93
  13   4   1    1.15   13.23
 -13   4  -1  -16.23   13.64
  13   4   1   10.21   17.82
  13   4   1  -13.99   14.50
 -13   4  -1  -16.45   13.20
 -13   4  -1   15.11   15.25
  14  -4   1   70.97   25.77
 -14  -4  -1   14.73   14.45
 -14  -4  -1   49.90   18.52
 -14  -4  -1   21.18   17.11
 -14  -4  -1   24.62   19.52
  14  -4   1   53.27   21.05
 -14   4  -1   16.37   16.85
  14   4   1   44.75   20.93
 -14   4  -1   -1.04   14.74
  14   4   1   46.10   23.00
  14   4   1   47.09   17.96
  14   4   1   74.57   24.64
 -14   4  -1   52.47   20.50
 -15  -4  -1  -19.13   15.62
  15  -4   1   -8.94   19.12
 -15  -4  -1    6.23   13.33
 -15  -4  -1  -14.47   16.94
  15  -4   1   -6.29   15.88
 -15  -4  -1   27.87   19.62
  15   4   1   19.03   20.56
  15   4   1    5.00   16.09
 -15   4  -1   15.80   16.67
  15   4   1   54.20   22.69
 -15   4  -1   14.69   18.13
 -15   4  -1   36.81   18.39
  15   4   1   12.74   20.79
 -16  -4  -1    6.31   14.59
  16  -4   1   34.36   23.53
  16  -4   1  -27.45   19.21
 -16  -4  -1    4.65   17.31
 -16  -4  -1    2.42   19.79
 -16  -4  -1   20.17   20.79
 -16   4  -1   40.63   20.73
 -16   4  -1   20.50   21.24
 -16   4  -1   34.95   20.63
  16   4   1   -9.97   19.22
  16   4   1   13.56   20.25
  16   4   1  -26.78   18.42
  17  -4   1  -18.00   17.42
  17  -4   1   25.79   23.11
 -17  -4  -1   47.25   20.35
 -17  -4  -1    9.54   20.11
 -17   4  -1   30.54   21.16
  17   4   1   51.69   27.84
  17   4   1   33.06   22.93
 -17   4  -1  -25.58   14.88
 -17   4  -1   33.72   21.41
 -16  -5   1  103.50   28.60
  16  -5  -1   34.19   23.16
  16  -5  -1   70.61   31.46
 -16  -5   1   90.98   26.11
  16   5  -1  128.60   33.78
 -16   5   1  119.56   27.86
 -16   5   1  139.92   31.92
  16   5  -1  100.79   29.15
  16   5  -1   88.37   28.20
 -16   5   1  107.47   29.45
  15  -5  -1   44.24   27.34
 -15  -5   1   43.82   22.31
  15  -5  -1   -5.62   18.30
 -15  -5   1   32.98   21.23
  15   5  -1   44.53   24.45
  15   5  -1   20.21   23.62
 -15   5   1   51.93   20.39
 -15   5   1   48.22   24.31
  15   5  -1   -2.39   18.83
 -15   5   1   38.00   22.92
 -14  -5   1  187.91   34.81
 -14  -5   1  183.72   33.40
  14  -5  -1   92.59   25.40
  14  -5  -1  138.40   33.36
 -14  -5   1  170.21   35.09
 -14  -5   1  183.51   30.82
 -14   5   1  208.08   30.05
  14   5  -1  169.21   34.13
 -14   5   1  156.78   31.28
  14   5  -1  200.28   37.04
 -14   5   1  195.97   35.79
  14   5  -1  135.23   28.74
 -13  -5   1   19.33   15.93
 -13  -5   1   15.18   15.17
 -13  -5   1   31.20   19.70
 -13  -5   1    1.14   18.02
  13  -5  -1   18.44   18.79
  13  -5  -1  -15.64   18.16
 -13   5   1  -10.80   16.86
  13   5  -1   24.14   20.60
 -13   5   1   24.87   21.58
  13   5  -1   29.67   18.41
  13   5  -1   65.26   24.52
 -13   5   1   33.49   16.91
  12  -5  -1    6.28   19.35
 -12  -5   1    3.53   12.57
  12  -5  -1   15.42   18.58
 -12  -5   1   14.99   15.85
 -12  -5   1   31.15   18.13
 -12  -5   1   46.94   20.93
 -12   5   1   25.83   20.32
  12   5  -1   -6.08   16.86
 -12   5   1   -2.72   12.79
  12   5  -1    0.69   14.12
 -12   5   1    5.44   16.94
  12   5  -1   -2.63   16.96
  11  -5  -1   36.38   21.02
 -11  -5   1   30.40   18.04
 -11  -5   1   79.23   23.69
 -11  -5   1   73.24   21.99
 -11  -5   1   50.85   20.53
  11  -5  -1   13.36   18.43
 -11   5   1   53.25   21.22
  11   5  -1   76.95   24.20
 -11   5   1   62.23   16.96
 -11   5   1   38.61   21.31
  11   5  -1   62.04   18.70
  11   5  -1   55.29   22.14
 -10  -5   1    5.30   13.35
  10  -5  -1   10.45   17.57
 -10  -5   1   12.05   14.59
 -10  -5   1   20.19   17.56
 -10  -5   1   19.69   15.41
  10  -5  -1  -11.68   13.14
 -10   5   1    5.73   10.28
  10   5  -1    5.63   11.85
  10   5  -1    1.27   14.64
 -10   5   1    1.75   15.02
 -10   5   1   -2.37   13.48
  10   5  -1    9.54   16.24
  -9  -5   1   27.64   16.01
  -9  -5   1   24.96   14.91
  -9  -5   1   25.54   16.52
   9  -5  -1   37.17   18.92
  -9  -5   1   33.31   16.22
   9  -5  -1    9.94   16.73
   9   5  -1   27.92   13.44
  -9   5   1   58.39   21.23
  -9   5   1   41.34   19.20
  -9   5   1   30.53   12.24
   9   5  -1   10.37   14.52
   9   5  -1   50.88   20.27
  -8  -5   1   66.96   19.90
   8  -5  -1   43.39   12.48
  -8  -5   1   86.05   19.40
   8  -5  -1   37.56   16.81
   8  -5  -1   39.87   18.94
  -8  -5   1   34.28   16.19
  -8  -5   1   22.46   15.33
   8   5  -1   46.40   19.53
   8   5  -1   54.15   13.84
   8   5  -1   36.94   19.23
  -8   5   1   33.14   15.78
  -8   5   1    3.81   14.31
  -8   5   1   73.30   16.11
  -8   5   1   46.75   12.23
   7  -5  -1   51.88   17.35
   7  -5  -1   94.28   21.39
  -7  -5   1   80.76   19.61
   7  -5  -1   45.09   12.15
  -7  -5   1   62.01   17.62
  -7  -5   1   61.57   17.20
  -7  -5   1   48.81   15.55
  -7  -5   1   75.70   15.38
  -7   5   1   73.40   20.96
   7   5  -1   59.68   19.13
   7   5  -1   76.29   14.10
  -7   5   1   61.59   11.93
  -7   5   1   75.28   15.22
   7   5  -1   22.58   10.05
  -7   5   1   78.34   20.68
   7   5  -1   68.10   21.29
  -7   5   1   66.70   11.71
  -6  -5   1   52.95   16.24
  -6  -5   1   33.27   16.34
  -6  -5   1   39.38   15.72
  -6  -5   1   41.33   16.28
   6  -5  -1   34.08   15.38
   6  -5  -1   33.08   11.36
  -6  -5   1   38.30   11.48
   6  -5  -1   77.39   19.72
   6  -5  -1   49.45   16.38
   6   5  -1   39.63   12.18
   6   5  -1   44.10   10.34
   6   5  -1   21.38   15.49
   6   5  -1   37.50   15.79
   6   5  -1   62.71   12.39
  -6   5   1   72.15   19.78
  -6   5   1   42.12    9.45
  -6   5   1   47.33   17.43
  -6   5   1   45.46   13.53
  -6   5   1   47.45    9.48
  -5  -5   1    0.53    9.51
  -5  -5   1    5.15   10.50
  -5  -5   1   14.85   13.12
  -5  -5   1    8.48    8.42
  -5  -5   1   -4.81    9.59
   5  -5  -1    8.91    8.54
   5  -5  -1   19.03   15.19
   5  -5  -1    5.05    8.00
   5  -5  -1   -0.56   10.65
  -5  -5   1  -14.52    9.63
  -5   5   1   17.29   11.79
   5   5  -1    7.40    9.69
   5   5  -1   -1.50    9.90
  -5   5   1    5.58    5.66
   5   5  -1   -0.45   11.54
  -5   5   1   15.26   13.38
   5   5  -1    0.67    6.80
  -5   5   1   -2.11    8.98
   5   5  -1   -2.08    5.65
  -5   5   1    1.45    5.52
  -5   5   1   14.04   12.00
   5   5  -1    3.81   12.30
  -4  -5   1  132.56   16.15
   4  -5  -1  148.67   18.37
  -4  -5   1   99.51   19.59
   4  -5  -1   90.47   21.27
  -4  -5   1  140.24   18.23
   4  -5  -1  159.86   25.22
   4  -5  -1  133.85   16.70
  -4  -5   1  170.97   23.55
  -4  -5   1  171.30   22.78
  -4   5   1  135.52   19.07
   4   5  -1  140.09   18.52
   4   5  -1  129.73   11.50
  -4   5   1  156.60   22.62
   4   5  -1  163.86   25.46
  -4   5   1  176.00   22.93
   4   5  -1  169.26   22.98
   4   5  -1  143.08   11.57
  -4   5   1  133.97   21.35
  -4   5   1  138.90    8.63
  -4   5   1  128.58    8.68
   4   5  -1  165.31   28.00
  -3  -5   1  107.55   16.15
  -3  -5   1  136.10   22.27
  -3  -5   1  133.76   19.97
   3  -5  -1  107.91   18.75
   3  -5  -1   88.89   17.70
   3  -5  -1   67.70   14.00
   3  -5  -1   97.79   17.25
  -3  -5   1  109.35   20.38
  -3  -5   1   37.92   14.43
   3   5  -1  110.89   22.36
  -3   5   1   98.59   20.30
   3   5  -1   91.65   18.94
  -3   5   1  121.80   20.14
   3   5  -1   85.00    7.38
  -3   5   1   97.23   20.55
  -3   5   1   66.67   16.78
   3   5  -1  107.19   19.53
   3   5  -1  132.43   22.27
   3   5  -1   99.59    7.80
   2  -5  -1   13.65   11.28
   2  -5  -1   25.91   10.64
  -2  -5   1   15.47   11.22
   2  -5  -1    0.93    8.79
  -2  -5   1    5.66   10.89
  -2  -5   1   10.15    9.25
  -2  -5   1   33.28   13.08
  -2  -5   1    1.70    8.88
  -2  -5   1   17.99   12.14
   2  -5  -1   15.66    9.43
   2   5  -1   18.22   11.64
  -2   5   1   11.77   11.27
  -2   5   1    3.04    9.08
   2   5  -1   32.51   13.17
   2   5  -1   -2.32    9.62
  -2   5   1    6.34   11.15
   2   5  -1    1.17   12.02
  -2   5   1    8.00   11.53
   1  -5  -1   73.02   14.93
  -1  -5   1   86.14   17.30
   1  -5  -1   80.50   16.55
   1  -5  -1   97.79   18.65
  -1  -5   1   79.79   17.90
  -1  -5   1   85.44   15.72
  -1  -5   1   76.42   17.18
  -1  -5   1   94.01   16.93
   1  -5  -1   73.18   15.01
  -1   5   1  102.23   20.51
  -1   5   1  120.07   19.82
   1   5  -1   49.42   17.48
  -1   5   1   54.39   17.03
   1   5  -1   84.42   17.31
   1   5  -1   56.37   15.91
   1   5  -1   70.86   18.37
  -1   5   1   70.42   18.67
   0  -5   1  105.14   19.33
   0  -5   1  127.13   15.75
   0  -5   1  123.36   19.79
   0  -5  -1  136.53   21.12
   0  -5  -1  118.45   16.78
   0  -5  -1  107.05   18.20
   0  -5   1   98.44   19.74
   0  -5   1   78.01   17.89
   0   5   1  124.06   20.71
   0   5  -1  120.01   20.91
   0   5   1  109.79   20.64
   0   5   1   65.22   17.26
   0   5  -1  113.97   21.10
   0   5   1  108.02   21.37
   0   5  -1   96.77   18.50
   0   5  -1   90.86   19.74
   1  -5   1  516.75   31.56
  -1  -5  -1  511.17   32.95
  -1  -5  -1  588.43   33.76
   1  -5   1  519.21   35.46
  -1  -5  -1  499.24   32.82
  -1  -5  -1  595.16   33.91
   1  -5   1  505.50   33.13
   1  -5   1  501.55   34.32
   1   5   1  514.72   34.06
  -1   5  -1  493.45   36.55
   1   5   1  594.85   36.88
  -1   5  -1  523.09   34.55
   1   5   1  539.95   36.43
   1   5   1  585.20   37.42
  -1   5  -1  531.11   33.79
  -1   5  -1  515.57   36.11
   2  -5   1    8.75    8.10
  -2  -5  -1   17.78   11.68
  -2  -5  -1    9.89   10.03
  -2  -5  -1   35.52   13.25
  -2  -5  -1    4.27    9.80
   2  -5   1   23.16   12.20
   2  -5   1   11.09   13.48
   2  -5   1   21.25   13.24
  -2  -5  -1    7.46    9.43
   2  -5   1    5.64   10.11
   2   5   1   -3.33    9.38
  -2   5  -1   28.59   14.65
   2   5   1   19.72   13.53
   2   5   1   28.37   13.46
  -2   5  -1   29.29   13.20
   2   5   1    4.76   10.86
  -2   5  -1    3.99   11.81
  -2   5  -1   20.20   12.05
  -3  -5  -1   34.11   11.86
  -3  -5  -1   61.27   15.12
   3  -5   1   55.67   15.76
   3  -5   1   52.10   17.44
   3  -5   1   41.38   12.00
  -3  -5  -1   60.43   14.28
  -3  -5  -1   57.66   15.57
   3  -5   1   33.85   13.15
  -3  -5  -1   56.77   15.43
   3  -5   1   46.98   17.54
   3   5   1   42.19   15.76
   3   5   1   18.44   13.27
  -3   5  -1   45.38   14.17
  -3   5  -1   19.43   12.04
  -3   5  -1   46.00   16.76
   3   5   1   28.20   13.35
  -3   5  -1   47.64    6.35
  -3   5  -1   26.28    5.21
   3   5   1   18.97   13.02
  -3   5  -1   63.44   17.98
  -4  -5  -1    7.65    9.70
   4  -5   1    4.40   10.98
  -4  -5  -1   12.01    9.61
  -4  -5  -1   -6.43    8.20
   4  -5   1   10.06    8.97
  -4  -5  -1    8.49   10.73
   4  -5   1  -16.24    9.79
  -4  -5  -1    4.05    8.78
  -4   5  -1   -6.96    9.22
  -4   5  -1    3.32    5.48
   4   5   1   -8.19    8.19
  -4   5  -1   -3.96    4.81
  -4   5  -1    1.69   11.04
  -4   5  -1  -11.61    8.87
   4   5   1  -10.22    9.29
  -4   5  -1   12.36   11.97
   4   5   1   -3.97   10.41
   4   5   1   -1.00    4.10
   4   5   1    1.21    3.66
   4   5   1   -0.08   11.67
   5  -5   1  103.54   13.87
  -5  -5  -1  109.65   17.78
  -5  -5  -1   79.76   15.98
  -5  -5  -1   72.22   17.92
   5  -5   1   78.32   19.51
  -5  -5  -1   85.83   19.76
  -5  -5  -1   78.08   16.12
   5  -5   1   86.80   20.25
  -5   5  -1   67.44   16.60
  -5   5  -1   90.54   17.01
  -5   5  -1   88.90   20.96
  -5   5  -1  105.49   11.66
   5   5   1  108.86   22.71
  -5   5  -1   95.58   21.60
  -5   5  -1  100.81   12.10
   5   5   1   90.22   10.62
   5   5   1  101.41   20.87
   5   5   1  117.69   18.96
   5   5   1  121.82   11.61
   5   5   1  112.05   24.72
  -6  -5  -1   -1.57    9.71
   6  -5   1   13.12   13.27
  -6  -5  -1   13.64   10.20
  -6  -5  -1    7.37   13.57
  -6  -5  -1   22.62   11.18
  -6  -5  -1    2.62   10.25
   6  -5   1   -5.83   12.23
  -6   5  -1   21.66   11.70
   6   5   1    9.77   10.44
  -6   5  -1   11.90    8.64
  -6   5  -1   41.69   18.16
   6   5   1   -7.80   11.82
   6   5   1   24.66    9.31
  -6   5  -1   19.75    8.80
   6   5   1   15.36    7.41
  -6   5  -1   28.36   15.81
   6   5   1   23.13   15.85
   7  -5   1   -3.88   11.88
   7  -5   1   -8.01   11.01
  -7  -5  -1   13.24   10.62
  -7  -5  -1    6.83   11.40
  -7  -5  -1    8.09   12.92
  -7  -5  -1   11.65   12.09
  -7   5  -1    9.73   10.93
   7   5   1   17.57   16.36
   7   5   1   -9.71    8.07
   7   5   1   20.97   10.07
   7   5   1    9.67    8.32
  -7   5  -1   14.74   15.70
  -7   5  -1   18.66    9.32
   7   5   1   15.41   16.29
  -7   5  -1    3.95    8.30
  -7   5  -1   30.38   17.61
  -8  -5  -1    3.08   11.75
   8  -5   1   17.38   14.40
  -8  -5  -1   -1.42   11.86
  -8  -5  -1    5.56   10.76
   8  -5   1  -17.57   12.66
  -8  -5  -1   14.88   13.77
  -8   5  -1   14.02   14.80
  -8   5  -1   -7.76    8.95
  -8   5  -1    7.84    9.84
   8   5   1  -20.01   13.39
   8   5   1   -6.14   13.48
   8   5   1   11.37    9.66
  -8   5  -1  -20.19   13.38
  -9  -5  -1  174.03   25.63
   9  -5   1  120.85   24.27
  -9  -5  -1  139.99   24.50
  -9  -5  -1  203.23   28.71
   9  -5   1  140.79   26.72
  -9  -5  -1  184.09   23.12
  -9   5  -1  211.56   21.84
  -9   5  -1  190.91   28.86
   9   5   1  197.10   21.85
  -9   5  -1  172.01   31.09
   9   5   1  201.44   28.82
  -9   5  -1  229.78   21.94
   9   5   1  127.52   25.75
 -10  -5  -1   17.54   15.92
 -10  -5  -1   11.22   15.98
  10  -5   1    7.91   15.46
 -10  -5  -1    1.43   14.78
 -10  -5  -1   19.28   13.96
  10  -5   1   27.52   19.16
 -10   5  -1    9.17   12.87
  10   5   1    6.86   17.27
  10   5   1   16.71   15.55
 -10   5  -1    6.80   16.02
 -10   5  -1   14.42   15.78
  10   5   1    2.75   12.08
 -11  -5  -1  100.67   24.66
  11  -5   1   72.38   23.14
  11  -5   1   46.54   24.39
 -11  -5  -1   76.97   20.89
 -11  -5  -1  112.02   21.23
 -11  -5  -1   87.89   23.79
 -11  -5  -1   78.78   23.73
  11   5   1   94.75   21.22
 -11   5  -1   67.17   22.39
  11   5   1   53.60   22.50
 -11   5  -1  103.17   20.75
 -11   5  -1  121.11   26.98
  11   5   1   70.87   24.06
 -12  -5  -1    2.97   18.27
  12  -5   1  -21.60   13.60
 -12  -5  -1   19.17   14.00
 -12  -5  -1    1.58   16.20
 -12  -5  -1   -2.26   16.63
 -12  -5  -1   33.19   15.18
  12  -5   1    1.84   18.90
 -12   5  -1   30.41   19.99
  12   5   1   13.48   18.82
  12   5   1    7.05   17.20
  12   5   1   12.75   15.44
 -12   5  -1   43.14   21.21
 -12   5  -1   21.04   15.07
 -13  -5  -1   18.13   20.36
 -13  -5  -1    5.59   13.32
 -13  -5  -1    1.88   16.42
  13  -5   1    0.83   21.85
  13  -5   1   18.04   20.18
 -13   5  -1   -0.79   14.69
  13   5   1   21.60   21.76
 -13   5  -1   38.15   22.57
  13   5   1   -7.06   18.13
 -13   5  -1   24.31   20.89
  13   5   1    1.84   15.86
 -14  -5  -1   29.09   20.93
 -14  -5  -1   16.51   17.63
 -14  -5  -1    5.55   16.28
  14  -5   1   37.90   26.68
  14  -5   1   40.55   23.89
 -14   5  -1    7.32   19.15
  14   5   1   12.78   19.86
  14   5   1   -2.47   16.56
 -14   5  -1   27.29   19.61
  14   5   1   26.49   23.79
 -14   5  -1   32.98   19.71
  15  -5   1   30.82   26.15
  15  -5   1   93.98   28.17
 -15  -5  -1   57.98   23.99
 -15  -5  -1   72.04   23.33
 -15   5  -1  143.29   30.62
 -15   5  -1   88.28   31.11
  15   5   1  103.61   30.40
 -15   5  -1   86.11   25.96
  15   5   1   59.63   23.83
  15   5   1   72.48   30.01
  16  -5   1  137.25   34.99
  16  -5   1   60.22   25.46
 -16  -5  -1  129.84   33.76
 -16  -5  -1  122.16   27.40
  16   5   1  111.92   29.12
 -16   5  -1  156.65   37.67
 -16   5  -1  107.46   28.25
  16   5   1  184.40   35.82
  16   5   1   73.30   28.95
 -16   5  -1   93.87   27.87
 -14  -6   1   -5.23   17.72
 -14  -6   1    7.85   23.29
  14  -6  -1  -11.57   16.36
  14  -6  -1   15.80   24.98
 -14  -6   1    8.46   18.29
  14   6  -1    5.02   17.46
  14   6  -1   12.82   22.12
  14   6  -1   46.47   25.47
 -14   6   1   32.77   22.25
 -14   6   1   -6.56   18.14
 -14   6   1   13.42   16.35
  13  -6  -1   -7.42   16.32
 -13  -6   1   16.31   18.14
  13  -6  -1   28.83   23.48
 -13  -6   1   41.06   20.98
 -13  -6   1    4.71   23.17
 -13   6   1   26.03   15.27
 -13   6   1   21.28   21.69
 -13   6   1   72.51   29.14
  13   6  -1   25.49   22.72
  13   6  -1    8.51   21.89
  13   6  -1   20.19   16.37
 -12  -6   1  147.10   32.43
  12  -6  -1  103.71   28.36
  12  -6  -1   82.00   25.78
 -12  -6   1  129.16   28.59
 -12  -6   1  105.18   24.67
 -12   6   1  128.62   22.18
  12   6  -1  150.38   33.08
  12   6  -1  119.44   31.04
  12   6  -1  117.06   22.83
 -12   6   1  115.53   30.17
 -12   6   1  130.62   32.62
 -11  -6   1   58.08   23.74
 -11  -6   1   23.06   21.34
  11  -6  -1   21.61   22.51
 -11  -6   1   32.00   19.43
 -11  -6   1   33.41   21.05
  11  -6  -1   57.67   25.13
 -11   6   1   31.55   21.60
 -11   6   1   35.05   14.16
 -11   6   1   28.65   21.41
  11   6  -1   18.02   21.53
  11   6  -1   76.90   24.74
  11   6  -1   23.47   14.07
  10  -6  -1   17.10   20.35
 -10  -6   1   30.21   17.83
 -10  -6   1   20.37   19.90
 -10  -6   1   20.90   17.22
  10  -6  -1   -1.30   18.99
 -10  -6   1   -3.61   15.08
 -10   6   1   16.11   12.39
 -10   6   1   17.66   19.17
  10   6  -1   53.35   22.99
 -10   6   1   30.29   20.75
  10   6  -1   -2.40   11.82
  10   6  -1   32.32   22.14
  -9  -6   1  450.55   41.67
  -9  -6   1  415.70   37.11
   9  -6  -1  386.32   41.50
   9  -6  -1  378.82   39.79
  -9  -6   1  312.95   36.82
  -9  -6   1  426.93   40.77
  -9   6   1  434.92   26.99
  -9   6   1  418.04   42.08
   9   6  -1  356.66   39.96
  -9   6   1  417.22   41.45
   9   6  -1  379.43   40.12
   9   6  -1  383.47   27.99
  -8  -6   1   66.23   21.52
  -8  -6   1   39.42   18.14
   8  -6  -1   71.62   23.73
  -8  -6   1   26.49   16.98
   8  -6  -1   38.09   19.32
  -8  -6   1   48.48   20.80
   8   6  -1   59.05   21.17
   8   6  -1   73.75   23.73
   8   6  -1   82.10   14.66
  -8   6   1   71.02   25.75
  -8   6   1   43.97   20.49
  -8   6   1   58.93   12.75
  -7  -6   1   29.98   16.91
   7  -6  -1   21.34   19.92
  -7  -6   1    5.85   13.20
  -7  -6   1   57.74   20.68
  -7  -6   1   24.08   15.93
   7  -6  -1   30.50   18.54
   7   6  -1    9.74    9.25
  -7   6   1    3.44    7.78
  -7   6   1   14.74   15.38
   7   6  -1    5.68   17.12
  -7   6   1    5.57   11.39
  -7   6   1   37.12   20.05
   7   6  -1   39.83   20.90
  -7   6   1   17.44    9.02
   7   6  -1   20.51    9.79
  -6  -6   1   27.22   17.23
  -6  -6   1    8.81   16.40
  -6  -6   1   67.32   21.26
  -6  -6   1   41.90   13.97
  -6  -6   1   46.45   17.94
   6  -6  -1   58.12   22.73
   6  -6  -1   40.71   13.96
   6  -6  -1    8.88   15.62
   6   6  -1   37.61    9.75
   6   6  -1   41.44   15.25
   6   6  -1   61.76   22.12
  -6   6   1   39.59    7.23
  -6   6   1   50.19   18.97
  -6   6   1   47.87    8.00
   6   6  -1   61.45   20.56
  -6   6   1   40.25   14.64
   6   6  -1   98.83   25.10
  -6   6   1   38.92   21.19
   6   6  -1   55.29   10.60
  -5  -6   1  289.26   32.13
   5  -6  -1  254.04   24.63
  -5  -6   1  291.81   33.14
  -5  -6   1  254.17   25.57
  -5  -6   1  266.45   30.27
  -5  -6   1  250.90   31.75
   5  -6  -1  266.11   30.20
   5  -6  -1  287.27   32.67
   5   6  -1  290.28   14.31
   5   6  -1  322.36   35.41
  -5   6   1  267.16   26.41
  -5   6   1  261.41   31.66
   5   6  -1  254.69   31.74
  -5   6   1  232.77   32.18
  -5   6   1  314.16   30.99
   5   6  -1  258.10   13.61
   5   6  -1  236.30   25.96
   5   6  -1  258.25   32.38
   4  -6  -1  210.52   28.85
  -4  -6   1  206.05   27.23
  -4  -6   1  143.99   25.28
  -4  -6   1  151.37   23.64
   4  -6  -1  212.58   26.38
  -4  -6   1  152.45   25.42
   4  -6  -1  173.49   24.87
  -4  -6   1  200.22   23.36
  -4  -6   1  124.90   25.59
   4  -6  -1  113.66   19.49
   4  -6  -1  173.32   21.79
  -4   6   1  143.18   26.24
   4   6  -1  142.94   27.94
   4   6  -1  137.72   25.94
   4   6  -1  110.10   25.88
  -4   6   1  101.24   22.99
  -4   6   1  146.47   27.62
   4   6  -1  141.91   23.23
  -4   6   1  160.69   25.09
   3  -6  -1   -2.40    9.47
  -3  -6   1   -9.14   10.82
   3  -6  -1   17.44   12.30
   3  -6  -1   -0.23   14.25
   3  -6  -1  -24.25   10.84
  -3  -6   1  -12.14    9.94
   3  -6  -1   -1.11   10.34
  -3  -6   1    2.67   12.67
  -3  -6   1    5.87   10.62
  -3  -6   1    0.22    9.79
  -3  -6   1   -7.25   11.20
   3   6  -1   -7.72   13.23
  -3   6   1   -4.40   11.19
  -3   6   1    9.22   14.28
   3   6  -1    5.73   13.15
   3   6  -1    1.74   12.16
  -3   6   1   20.72   15.41
  -3   6   1   -5.59   11.99
   3   6  -1   -0.32   14.15
   2  -6  -1   -4.08    9.95
   2  -6  -1   16.83   11.97
   2  -6  -1   22.38   14.76
   2  -6  -1    3.53   10.89
  -2  -6   1    3.84   12.60
   2  -6  -1   23.74   12.95
  -2  -6   1   11.34   12.92
  -2  -6   1   19.10   13.33
  -2  -6   1   27.30   14.64
  -2  -6   1    7.60   11.02
  -2  -6   1    0.12   10.75
   2   6  -1   16.54   14.15
   2   6  -1   -0.13   14.14
  -2   6   1   16.94   14.07
   2   6  -1   11.87   13.64
  -2   6   1   22.99   15.54
  -2   6   1   22.14   17.14
  -2   6   1   -3.43   10.88
   2   6  -1   -1.12   13.48
  -1  -6   1  687.10   43.96
   1  -6  -1  816.23   44.05
  -1  -6   1  686.31   44.44
  -1  -6   1  750.93   44.44
   1  -6  -1  729.32   41.62
   1  -6  -1  626.45   40.96
  -1  -6   1  699.40   40.71
   1  -6  -1  698.14   42.53
  -1  -6   1  652.75   43.40
  -1  -6   1  644.58   37.77
   1  -6  -1  716.70   44.19
   1   6  -1  739.83   49.33
   1   6  -1  721.93   46.96
  -1   6   1  727.82   46.18
   1   6  -1  659.48   43.47
   1   6  -1  729.85   45.40
  -1   6   1  693.80   46.37
  -1   6   1  677.76   46.21
  -1   6   1  608.69   42.16
   0  -6  -1  258.67   26.88
   0  -6   1  272.94   24.97
   0  -6  -1  265.25   26.73
   0  -6  -1  273.18   27.62
   0  -6  -1  291.81   27.66
   0  -6   1  345.17   31.76
   0  -6  -1  311.06   27.53
   0  -6  -1  279.28   27.15
   0  -6   1  304.71   28.23
   0  -6   1  290.56   31.33
   0  -6  -1  358.73   30.57
   0  -6  -1  310.14   29.44
   0  -6   1  333.37   31.33
   0  -6  -1  305.06   29.74
   0   6   1  386.83   34.34
   0   6  -1  326.23   34.25
   0   6   1  359.55   32.14
   0   6   1  339.92   33.15
   0   6  -1  296.89   29.33
   0   6   1  315.43   31.78
   0   6  -1  298.54   31.64
   0   6  -1  300.70   31.62
   1  -6   1   66.57   18.61
   1  -6   1   83.64   20.72
  -1  -6  -1   49.51   15.95
  -1  -6  -1   80.68   20.09
  -1  -6  -1   77.27   19.41
   1  -6   1   29.38   15.42
  -1  -6  -1  109.50   20.45
  -1  -6  -1   51.96   15.72
   1  -6   1  102.36   19.97
   1  -6   1   40.24   15.90
  -1  -6  -1  125.40   22.00
  -1  -6  -1   92.29   19.10
  -1   6  -1   52.13   20.43
  -1   6  -1   27.59   16.97
  -1   6  -1   68.83   19.75
   1   6   1   46.14   17.82
   1   6   1   97.09   24.34
   1   6   1   47.55   19.59
  -1   6  -1   89.58   19.91
   1   6   1   69.61   19.28
  -2  -6  -1   57.35   17.40
  -2  -6  -1   58.60   16.29
  -2  -6  -1   53.53   15.99
  -2  -6  -1   35.37   13.69
  -2  -6  -1   59.99   17.23
   2  -6   1   36.33   14.96
  -2  -6  -1   80.85   18.47
  -2  -6  -1   67.24   16.76
   2  -6   1   39.44   14.23
   2  -6   1   49.27   18.07
   2  -6   1   28.99   15.39
   2  -6   1   25.68   17.81
   2   6   1   36.87   16.70
  -2   6  -1   40.35   16.25
   2   6   1   65.37   20.61
  -2   6  -1   38.56   17.53
  -2   6  -1   47.63   15.82
  -2   6  -1   28.26   17.09
   2   6   1   34.34   16.58
   2   6   1   20.50   15.81
   3  -6   1  159.11   22.57
  -3  -6  -1  131.34   19.21
  -3  -6  -1  108.47   20.75
   3  -6   1  157.84   28.31
  -3  -6  -1  112.95   22.71
   3  -6   1  144.80   25.88
   3  -6   1  179.71   20.38
   3  -6   1  187.56   28.90
  -3  -6  -1  104.53   20.24
  -3  -6  -1  135.28   21.33
  -3  -6  -1  110.74   22.33
  -3  -6  -1   82.87   19.12
  -3   6  -1  153.53   24.10
  -3   6  -1  139.72   24.82
  -3   6  -1  104.53   24.66
   3   6   1  158.05   25.29
   3   6   1  166.98   28.71
   3   6   1  117.78   25.29
  -3   6  -1  183.18   30.40
   3   6   1  137.26   26.99
  -4  -6  -1   18.26   12.18
  -4  -6  -1   -5.10   10.47
  -4  -6  -1    2.86   11.47
  -4  -6  -1   15.56   13.23
  -4  -6  -1   -0.19   11.08
   4  -6   1   23.22   14.09
   4  -6   1    9.35   13.66
   4  -6   1    3.99   14.90
   4  -6   1    7.28   15.67
  -4  -6  -1   -3.30   11.91
   4   6   1  -22.47   10.10
  -4   6  -1   12.81   15.99
  -4   6  -1   -4.69   13.69
   4   6   1   -9.63   13.93
   4   6   1   -2.50   11.49
  -4   6  -1    6.35   13.14
  -4   6  -1   -0.29   12.60
   4   6   1  -14.14   15.21
  -5  -6  -1   67.32   17.98
   5  -6   1   16.10   16.15
   5  -6   1   83.04   21.96
   5  -6   1   59.08   20.15
  -5  -6  -1   56.19   16.59
  -5  -6  -1   83.75   20.91
  -5  -6  -1   61.51   20.24
  -5   6  -1   72.62    9.30
  -5   6  -1  100.01   21.29
   5   6   1   51.96   20.98
  -5   6  -1   54.96   20.97
   5   6   1   80.42   23.48
   5   6   1   79.00   18.95
  -5   6  -1   81.63   19.64
  -5   6  -1  109.27   26.64
  -5   6  -1   76.73    9.19
   5   6   1   82.91   23.66
  -6  -6  -1  127.55   26.06
   6  -6   1   82.96   22.62
  -6  -6  -1  139.00   24.31
  -6  -6  -1   93.86   22.32
  -6  -6  -1   81.40   18.49
   6  -6   1  107.70   26.99
   6  -6   1  107.05   25.39
   6   6   1   59.28   22.21
  -6   6  -1   74.19   23.69
   6   6   1   99.45   10.63
   6   6   1  105.46   10.55
  -6   6  -1  117.97   13.03
  -6   6  -1   87.09   12.48
   6   6   1  117.66   20.85
  -6   6  -1  146.25   29.23
  -6   6  -1  147.84   24.79
   6   6   1  102.98   25.12
  -7  -6  -1  308.71   28.77
   7  -6   1  235.00   32.11
  -7  -6  -1  383.92   36.61
  -7  -6  -1  349.06   33.97
   7  -6   1  321.93   34.36
  -7  -6  -1  315.01   32.22
   7   6   1  301.87   19.53
  -7   6  -1  285.02   27.74
   7   6   1  319.52   36.57
  -7   6  -1  298.40   36.40
   7   6   1  320.39   19.69
  -7   6  -1  302.60   20.92
  -7   6  -1  384.49   40.05
  -7   6  -1  273.77   26.35
   7   6   1  173.78   30.97
   8  -6   1   49.55   21.86
   8  -6   1   21.54   18.90
  -8  -6  -1   28.82   17.03
  -8  -6  -1   48.44   15.93
  -8  -6  -1   36.17   17.11
  -8  -6  -1   51.94   21.08
  -8  -6  -1   -0.19   15.23
  -8   6  -1    1.25   17.15
  -8   6  -1   11.92    9.83
  -8   6  -1   58.78   22.29
   8   6   1   27.33   18.46
   8   6   1   38.89   20.08
   8   6   1   31.16   11.13
  -8   6  -1   53.89   22.26
  -9  -6  -1   29.39   17.48
   9  -6   1   32.42   21.07
  -9  -6  -1   45.91   19.31
   9  -6   1   -0.10   17.36
  -9  -6  -1   11.67   14.09
  -9  -6  -1   43.43   16.03
  -9  -6  -1   53.37   20.62
  -9   6  -1   25.55   19.49
   9   6   1   57.65   22.49
   9   6   1   13.64   20.92
  -9   6  -1   25.78   12.28
  -9   6  -1   38.70   20.68
   9   6   1   34.26   12.30
 -10  -6  -1  153.62   30.91
 -10  -6  -1  157.22   30.20
  10  -6   1  176.15   34.38
 -10  -6  -1  238.69   31.72
  10  -6   1  275.01   36.51
 -10  -6  -1  150.72   29.22
  10   6   1  166.27   33.42
  10   6   1  146.48   31.26
 -10   6  -1  231.17   23.46
 -10   6  -1  139.26   28.41
  10   6   1  238.93   24.14
 -10   6  -1  233.70   34.38
  11  -6   1   83.85   28.40
 -11  -6  -1   93.61   26.58
 -11  -6  -1   70.72   25.71
 -11  -6  -1   78.17   24.89
 -11  -6  -1  103.05   26.36
  11  -6   1   61.01   24.98
 -11   6  -1   81.44   18.70
 -11   6  -1   38.66   21.42
  11   6   1   42.20   23.15
 -11   6  -1   48.32   22.93
  11   6   1   81.12   28.74
  11   6   1   82.40   17.70
 -12  -6  -1    2.62   21.50
 -12  -6  -1  -11.82   16.09
 -12  -6  -1   12.43   15.12
 -12  -6  -1   -3.14   18.50
  12  -6   1    7.12   22.04
  12  -6   1    5.29   18.85
 -12   6  -1   -0.32   12.20
 -12   6  -1    1.42   18.40
 -12   6  -1   -5.23   17.44
  12   6   1   19.79   14.38
  12   6   1   24.28   20.93
  12   6   1   -4.81   19.22
 -13  -6  -1  198.24   37.14
  13  -6   1  266.58   44.26
 -13  -6  -1  274.16   43.38
  13  -6   1  285.61   40.28
 -13  -6  -1  254.20   35.89
  13   6   1  187.18   37.48
  13   6   1  210.72   40.45
 -13   6  -1  291.87   40.33
 -13   6  -1  263.16   31.03
 -13   6  -1  312.90   41.59
 -10  -7   1   65.15   26.28
 -10  -7   1   69.70   26.75
 -10  -7   1   57.77   22.21
  10  -7  -1   39.22   24.08
  10  -7  -1   52.14   25.20
  10   7  -1   77.48   28.09
 -10   7   1   14.57   24.35
  10   7  -1   39.64   14.67
 -10   7   1   67.44   25.82
  10   7  -1   62.76   27.73
 -10   7   1   16.61   12.32
   9  -7  -1   44.92   23.78
  -9  -7   1   59.36   23.34
  -9  -7   1   66.44   25.60
  -9  -7   1   21.40   21.97
   9  -7  -1   13.48   21.98
  -9   7   1   44.13   11.19
  -9   7   1   60.06   26.84
   9   7  -1   76.06   25.86
  -9   7   1   20.71   22.85
   9   7  -1   40.61   12.25
   9   7  -1   25.68   25.97
  -8  -7   1   58.22   24.12
  -8  -7   1   57.46   20.93
   8  -7  -1   21.12   22.38
   8  -7  -1   44.00   24.61
  -8  -7   1   29.78   20.29
  -8  -7   1   28.68   19.59
  -8   7   1   75.60   26.06
   8   7  -1   58.48   25.51
   8   7  -1   67.93   11.86
  -8   7   1   51.44    8.02
  -8   7   1   53.12    8.38
  -8   7   1   52.22   23.78
   8   7  -1   45.84   24.87
   7  -7  -1  137.21   31.65
  -7  -7   1  131.89   27.65
   7  -7  -1  109.94   26.61
  -7  -7   1  126.44   29.15
  -7  -7   1  128.03   25.86
   7  -7  -1  176.20   30.99
  -7  -7   1  178.59   31.26
  -7   7   1  162.64   34.44
   7   7  -1   72.42   26.23
   7   7  -1  155.68    9.61
  -7   7   1  141.42   32.67
   7   7  -1  137.37    9.11
   7   7  -1  191.91   33.93
   6  -7  -1  165.41   31.06
   6  -7  -1   74.95   25.94
  -6  -7   1  152.89   28.84
  -6  -7   1  126.36   27.94
  -6  -7   1  131.41   29.94
  -6  -7   1   57.07   21.38
   6  -7  -1   78.19   24.49
   6   7  -1  111.72   27.15
  -6   7   1  145.89   31.38
  -6   7   1  157.45   32.36
   6   7  -1  109.38   25.86
  -6   7   1  105.56   37.32
   6   7  -1   87.80   27.33
   5  -7  -1   -5.80   17.52
  -5  -7   1   10.28   17.07
  -5  -7   1    6.27   16.18
  -5  -7   1   -2.72   13.78
   5  -7  -1   -6.03   14.70
   5  -7  -1    9.54   16.24
  -5  -7   1   20.80   20.42
  -5   7   1   -0.88   14.92
  -5   7   1   14.54   17.56
   5   7  -1   -5.75   16.02
   5   7  -1   -3.69   16.61
  -5   7   1   -6.35   15.33
   5   7  -1   13.49   15.28
   5   7  -1   24.69   20.71
  -5   7   1   -4.32   16.76
  -4  -7   1   99.08   24.34
   4  -7  -1   66.79   22.17
   4  -7  -1  108.74   23.49
  -4  -7   1   59.70   23.43
  -4  -7   1  110.55   26.05
   4  -7  -1   81.22   25.53
  -4  -7   1   49.50   19.86
  -4  -7   1   65.18   19.87
   4   7  -1   54.52   21.38
   4   7  -1   39.09   20.44
  -4   7   1   49.28   21.42
   4   7  -1   84.59   22.23
  -4   7   1   64.20   22.19
  -4   7   1  109.00   28.24
   4   7  -1   79.25   24.68
  -4   7   1   98.42   25.45
  -3  -7   1  151.09   28.32
   3  -7  -1  105.14   26.56
   3  -7  -1   90.62   25.66
   3  -7  -1   95.36   21.43
  -3  -7   1  115.19   25.70
  -3  -7   1  147.58   25.78
   3  -7  -1  106.87   22.24
   3  -7  -1  118.82   24.92
   3  -7  -1  114.00   28.14
  -3  -7   1   79.51   25.22
  -3  -7   1  118.13   26.78
   3  -7  -1  149.35   28.83
   3   7  -1   75.90   25.23
  -3   7   1  118.35   26.05
   3   7  -1   82.63   25.39
   3   7  -1  121.84   25.76
  -3   7   1   93.10   27.90
  -3   7   1   88.47   24.93
   3   7  -1   84.02   26.85
  -3   7   1   90.88   25.20
   2  -7  -1   43.98   16.51
  -2  -7   1   -2.22   16.80
   2  -7  -1   44.15   18.56
   2  -7  -1   68.03   23.45
   2  -7  -1   -0.19   13.86
  -2  -7   1   60.64   18.48
  -2  -7   1   -2.47   15.19
   2  -7  -1   69.68   19.74
   2  -7  -1   36.66   18.05
  -2  -7   1   50.30   20.73
   2  -7  -1   56.67   22.34
  -2  -7   1   49.36   19.29
   2   7  -1   21.80   19.00
   2   7  -1   35.26   18.17
  -2   7   1   72.15   21.45
   2   7  -1   48.31   20.69
  -2   7   1   24.87   18.16
  -2   7   1   42.51   21.13
  -2   7   1   32.21   19.77
   2   7  -1   54.50   24.83
   1  -7  -1  -11.77   11.97
   1  -7  -1   -8.01   15.23
  -1  -7   1   16.06   14.51
   1  -7  -1   12.37   13.33
   1  -7  -1   -2.81   12.90
  -1  -7   1   12.13   15.34
   1  -7  -1    9.24   12.56
   1  -7  -1    1.84   13.51
  -1  -7   1   -2.55   15.56
  -1  -7   1   -1.63   16.56
   1  -7  -1   30.91   15.68
   1  -7  -1   -3.80   16.47
  -1  -7   1  -13.36   11.86
   1  -7  -1    2.13   12.52
  -1  -7   1   -3.78   14.33
  -1   7   1   -5.46   15.50
   1   7  -1   -5.20   14.83
   1   7  -1   -8.93   15.48
  -1   7   1    3.02   15.82
   1   7  -1    2.63   17.86
  -1   7   1   11.31   17.38
  -1   7   1    0.60   15.38
   1   7  -1   -3.14   16.78
   0  -7   1   64.47   20.91
   0  -7  -1   27.48   17.44
   0  -7  -1   18.49   17.02
   0  -7  -1   62.02   18.25
   0  -7  -1   52.47   18.26
   0  -7   1   69.68   23.41
   0  -7   1   40.91   20.21
   0  -7   1   25.34   16.82
   0  -7   1   25.24   14.74
   0  -7  -1   27.51   15.51
   0  -7  -1   54.68   20.07
   0  -7   1   58.05   19.95
   0  -7  -1   49.41   19.40
   0  -7  -1   19.20   14.19
   0  -7  -1   45.98   19.27
   0   7   1   53.85   21.94
   0   7  -1   35.89   18.55
   0   7   1   50.48   22.58
   0   7  -1   16.56   18.58
   0   7   1   80.79   23.82
   0   7   1   44.11   20.35
   0   7  -1   -2.06   16.61
   0   7  -1   33.93   19.97
   1  -7   1  147.71   27.53
  -1  -7  -1  102.02   23.43
   1  -7   1  115.25   26.73
  -1  -7  -1   93.05   22.40
  -1  -7  -1  109.08   23.44
   1  -7   1   57.25   16.74
  -1  -7  -1   93.15   22.00
  -1  -7  -1  177.50   28.08
  -1  -7  -1  136.58   25.20
   1  -7   1  129.81   23.14
  -1  -7  -1   70.18   18.51
   1  -7   1  121.72   26.01
  -1  -7  -1   99.31   21.20
  -1  -7  -1  119.51   23.87
   1  -7   1  126.68   24.56
   1   7   1  133.62   30.07
   1   7   1  122.27   27.25
   1   7   1   76.42   23.80
  -1   7  -1  149.07   31.46
   1   7   1  113.06   27.78
  -1   7  -1  114.78   25.41
  -1   7  -1  104.97   26.57
  -1   7  -1  133.29   28.60
   2  -7   1   57.69   18.41
  -2  -7  -1   61.74   19.11
  -2  -7  -1   50.51   17.54
  -2  -7  -1   53.52   18.65
   2  -7   1   67.57   21.76
  -2  -7  -1   94.03   22.21
  -2  -7  -1   73.98   20.61
   2  -7   1  121.22   26.00
  -2  -7  -1   52.19   18.10
   2  -7   1   89.58   22.80
  -2  -7  -1   75.80   21.07
   2  -7   1   75.81   22.88
  -2  -7  -1   56.47   20.12
   2   7   1   89.16   25.50
  -2   7  -1   85.04   23.79
   2   7   1   66.60   23.30
  -2   7  -1  126.55   28.75
  -2   7  -1   75.17   24.07
  -2   7  -1   85.80   23.77
   2   7   1   70.84   22.65
   2   7   1   67.17   23.41
  -3  -7  -1    5.54   13.72
  -3  -7  -1   43.69   18.54
  -3  -7  -1   20.51   17.20
   3  -7   1   11.45   17.31
  -3  -7  -1   30.82   17.70
   3  -7   1  -13.49   15.15
   3  -7   1   -5.70   15.61
  -3  -7  -1   20.64   16.23
  -3  -7  -1   13.67   14.17
   3  -7   1   11.85   14.18
  -3   7  -1   12.03   19.10
  -3   7  -1   12.53   16.50
   3   7   1   70.96   24.09
  -3   7  -1    0.68   16.26
  -3   7  -1   41.75   22.95
   3   7   1    7.09   18.52
   3   7   1   47.01   20.45
   3   7   1   11.01   17.70
  -4  -7  -1   50.25   19.13
  -4  -7  -1  101.28   21.59
   4  -7   1   76.32   24.20
   4  -7   1   43.13   20.40
  -4  -7  -1   45.21   15.61
  -4  -7  -1   18.49   16.51
  -4  -7  -1    4.53   14.91
   4  -7   1   55.32   21.78
   4  -7   1   74.38   25.04
  -4   7  -1   74.01   22.65
   4   7   1    6.56   19.45
  -4   7  -1   64.37   23.52
   4   7   1   93.05   23.91
   4   7   1   76.96   25.05
   4   7   1   46.44   21.89
  -4   7  -1   59.88   20.91
  -4   7  -1   85.00   27.36
   5  -7   1  135.28   28.18
  -5  -7  -1  107.11   26.65
   5  -7   1  135.95   28.56
  -5  -7  -1  174.44   30.20
  -5  -7  -1   67.95   21.84
  -5  -7  -1  132.64   24.50
   5  -7   1  129.77   28.15
   5  -7   1  101.07   26.52
  -5  -7  -1  139.58   25.48
  -5   7  -1  207.58   30.93
  -5   7  -1  127.11   27.35
   5   7   1  177.83   34.41
   5   7   1  137.34   31.04
  -5   7  -1  206.49   37.13
  -5   7  -1   54.50   23.21
   5   7   1  156.06   28.23
   5   7   1  169.65   33.05
  -6  -7  -1   40.05   19.62
   6  -7   1   34.70   21.12
   6  -7   1   44.32   23.16
   6  -7   1   74.92   22.56
  -6  -7  -1   99.67   23.24
  -6  -7  -1   40.19   21.78
   6  -7   1   27.14   23.50
  -6  -7  -1   38.66   17.55
  -6  -7  -1   50.95   18.58
  -6   7  -1  114.99   29.90
  -6   7  -1   29.55   20.34
   6   7   1   31.24   21.38
  -6   7  -1   20.92   22.05
   6   7   1   44.40   23.49
  -7  -7  -1   -0.53   15.32
   7  -7   1   32.66   23.98
  -7  -7  -1   51.17   18.74
  -7  -7  -1   12.07   16.41
   7  -7   1   45.78   22.30
   7  -7   1   30.78   20.87
  -7  -7  -1   54.77   20.40
  -7   7  -1   39.85    7.05
  -7   7  -1   39.45   22.86
   7   7   1   60.43   24.43
   7   7   1   21.43   20.06
  -7   7  -1   24.58    6.27
  -7   7  -1   28.10   21.60
   8  -7   1    9.85   20.65
  -8  -7  -1   78.13   25.44
   8  -7   1   45.69   23.33
  -8  -7  -1   44.21   20.18
  -8  -7  -1   47.15   21.80
  -8  -7  -1   46.95   22.07
   8  -7   1   47.22   22.22
   8   7   1   56.56    9.13
   8   7   1   33.21   22.62
  -8   7  -1   34.21   22.34
  -8   7  -1   14.37   18.89
   8   7   1   35.56    7.93
   8   7   1    4.71   18.79
  -8   7  -1   48.28   10.64
  -9  -7  -1   87.31   24.96
  -9  -7  -1  119.08   27.28
  -9  -7  -1   87.02   26.48
   9  -7   1   81.33   26.54
  -9  -7  -1   51.40   23.80
   9  -7   1  156.84   34.89
   9  -7   1  128.14   32.27
  -9   7  -1   95.54   31.40
  -9   7  -1  101.53   16.10
   9   7   1   88.03   28.25
   9   7   1  129.46   31.10
   9   7   1  111.54   15.43
  -9   7  -1   66.80   25.91
 -10  -7  -1   15.07   19.88
 -10  -7  -1  -26.98   17.53
 -10  -7  -1   -8.64   16.80
 -10  -7  -1   -0.96   18.70
  10  -7   1  -27.02   19.71
  10  -7   1   -6.92   19.75
  10  -7   1  -25.81   20.27
 -10   7  -1  -16.22   18.71
  10   7   1   13.55   19.96
 -10   7  -1   -2.81   10.12
 -10   7  -1   -6.77   19.37
  10   7   1   15.13   23.20
  10   7   1   -5.36   10.49
  -4  -8   1   -8.03   15.79
   4  -8  -1    9.44   24.54
  -4  -8   1   14.18   17.68
   4  -8  -1  -12.18   20.95
  -4  -8   1    7.22   18.89
   4  -8  -1   24.19   20.33
   4   8  -1   16.61   17.59
   4   8  -1    8.20   19.83
  -4   8   1   -3.24   17.90
   4   8  -1   29.94   23.12
  -4   8   1   -1.91   18.33
  -4   8   1   28.22   21.77
  -4   8   1   33.18   24.57
   4   8  -1    8.40   19.74
   3  -8  -1    0.26   19.83
  -3  -8   1   -7.09   18.88
   3  -8  -1   10.98   18.69
  -3  -8   1   -1.90   19.03
  -3  -8   1   -1.64   17.69
   3  -8  -1  -14.27   14.31
   3  -8  -1   13.86   14.83
   3  -8  -1   -1.00   17.16
   3   8  -1    5.37   18.87
  -3   8   1   14.14   21.15
   3   8  -1   -2.78   18.43
  -3   8   1  -18.80   17.49
  -3   8   1   36.07   24.99
  -3   8   1   18.92   22.67
   3   8  -1   -9.61   17.82
   3   8  -1   10.08   20.56
  -2  -8   1  -25.19   15.57
  -2  -8   1    2.98   18.71
   2  -8  -1  -15.93   18.44
  -2  -8   1    6.83   18.51
   2  -8  -1  -21.08   14.37
   2  -8  -1  -20.95   12.21
   2  -8  -1  -10.78   16.10
  -2  -8   1   10.75   19.13
   2  -8  -1   47.59   21.95
  -2   8   1   -7.36   19.10
   2   8  -1  -14.65   17.80
  -2   8   1   -0.41   18.25
  -2   8   1   15.58   21.23
   2   8  -1   12.09   20.46
   2   8  -1   19.76   18.94
   2   8  -1    7.21   19.24
  -2   8   1   27.28   20.94
   1  -8  -1   -2.46   17.37
   1  -8  -1  -13.03   17.76
  -1  -8   1   20.31   22.14
   1  -8  -1    6.56   16.81
   1  -8  -1   12.08   19.08
   1  -8  -1   18.02   29.27
  -1  -8   1    7.13   17.66
   1  -8  -1    0.23   15.84
   1  -8  -1  -23.70   13.45
  -1  -8   1    5.53   18.04
   1  -8  -1   -1.52   15.67
  -1  -8   1  -33.39   16.58
   1  -8  -1  -15.63   13.09
  -1   8   1   -5.97   17.12
   1   8  -1   -6.35   20.17
  -1   8   1   11.97   20.71
   1   8  -1   18.40   21.81
  -1   8   1   15.30   21.32
   1   8  -1  -12.84   16.36
  -1   8   1    4.72   20.14
   1   8  -1   -4.77   17.45
   0  -8  -1   19.27   18.78
   0  -8   1  -12.73   15.58
   0  -8   1   37.16   20.61
   0  -8  -1   12.03   17.91
   0  -8  -1    9.48   16.72
   0  -8  -1    6.17   16.88
   0  -8   1   47.08   23.23
   0  -8  -1    4.63   17.78
   0  -8  -1   -7.84   23.87
   0  -8  -1   23.47   18.92
   0  -8  -1   -2.07   18.31
   0  -8   1   46.47   24.48
   0  -8  -1   23.31   17.18
   0   8   1   71.12   26.60
   0   8   1   48.48   23.32
   0   8  -1   -2.57   18.12
   0   8   1   22.04   23.14
   0   8  -1   12.17   18.96
   0   8  -1   16.12   21.94
   0   8   1   -1.33   18.91
   0   8  -1   16.25   20.65
  -1  -8  -1   58.72   19.96
  -1  -8  -1   70.99   21.66
  -1  -8  -1   21.70   16.20
  -1  -8  -1   45.92   18.81
  -1  -8  -1   67.23   22.96
   1  -8   1   45.53   23.10
   1  -8   1   57.93   27.56
  -1  -8  -1   51.24   24.02
   1  -8   1   35.96   21.59
  -1  -8  -1   34.61   17.92
   1  -8   1   10.02   17.38
   1  -8   1   47.09   23.84
  -1  -8  -1   52.36   24.19
  -1   8  -1   40.32   22.60
  -1   8  -1   39.09   23.28
  -1   8  -1   64.80   26.00
   1   8   1   38.28   21.95
   1   8   1   55.34   24.36
   1   8   1   76.51   27.97
  -1   8  -1   50.80   25.77
   1   8   1   92.39   27.58
  -2  -8  -1   46.29   18.93
  -2  -8  -1   34.02   26.27
  -2  -8  -1    9.78   16.86
   2  -8   1   37.75   22.55
   2  -8   1   34.50   22.14
  -2  -8  -1   63.09   23.13
  -2  -8  -1   52.24   21.31
  -2  -8  -1   34.38   18.87
   2  -8   1   20.92   21.08
   2   8   1   55.54   24.86
  -2   8  -1   -6.94   19.63
   2   8   1   19.88   20.30
   2   8   1   52.24   26.09
  -2   8  -1   17.55   20.41
   2   8   1   23.90   22.13
  -2   8  -1   32.25   21.58
  -2   8  -1   15.07   24.61
   3  -8   1   19.73   21.59
   3  -8   1   11.58   20.74
  -3  -8  -1  -16.25   16.16
  -3  -8  -1   -9.91   14.83
   3  -8   1   12.55   19.96
  -3  -8  -1   -9.96   13.42
   3  -8   1  -17.60   15.98
  -3  -8  -1   -1.17   16.75
  -3  -8  -1    7.77   13.47
   3   8   1   21.47   18.88
  -3   8  -1  -28.82   17.91
   3   8   1   15.56   21.89
   3   8   1  -16.68   16.19
  -3   8  -1    2.41   21.09
  -3   8  -1   13.04   20.73
   3   8   1    0.59   19.27
  -3   8  -1   -3.49   18.35
   4  -8   1    8.04   17.84
  -4  -8  -1   -9.37   14.97
   4  -8   1   54.65   24.72
  -4  -8  -1    1.94   16.13
   4  -8   1   24.88   21.45
  -4  -8  -1   23.48   19.32
   4  -8   1   16.56   20.89
  -4   8  -1   -0.47   17.93
   4   8   1    5.81   18.09
   4   8   1    0.74   22.25
   4   8   1   16.39   23.90
  -4   8  -1   30.29   25.00
  -4   8  -1   -9.27   18.37
   4   8   1  -16.85   18.80
  20   0  -2  130.10   31.95
  20   0  -2  156.23   32.69
 -20   0   2  110.71   29.24
  19   0  -2  -24.12   17.16
  19   0  -2   17.23   20.12
 -19   0   2   -8.01   18.44
 -18   0   2  354.91   40.08
  18   0  -2  331.31   36.21
 -18   0   2  315.97   39.19
  18   0  -2  313.55   36.66
 -17   0   2  113.21   26.91
 -17   0   2  144.28   28.12
  17   0  -2   78.64   22.53
 -17   0   2  168.45   25.62
  17   0  -2  185.05   32.89
  16   0  -2   73.27   38.54
 -16   0   2   37.65   18.13
 -16   0   2  -20.11   10.30
  16   0  -2   26.71   17.41
  16   0  -2   21.33   17.90
 -16   0   2   39.54   19.64
 -16   0   2   19.64   16.40
  15   0  -2  -12.37   15.17
  15   0  -2   13.31   14.76
  15   0  -2    3.00   14.57
 -15   0   2    5.05   14.89
 -15   0   2    8.19   14.95
  15   0  -2    9.76   11.26
 -15   0   2    8.42   13.96
 -15   0   2   10.26   12.04
 -14   0   2 1014.30   56.64
  14   0  -2 1041.50   53.95
  14   0  -2 1001.52   57.58
 -14   0   2 1141.18   58.84
  14   0  -2 1008.41   45.60
  14   0  -2  938.79   51.72
 -14   0   2 1010.60   48.50
 -14   0   2 1086.15   57.96
 -13   0   2  201.08   20.77
  13   0  -2  181.89   25.97
 -13   0   2  210.27   26.77
  13   0  -2  177.11   24.28
  13   0  -2  174.19   22.72
  13   0  -2  156.06   17.53
 -13   0   2  212.01   26.36
 -13   0   2  172.09   15.99
 -13   0   2  180.50   20.89
 -13   0   2  126.65   23.58
  12   0  -2    1.44   11.59
 -12   0   2    1.97    8.37
 -12   0   2   12.35   11.36
  12   0  -2    4.48   10.78
  12   0  -2  -12.68    7.22
  12   0  -2   -8.21   11.50
 -12   0   2    8.77    9.73
 -12   0   2   -2.61    6.71
 -12   0   2   -4.23   11.06
  11   0  -2  278.41   20.68
 -11   0   2  321.33   19.79
 -11   0   2  293.15   26.48
 -11   0   2  284.64   27.67
  11   0  -2  277.82   25.64
  11   0  -2  359.22   29.16
 -11   0   2  317.49   23.88
 -11   0   2  291.64   27.13
 -11   0   2  351.77   23.34
  11   0  -2  328.94   18.13
  11   0  -2  315.48   25.94
  10   0  -2  317.42   25.54
  10   0  -2  306.61   26.72
 -10   0   2  299.89   22.78
  10   0  -2  297.46   24.21
 -10   0   2  287.71   20.53
 -10   0   2  267.85   25.12
  10   0  -2  287.08   19.44
 -10   0   2  329.59   27.69
 -10   0   2  284.77   18.93
  10   0  -2  292.10   16.36
 -10   0   2  308.05   26.64
   9   0  -2   26.21    7.71
  -9   0   2   16.78   10.82
   9   0  -2   32.92   11.29
  -9   0   2   20.92   11.73
   9   0  -2   20.26   11.23
   9   0  -2   10.53   10.25
  -9   0   2   35.36    9.53
  -9   0   2   21.98   10.07
  -9   0   2   48.02   13.38
  -9   0   2   25.42    7.95
  -8   0   2    4.08    5.74
  -8   0   2    0.09    9.27
   8   0  -2    4.57    8.54
  -8   0   2   -2.32    8.61
  -8   0   2  -13.03    6.72
   8   0  -2    4.15    9.14
   8   0  -2    7.51    5.60
  -8   0   2    1.85    6.54
  -8   0   2    4.82    7.65
   8   0  -2    1.44   10.50
  -7   0   2    7.17    8.99
  -7   0   2   14.45    8.50
  -7   0   2   11.61    8.67
  -7   0   2   -5.42    8.14
   7   0  -2    0.49    8.86
   7   0  -2   12.98    8.72
   7   0  -2    2.38    5.92
  -7   0   2    7.18    6.04
   7   0  -2   10.99    8.65
   7   0  -2   -0.28    8.06
  -7   0   2    8.67    5.85
   6   0  -2  886.85   34.51
  -6   0   2  873.34   37.35
  -6   0   2  861.05   35.87
  -6   0   2  864.48   37.23
   6   0  -2  857.03   28.84
   6   0  -2  882.73   36.81
   6   0  -2  790.37   36.41
  -6   0   2  818.36   37.70
  -6   0   2  836.65   31.45
   6   0  -2  881.72   37.35
  -6   0   2  838.03   32.03
   6   0  -2  869.67   33.13
  -5   0   2  569.29   26.77
   5   0  -2  536.03   24.13
   5   0  -2  570.76   26.70
   5   0  -2  547.62   26.99
   5   0  -2  555.37   23.92
  -5   0   2  563.82   23.62
  -5   0   2  564.68   26.17
  -5   0   2  531.45   27.06
   5   0  -2  590.30   26.92
  -5   0   2  558.93   22.18
  -5   0   2  572.59   27.61
   5   0  -2  547.90   20.45
  -4   0   2   67.10    9.12
   4   0  -2   73.94    9.88
  -4   0   2   92.08   12.30
  -4   0   2   69.62   10.22
   4   0  -2   66.89    8.99
  -4   0   2   79.18   11.75
   4   0  -2   51.08    9.25
  -4   0   2   64.90   10.57
   4   0  -2   61.01   10.51
   4   0  -2   48.31    9.97
   4   0  -2   67.47    7.57
  -4   0   2   68.60   10.10
  -3   0   2 2276.33   68.75
  -3   0   2 2128.22   67.80
   3   0  -2 2194.91   63.74
  -3   0   2 2144.50   68.08
   3   0  -2 2152.37   66.41
  -3   0   2 2117.73   66.69
   3   0  -2 2214.91   68.61
   3   0  -2 2246.27   67.98
   3   0  -2 2145.69   64.90
  -3   0   2 2187.05   65.97
  -3   0   2 2175.04   65.52
   3   0  -2 2206.49   66.61
  -2   0   2 8203.28  226.48
  -2   0   2 7930.62  226.98
  -2   0   2 8233.67  228.91
  -2   0   2 8332.60  229.72
   2   0  -2 8141.51  227.00
   2   0  -2 8157.12  229.61
  -2   0   2 8398.48  227.90
   2   0  -2 8342.87  228.81
  -2   0   2 8382.86  229.91
   2   0  -2 8219.90  229.18
  -1   0   2   58.97    7.59
  -1   0   2   71.96    7.19
   1   0  -2   63.75    8.53
   1   0  -2   85.64    8.22
   1   0  -2   53.72    6.73
  -1   0   2   78.47    8.54
   1   0  -2   72.38    8.12
  -1   0   2   66.86    5.97
   1   0  -2   38.60    5.18
  -1   0   2   83.02    8.47
   0   0  -2  311.62   14.08
   0   0   2  302.91   14.32
   0   0  -2  311.69   13.73
   0   0  -2  301.54   15.19
   0   0  -2  305.87   11.21
   0   0   2  312.70   13.61
   0   0   2  295.14   12.60
   0   0  -2  317.17   15.00
   0   0   2  326.41   15.37
   1   0   2 9765.39  267.21
   1   0   2 9572.75  266.12
  -1   0  -2 9726.74  266.66
  -1   0  -2 9701.61  264.61
   1   0   2 9375.38  262.91
  -1   0  -2 9472.22  266.56
   1   0   2 9999.00  265.82
   1   0   2 9442.38  266.45
  -1   0  -2 9750.57  267.03
  -2   0  -2 5656.17  158.89
  -2   0  -2 5514.79  158.99
   2   0   2 5564.74  156.83
   2   0   2 5538.52  158.47
  -2   0  -2 5654.02  155.44
   2   0   2 5766.07  159.22
  -2   0  -2 5400.16  156.37
   2   0   2 5622.54  156.27
  -2   0  -2 5593.70  158.09
   2   0   2 5605.92  158.38
  -2   0  -2 5655.53  155.79
   2   0   2 5458.50  154.31
  -3   0  -2  107.06   11.40
   3   0   2   99.57    9.25
   3   0   2   95.08   12.15
  -3   0  -2  112.79   10.84
   3   0   2  101.70   10.84
   3   0   2  111.38   13.60
  -3   0  -2  101.41   10.73
   3   0   2  104.58   10.66
  -3   0  -2  108.01   11.71
   3   0   2   98.56    8.77
  -4   0  -2  720.34   31.18
   4   0   2  774.52   32.09
   4   0   2  791.11   30.11
   4   0   2  693.69   30.10
  -4   0  -2  756.99   27.86
  -4   0  -2  757.81   31.07
  -4   0  -2  725.36   30.94
  -4   0  -2  727.73   28.88
   4   0   2  721.46   30.97
   4   0   2  763.03   27.08
   4   0   2  764.91   27.91
  -5   0  -2  380.23   22.43
   5   0   2  366.02   17.41
   5   0   2  365.28   21.36
   5   0   2  372.51   22.03
  -5   0  -2  361.55   21.86
   5   0   2  359.62   20.10
  -5   0  -2  389.18   19.42
  -5   0  -2  368.60   22.10
   5   0   2  349.80   18.75
  -5   0  -2  376.53   19.22
   5   0   2  340.75   22.42
  -6   0  -2  451.52   26.75
  -6   0  -2  478.32   23.63
  -6   0  -2  494.88   26.88
   6   0   2  530.11   24.23
   6   0   2  468.71   26.67
  -6   0  -2  478.21   27.00
  -6   0  -2  492.37   23.38
   6   0   2  488.91   24.95
   6   0   2  526.89   28.21
   6   0   2  497.55   27.85
  -7   0  -2  205.40   19.18
   7   0   2  212.35   19.68
   7   0   2  213.72   20.44
   7   0   2  209.57   20.10
  -7   0  -2  213.64   18.99
  -7   0  -2  178.09   15.19
  -7   0  -2  209.88   19.74
  -7   0  -2  198.27   17.06
   7   0   2  217.20   17.34
   7   0   2  203.74   17.24
   8   0   2   26.47   11.04
  -8   0  -2   21.80   11.11
   8   0   2   27.74   11.81
  -8   0  -2   39.21   12.46
  -8   0  -2   19.19   10.31
  -8   0  -2   33.20   10.48
   8   0   2   35.67   10.44
  -8   0  -2   32.03    9.05
   8   0   2   11.22   10.41
  -9   0  -2 1064.25   46.22
   9   0   2 1159.71   51.83
  -9   0  -2 1121.21   49.40
   9   0   2 1071.77   44.88
  -9   0  -2 1101.22   50.40
  -9   0  -2 1111.62   51.13
   9   0   2 1117.85   46.68
  -9   0  -2 1115.58   43.82
   9   0   2 1118.24   50.30
 -10   0  -2  152.26   21.36
  10   0   2  170.61   17.41
 -10   0  -2  156.40   18.50
  10   0   2  152.86   20.84
 -10   0  -2  111.76   14.37
 -10   0  -2  170.15   20.57
  10   0   2  172.14   19.19
 -10   0  -2  102.82   18.71
  10   0   2  158.95   22.21
  11   0   2   28.45   13.28
 -11   0  -2   21.70   13.11
  11   0   2   37.34   15.50
  11   0   2   68.82   17.90
 -11   0  -2    8.58   10.70
 -11   0  -2   19.11    9.33
  11   0   2   57.85   14.34
 -11   0  -2   55.31   14.69
 -11   0  -2   50.72   16.14
  12   0   2  938.18   46.79
 -12   0  -2  918.93   47.57
  12   0   2  891.43   42.96
 -12   0  -2  866.45   50.41
 -12   0  -2  968.20   51.19
  12   0   2  942.70   50.85
 -12   0  -2  910.34   41.24
 -12   0  -2  977.12   47.07
  12   0   2  889.84   50.41
 -13   0  -2  306.09   28.87
  13   0   2  341.93   33.36
 -13   0  -2  379.72   31.31
 -13   0  -2  357.44   25.18
  13   0   2  344.17   27.23
 -13   0  -2  393.05   33.53
 -13   0  -2  395.89   35.65
  13   0   2  387.57   31.05
  13   0   2  435.61   36.44
  14   0   2  157.47   21.66
 -14   0  -2   97.03   23.68
 -14   0  -2  143.79   25.07
 -14   0  -2   84.92   16.62
 -14   0  -2  129.43   25.30
  14   0   2  135.87   27.63
 -14   0  -2   91.34   20.38
  14   0   2   86.47   25.11
  14   0   2   97.79   21.10
 -15   0  -2   21.95   16.57
  15   0   2   44.51   17.70
 -15   0  -2   45.18   16.91
 -15   0  -2   54.45   14.48
 -15   0  -2   78.01   20.08
  15   0   2   76.57   18.45
  15   0   2   46.36   21.83
  15   0   2   23.08   19.51
 -15   0  -2   19.84   17.41
 -16   0  -2  505.86   45.05
  16   0   2  444.07   44.31
  16   0   2  488.09   43.33
  16   0   2  524.73   41.11
 -16   0  -2  443.77   38.54
  16   0   2  590.46   38.19
 -16   0  -2  560.06   41.00
 -17   0  -2  228.51   30.45
  17   0   2  283.11   34.06
  17   0   2  269.44   35.58
 -17   0  -2  239.46   32.02
 -17   0  -2  190.72   34.82
 -18   0  -2   -7.29   15.38
 -18   0  -2   25.55   20.55
  18   0   2    9.69   19.16
 -18   0  -2   28.16   18.31
  18   0   2    9.42   18.77
 -19   0  -2   94.27   26.85
  19   0   2  123.79   28.50
  19   0   2   51.41   23.99
 -19   0  -2   55.71   24.73
  20   0   2  135.63   34.24
  20   0   2  138.43   30.32
 -20   0  -2  127.89   30.52
 -20   0  -2  121.35   30.54
 -20  -1   2    3.95   19.89
  20  -1  -2   -0.50   22.30
  20  -1  -2   24.44   21.67
 -20   1   2   25.55   21.36
  20   1  -2   40.33   24.98
  20   1  -2   32.65   21.86
  20   1  -2    6.66   21.40
 -19  -1   2   56.86   23.62
 -19  -1   2   68.80   23.21
  19  -1  -2   67.65   23.31
  19  -1  -2   66.09   25.29
  19   1  -2   25.00   24.23
  19   1  -2   51.07   24.51
 -19   1   2   42.07   23.05
  19   1  -2   58.70   24.62
 -18  -1   2   24.05   20.68
 -18  -1   2    4.13   16.99
  18  -1  -2   49.75   21.26
 -18  -1   2    5.43   15.79
  18  -1  -2    1.78   20.48
  18   1  -2   -4.34   19.45
  18   1  -2    4.55   18.24
 -18   1   2  -11.83   16.28
  18   1  -2   -9.74   23.04
  18   1  -2    1.10   18.78
 -18   1   2   -5.11   16.76
 -18   1   2    4.77   20.14
 -17  -1   2  -14.50   13.11
 -17  -1   2   29.99   19.48
  17  -1  -2   -0.26   15.62
 -17  -1   2   -4.16   16.51
  17  -1  -2    7.55   18.64
  17  -1  -2    3.39   15.26
  17   1  -2  -17.32   15.06
 -17   1   2   -7.79   16.89
 -17   1   2   20.32   18.10
 -17   1   2   -8.39   13.01
  17   1  -2    5.49   20.36
  17   1  -2  -22.81   16.41
  16  -1  -2  116.58   27.72
 -16  -1   2   92.06   24.43
 -16  -1   2  203.43   29.67
 -16  -1   2  101.83   24.45
  16  -1  -2   85.89   19.55
  16  -1  -2  126.73   23.74
 -16   1   2  113.25   24.62
  16   1  -2  136.06   25.45
 -16   1   2  140.97   29.70
  16   1  -2   97.21   24.76
 -16   1   2   90.96   24.18
  16   1  -2  117.27   26.60
 -15  -1   2   21.75   16.42
  15  -1  -2   34.77   15.94
  15  -1  -2   21.72   17.79
 -15  -1   2   35.68   14.32
 -15  -1   2   13.59   16.36
  15  -1  -2   19.78   13.48
 -15  -1   2   14.93   14.87
 -15   1   2    9.33   10.49
  15   1  -2   13.39   15.20
  15   1  -2   13.81   17.26
 -15   1   2   26.05   15.57
 -15   1   2    7.98   15.65
 -15   1   2   23.10   14.91
 -15   1   2   16.04   16.04
  15   1  -2   25.22   17.59
 -14  -1   2    3.01    9.81
  14  -1  -2   26.73   16.25
  14  -1  -2   27.75   13.38
 -14  -1   2   26.42   15.09
 -14  -1   2   18.69   14.22
 -14  -1   2   26.24   13.73
 -14  -1   2    7.31   16.84
  14  -1  -2   -6.84   12.86
 -14   1   2   10.26   11.59
 -14   1   2   15.74   10.45
  14   1  -2   16.57   14.96
 -14   1   2   10.19   13.33
  14   1  -2    8.84   12.02
  14   1  -2   17.21   15.62
  14   1  -2  -17.08   14.33
 -14   1   2   34.73   15.31
 -14   1   2   40.22   17.77
  13  -1  -2   27.06   15.47
  13  -1  -2   32.70   17.14
  13  -1  -2  -13.76    9.42
 -13  -1   2    2.30   10.08
 -13  -1   2   18.36   12.20
 -13  -1   2    3.66   13.74
 -13  -1   2    8.76   12.47
 -13  -1   2   -7.34   10.35
  13  -1  -2   -5.14   10.09
 -13   1   2    5.90    9.29
 -13   1   2   19.58   10.16
 -13   1   2    5.54   12.85
  13   1  -2    5.05   11.47
 -13   1   2  -14.18   10.98
  13   1  -2    4.83   12.24
  13   1  -2   -4.42   11.98
 -13   1   2   -2.91   10.53
  13   1  -2    6.34    9.90
 -12  -1   2   55.43   17.00
 -12  -1   2   67.89    9.44
  12  -1  -2   48.12   14.48
  12  -1  -2   88.50   19.69
 -12  -1   2   65.94   14.52
 -12  -1   2   58.56   14.87
 -12  -1   2   66.93   16.85
  12  -1  -2   38.04   16.17
  12  -1  -2   82.15   17.20
 -12  -1   2   87.18   20.00
 -12   1   2   48.58   15.95
  12   1  -2   96.51   18.86
 -12   1   2   58.48   17.90
 -12   1   2  106.44   16.37
 -12   1   2   96.76   14.61
  12   1  -2   96.42   20.80
  12   1  -2   61.99   10.37
  12   1  -2   45.84   14.80
 -12   1   2   60.03   16.79
  12   1  -2   73.52   14.78
  11  -1  -2   98.51   18.91
 -11  -1   2  109.50   17.11
  11  -1  -2   75.08   16.12
 -11  -1   2   75.56   14.77
  11  -1  -2   95.50   16.27
 -11  -1   2  103.76   19.67
 -11  -1   2   82.73   17.45
  11  -1  -2   89.62   19.21
 -11  -1   2   85.83   10.31
 -11  -1   2   78.20   17.63
  11   1  -2   80.23   13.79
  11   1  -2   89.48   10.79
  11   1  -2   92.87   18.11
  11   1  -2  102.01   19.40
 -11   1   2  118.57   20.44
 -11   1   2  102.89   16.12
 -11   1   2   75.70   17.81
 -11   1   2   95.51   13.49
 -11   1   2  121.73   21.37
  11   1  -2  104.42   17.39
 -10  -1   2   26.61   12.87
  10  -1  -2   47.05   14.81
 -10  -1   2   28.50   12.91
  10  -1  -2   37.40   11.48
 -10  -1   2   48.63    7.93
 -10  -1   2   39.91   13.25
  10  -1  -2   28.09   12.64
 -10  -1   2   60.34   13.25
 -10  -1   2   47.60   11.51
  10  -1  -2   34.28   12.44
 -10   1   2   55.66   15.63
  10   1  -2   41.72    7.84
  10   1  -2   35.02   10.62
 -10   1   2   57.16   12.45
 -10   1   2   40.02   13.80
  10   1  -2   43.38   13.11
  10   1  -2   40.43   14.95
 -10   1   2   43.22   13.58
  10   1  -2   37.13   13.70
 -10   1   2   40.88    9.52
  -9  -1   2   94.02   14.78
  -9  -1   2   77.15   15.61
  -9  -1   2   99.87   15.63
   9  -1  -2   51.57   14.02
  -9  -1   2   92.41    9.70
  -9  -1   2   89.14   16.32
   9  -1  -2  106.32   17.20
  -9  -1   2   67.66   14.74
   9  -1  -2   93.46   16.26
  -9   1   2   88.65   15.94
  -9   1   2  113.10   19.05
  -9   1   2   86.83   11.13
   9   1  -2   76.02   15.64
  -9   1   2   53.59   14.72
   9   1  -2   66.37   12.53
   9   1  -2   97.22    9.56
  -9   1   2   67.44   15.06
  -9   1   2   83.56   13.85
   9   1  -2   84.77   16.63
   9   1  -2   84.30   14.33
   8  -1  -2  397.08   24.41
  -8  -1   2  381.56   23.54
  -8  -1   2  338.37   25.79
  -8  -1   2  364.46   25.63
  -8  -1   2  387.34   22.62
   8  -1  -2  336.10   24.68
  -8  -1   2  368.61   26.32
  -8  -1   2  314.67   25.26
   8  -1  -2  371.25   26.09
  -8  -1   2  366.51   17.75
   8   1  -2  382.06   16.56
  -8   1   2  345.77   25.00
   8   1  -2  404.58   26.30
  -8   1   2  395.29   26.46
   8   1  -2  362.52   26.83
   8   1  -2  431.20   22.95
   8   1  -2  387.17   21.92
  -8   1   2  391.71   23.90
  -8   1   2  393.39   26.39
  -8   1   2  391.72   26.77
  -8   1   2  394.46   18.34
   7  -1  -2  185.82   18.96
   7  -1  -2  164.92   17.37
  -7  -1   2  171.45   15.57
  -7  -1   2  173.49   17.61
  -7  -1   2  168.19   15.81
   7  -1  -2  205.28   18.91
   7  -1  -2  184.78   12.29
  -7  -1   2  172.50   16.91
  -7  -1   2  182.26   18.00
   7  -1  -2  204.16   16.95
  -7  -1   2  161.29   18.51
  -7   1   2  171.01   19.08
  -7   1   2  160.70   18.00
  -7   1   2  143.15   17.25
  -7   1   2  194.91   11.66
   7   1  -2  186.94   15.01
   7   1  -2  181.65   19.48
  -7   1   2  192.16   16.25
  -7   1   2  198.21   18.36
   7   1  -2  177.93   14.79
   7   1  -2  180.71   19.08
  -6  -1   2   95.62   14.74
  -6  -1   2   67.20   12.02
   6  -1  -2  104.18   13.42
  -6  -1   2   81.48   13.19
  -6  -1   2   93.87   12.42
  -6  -1   2   67.50   13.17
   6  -1  -2   89.48    9.41
   6  -1  -2   66.64   13.02
   6  -1  -2   94.16   13.31
   6  -1  -2   88.68   13.62
  -6  -1   2  103.89   12.17
   6   1  -2   89.36   10.67
  -6   1   2   88.30   16.11
  -6   1   2  106.27   13.01
   6   1  -2   98.38   14.33
  -6   1   2   96.60   14.92
   6   1  -2   97.47   15.90
  -6   1   2  100.54   15.85
  -6   1   2   80.87    7.41
  -6   1   2   89.39   14.29
   6   1  -2  118.68   12.32
  -6   1   2   87.29   13.28
   6   1  -2   98.63   15.14
   5  -1  -2   78.56   12.26
  -5  -1   2   61.51   10.97
  -5  -1   2   64.50   11.58
   5  -1  -2   67.09   11.43
  -5  -1   2  105.69   12.86
   5  -1  -2   82.57    8.71
  -5  -1   2   47.14   10.36
   5  -1  -2   82.54   12.13
   5  -1  -2   75.87   11.98
  -5  -1   2   68.54   12.14
  -5   1   2   66.74   10.75
   5   1  -2   96.74   13.17
   5   1  -2   71.55   13.25
   5   1  -2   84.90   11.37
  -5   1   2   73.24   11.43
   5   1  -2   69.69   12.75
   5   1  -2   94.01   14.65
  -5   1   2   91.72   13.07
  -5   1   2   70.81   11.14
   5   1  -2   65.76   11.31
  -5   1   2   74.86   13.06
   5   1  -2   79.08    8.86
  -5   1   2   70.37    5.45
  -4  -1   2  502.61   24.34
  -4  -1   2  518.25   23.60
  -4  -1   2  496.84   24.01
  -4  -1   2  454.47   17.46
   4  -1  -2  509.66   23.96
   4  -1  -2  485.47   23.73
  -4  -1   2  495.49   24.67
  -4  -1   2  481.55   24.69
   4  -1  -2  485.53   19.76
   4  -1  -2  499.60   22.78
   4  -1  -2  506.82   23.82
  -4   1   2  498.49   23.94
   4   1  -2  491.97   24.41
   4   1  -2  528.38   25.28
   4   1  -2  495.39   18.11
   4   1  -2  521.50   22.87
  -4   1   2  474.23   24.83
  -4   1   2  501.04   24.81
   4   1  -2  491.47   24.71
  -4   1   2  512.69   24.44
  -4   1   2  494.27   22.58
   4   1  -2  481.59   24.18
   3  -1  -2  629.85   24.74
  -3  -1   2  632.00   27.65
  -3  -1   2  645.29   27.97
   3  -1  -2  682.05   24.42
  -3  -1   2  597.50   26.02
   3  -1  -2  650.95   26.47
  -3  -1   2  635.12   26.81
   3  -1  -2  645.47   26.44
  -3  -1   2  609.48   21.95
  -3  -1   2  629.36   27.35
   3   1  -2  640.90   27.24
  -3   1   2  620.96   27.07
  -3   1   2  636.74   26.93
  -3   1   2  635.08   28.02
   3   1  -2  672.36   27.87
   3   1  -2  638.96   19.56
   3   1  -2  678.98   27.20
   3   1  -2  661.35   26.39
  -3   1   2  595.96   25.72
   3   1  -2  632.07   27.55
  -3   1   2  628.89   24.42
  -2  -1   2   14.08    5.92
  -2  -1   2   25.55    7.35
   2  -1  -2   21.61    5.18
  -2  -1   2   22.01    7.12
   2  -1  -2   26.00    6.93
   2  -1  -2   10.34    3.33
   2  -1  -2   11.10    5.47
   2  -1  -2   18.67    6.37
  -2  -1   2    3.20    6.10
  -2  -1   2   17.58    6.96
  -2  -1   2   14.84    5.22
   2   1  -2    3.97    6.04
  -2   1   2    7.74    6.15
  -2   1   2   25.51    7.88
   2   1  -2   10.71    7.24
   2   1  -2   20.12    7.27
  -2   1   2   15.53    6.04
  -2   1   2    2.01    4.64
  -2   1   2    9.47    4.15
   2   1  -2    3.39    6.48
   2   1  -2   23.91    7.52
  -2   1   2    1.91    5.70
  -2   1   2   24.37    6.34
   2   1  -2   10.31    6.81
  -1  -1   2  889.02   26.03
   1  -1  -2  927.13   31.55
  -1  -1   2  869.20   32.57
  -1  -1   2  888.56   32.62
   1  -1  -2  871.23   28.15
   1  -1  -2  888.95   26.47
  -1  -1   2  855.96   31.28
  -1  -1   2  928.89   30.50
  -1  -1   2  902.45   33.25
   1  -1  -2  854.59   30.45
   1  -1  -2  906.75   32.76
   1   1  -2  891.10   32.70
  -1   1   2  888.18   30.75
   1   1  -2  899.05   31.80
  -1   1   2  879.31   32.63
  -1   1   2  857.17   28.49
   1   1  -2  897.27   31.09
  -1   1   2  871.83   32.85
   1   1  -2  883.17   32.73
   1   1  -2  886.37   32.97
  -1   1   2  898.00   29.51
  -1   1   2  821.06   30.14
  -1   1   2  932.24   33.31
   1   1  -2  917.95   32.67
  -1   1   2  891.33   32.62
   0  -1  -2  938.28   27.73
   0  -1  -2  937.27   26.94
   0  -1  -2  935.51   33.26
   0  -1  -2  914.16   31.55
   0  -1   2  897.81   32.72
   0  -1   2  928.40   33.69
   0  -1  -2  965.35   31.60
   0  -1   2  939.17   29.60
   0  -1  -2  936.20   33.56
   0  -1   2  912.58   32.72
   0  -1   2  950.89   34.18
   0   1  -2  935.60   30.62
   0   1   2  950.67   31.58
   0   1   2  962.87   34.23
   0   1   2  951.34   32.09
   0   1  -2  902.45   28.75
   0   1   2  909.99   28.49
   0   1   2  946.84   33.14
   0   1   2  962.02   32.57
   0   1   2  921.57   33.58
   0   1  -2  930.29   33.35
   0   1  -2  930.09   32.60
   0   1  -2  910.91   33.46
   0   1  -2  932.32   33.55
   0   1   2  923.49   28.59
   0   1  -2  914.53   33.85
   1  -1   2  386.97   17.44
   1  -1   2  404.42   19.36
  -1  -1  -2  391.87   18.56
   1  -1   2  387.54   18.65
  -1  -1  -2  431.53   19.44
  -1  -1  -2  390.62   14.63
   1  -1   2  410.34   19.83
  -1  -1  -2  413.57   19.96
  -1  -1  -2  364.60   17.22
   1   1   2  390.47   14.86
   1   1   2  393.87   19.19
   1   1   2  396.76   19.59
  -1   1  -2  418.07   18.36
   1   1   2  408.63   18.82
  -1   1  -2  403.74   19.75
  -1   1  -2  410.24   13.38
   1   1   2  415.46   18.19
  -1   1  -2  404.78   18.95
   1   1   2  407.15   16.64
  -1   1  -2  384.67   18.96
  -1   1  -2  401.52   18.72
   1   1   2  397.97   18.50
   1   1   2  413.72   17.95
  -1   1  -2  375.80   14.54
   1   1   2  402.38   14.43
  -2  -1  -2   32.28    8.19
  -2  -1  -2   35.36    6.33
   2  -1   2   50.32   10.35
   2  -1   2   47.35    9.73
  -2  -1  -2   28.84    7.42
  -2  -1  -2   50.39    9.81
   2  -1   2   25.80    8.34
   2  -1   2   43.58    8.35
   2   1   2   35.23    7.15
  -2   1  -2   33.07    8.24
  -2   1  -2   38.35    7.45
   2   1   2   39.72    8.04
  -2   1  -2   29.06    7.69
   2   1   2   19.12    7.23
   2   1   2   25.69    6.88
  -2   1  -2   28.34    3.68
  -2   1  -2   47.65    9.03
   2   1   2   39.96    8.87
   2   1   2   28.24    5.67
   2   1   2   51.61   10.22
   2   1   2   35.30    5.53
  -3  -1  -2   90.63   12.68
   3  -1   2  116.59   14.39
  -3  -1  -2   80.55   10.13
   3  -1   2   79.62   11.79
  -3  -1  -2   85.38   10.40
   3  -1   2  109.01   13.82
   3  -1   2   79.02   10.87
  -3  -1  -2   98.84    7.26
   3  -1   2  105.20   11.66
  -3  -1  -2   78.04   12.11
   3   1   2  110.68   13.22
  -3   1  -2   95.28   11.28
   3   1   2   60.58   11.54
  -3   1  -2   85.31    9.10
  -3   1  -2   99.43   11.79
  -3   1  -2   86.28   11.49
   3   1   2   85.31    9.87
   3   1   2   80.34   11.40
   3   1   2   83.03    6.09
   3   1   2   95.07   10.75
   4  -1   2  469.77   25.56
  -4  -1  -2  529.49   25.47
  -4  -1  -2  513.17   24.03
   4  -1   2  509.38   25.47
  -4  -1  -2  555.89   24.81
  -4  -1  -2  505.29   19.61
   4  -1   2  460.04   24.48
  -4  -1  -2  453.22   25.09
   4  -1   2  467.88   24.75
   4  -1   2  471.92   23.85
   4   1   2  500.58   24.71
   4   1   2  496.98   24.19
  -4   1  -2  510.18   24.32
   4   1   2  497.31   25.21
   4   1   2  490.37   15.88
  -4   1  -2  503.61   24.90
   4   1   2  535.99   22.35
  -4   1  -2  532.85   24.82
  -4   1  -2  508.55   20.76
   4   1   2  507.81   23.96
   5  -1   2   22.96   10.34
   5  -1   2   60.94   13.59
   5  -1   2   22.16    8.80
  -5  -1  -2   25.64    9.07
  -5  -1  -2   42.42   10.48
   5  -1   2   35.25   10.82
  -5  -1  -2   54.94   11.72
  -5  -1  -2   43.20    8.10
  -5  -1  -2   35.61    9.14
   5   1   2   35.51    3.83
   5   1   2   52.49   11.48
  -5   1  -2   36.56    7.20
   5   1   2   31.26    8.33
  -5   1  -2   43.02   10.20
   5   1   2   36.36   10.13
   5   1   2   29.03    9.48
  -5   1  -2   31.63    9.95
  -5   1  -2   37.30    9.45
   5   1   2   30.44    9.04
  -5   1  -2   24.83    8.74
  -5   1  -2   36.81    9.16
  -6  -1  -2  664.39   34.19
   6  -1   2  733.73   33.59
   6  -1   2  705.39   34.09
   6  -1   2  735.55   34.48
   6  -1   2  737.41   35.43
  -6  -1  -2  687.27   33.38
  -6  -1  -2  724.36   33.09
  -6  -1  -2  691.85   33.94
  -6  -1  -2  708.08   29.15
  -6   1  -2  737.42   33.04
  -6   1  -2  709.34   34.44
   6   1   2  722.60   29.24
  -6   1  -2  712.54   32.76
   6   1   2  707.87   22.44
  -6   1  -2  722.15   34.10
   6   1   2  654.70   33.52
  -6   1  -2  770.02   35.26
   6   1   2  727.26   33.52
  -6   1  -2  690.52   26.88
   6   1   2  724.57   33.70
  -6   1  -2  699.13   30.81
   6   1   2  679.82   32.88
  -7  -1  -2  445.06   26.23
   7  -1   2  506.88   30.14
  -7  -1  -2  501.32   24.48
   7  -1   2  467.67   27.08
  -7  -1  -2  467.77   28.61
  -7  -1  -2  455.25   28.35
   7  -1   2  505.11   29.27
  -7  -1  -2  476.62   27.95
  -7   1  -2  463.23   26.90
   7   1   2  506.18   27.93
  -7   1  -2  443.69   28.36
   7   1   2  487.07   28.34
  -7   1  -2  393.78   27.05
  -7   1  -2  470.90   20.91
  -7   1  -2  466.20   26.98
   7   1   2  487.53   23.21
   7   1   2  501.53   29.18
   7   1   2  443.42   27.19
  -7   1  -2  471.62   28.44
  -7   1  -2  442.69   24.19
   8  -1   2  127.06   19.30
  -8  -1  -2  142.56   17.99
  -8  -1  -2  144.47   16.08
   8  -1   2  116.93   17.90
  -8  -1  -2  164.88   16.04
  -8  -1  -2  134.73   18.88
   8  -1   2   86.80   17.32
  -8  -1  -2  116.39   16.35
  -8   1  -2  110.69   17.09
  -8   1  -2  100.63   17.49
  -8   1  -2  116.60   11.18
  -8   1  -2  128.38   17.47
  -8   1  -2  132.14   16.75
   8   1   2  133.79   17.69
  -8   1  -2  145.83   14.83
   8   1   2  123.18   18.00
   8   1   2  132.29    9.32
   8   1   2  136.96   18.02
   8   1   2  135.38   13.33
  -8   1  -2  117.09   17.36
   9  -1   2  337.91   24.80
   9  -1   2  291.53   25.89
  -9  -1  -2  309.75   22.04
   9  -1   2  292.92   25.45
  -9  -1  -2  286.54   24.54
  -9  -1  -2  267.95   24.89
  -9  -1  -2  239.31   21.38
  -9  -1  -2  314.66   24.96
  -9   1  -2  316.47   24.31
  -9   1  -2  303.60   25.21
  -9   1  -2  347.84   18.61
  -9   1  -2  331.93   20.98
  -9   1  -2  297.18   25.03
   9   1   2  291.72   24.98
   9   1   2  261.80   18.65
   9   1   2  313.67   24.89
  -9   1  -2  301.47   25.86
   9   1   2  324.52   26.91
  -9   1  -2  296.00   24.47
 -10  -1  -2  487.64   33.38
  10  -1   2  442.41   32.03
 -10  -1  -2  395.98   29.94
 -10  -1  -2  440.76   27.43
 -10  -1  -2  408.86   29.93
  10  -1   2  446.05   29.82
 -10  -1  -2  463.37   28.66
  10  -1   2  482.83   32.97
  10   1   2  420.65   30.65
 -10   1  -2  515.90   32.14
 -10   1  -2  466.99   30.12
  10   1   2  433.86   24.92
 -10   1  -2  487.40   32.74
 -10   1  -2  452.97   22.41
  10   1   2  439.69   29.79
 -10   1  -2  459.61   32.08
 -10   1  -2  466.08   25.47
  10   1   2  444.46   32.31
 -11  -1  -2  264.89   27.15
  11  -1   2  172.61   24.11
 -11  -1  -2  265.73   25.37
  11  -1   2  305.99   28.70
  11  -1   2  255.09   24.04
 -11  -1  -2  243.08   24.10
 -11  -1  -2  300.83   23.99
 -11  -1  -2  265.73   22.77
  11   1   2  268.45   27.48
 -11   1  -2  270.21   25.70
  11   1   2  245.96   19.98
  11   1   2  259.92   25.70
 -11   1  -2  281.14   24.82
  11   1   2  272.10   25.95
 -11   1  -2  258.63   26.17
 -11   1  -2  277.38   17.77
 -11   1  -2  208.88   24.69
  12  -1   2   39.96   17.83
 -12  -1  -2   78.84   19.71
  12  -1   2   48.03   17.57
 -12  -1  -2  105.55   18.62
 -12  -1  -2   67.10   17.67
 -12  -1  -2   92.25   17.12
 -12  -1  -2   79.73   17.82
  12  -1   2   82.37   17.07
 -12   1  -2   78.08   19.53
  12   1   2   67.71   14.11
  12   1   2   71.48   19.02
 -12   1  -2   91.07   13.22
 -12   1  -2  109.12   21.72
 -12   1  -2   86.81   21.13
  12   1   2   95.92   20.07
 -12   1  -2   63.52   16.40
  12   1   2   47.10   17.46
 -13  -1  -2    8.06   12.09
  13  -1   2   37.07   18.99
 -13  -1  -2   -4.56   11.85
  13  -1   2    6.40   14.53
 -13  -1  -2    0.35    9.90
 -13  -1  -2   40.10   15.95
 -13  -1  -2   23.36   15.30
  13  -1   2   26.31   14.19
 -13   1  -2   15.47   11.43
  13   1   2    6.55   13.90
 -13   1  -2   17.91   13.91
 -13   1  -2   17.81   13.30
 -13   1  -2   17.01   12.24
  13   1   2   21.94   15.63
  13   1   2    5.02   14.40
 -13   1  -2   42.02   16.18
  13   1   2    6.01   11.14
 -14  -1  -2  295.14   27.53
  14  -1   2  234.29   26.09
 -14  -1  -2  294.51   29.78
 -14  -1  -2  319.29   27.25
  14  -1   2  301.71   32.25
 -14  -1  -2  236.31   31.59
  14   1   2  254.20   23.67
 -14   1  -2  315.48   33.15
 -14   1  -2  299.32   29.48
 -14   1  -2  262.83   29.81
  14   1   2  315.91   34.24
  14   1   2  244.62   29.56
 -14   1  -2  255.81   30.41
  14   1   2  279.72   31.23
 -15  -1  -2  280.50   26.68
 -15  -1  -2  245.32   32.06
 -15  -1  -2  230.10   27.58
  15  -1   2  200.87   25.80
 -15  -1  -2  282.22   31.21
  15  -1   2  171.12   29.50
 -15   1  -2  200.83   27.49
 -15   1  -2  183.23   30.62
  15   1   2  195.15   31.16
 -15   1  -2  194.03   31.46
  15   1   2  240.73   33.31
 -15   1  -2  245.51   30.26
  15   1   2  252.46   30.62
 -16  -1  -2   -0.91   13.26
 -16  -1  -2    9.36   14.72
  16  -1   2  -10.20   17.71
 -16  -1  -2   11.32   16.12
 -16  -1  -2    1.30   12.50
  16  -1   2   -5.76   13.34
 -16   1  -2    6.25   15.48
 -16   1  -2   -8.04   14.06
  16   1   2   31.59   19.88
  16   1   2   13.84   17.97
  16   1   2   -9.22   15.69
 -16   1  -2    4.56   16.54
 -16   1  -2   10.04   15.60
 -17  -1  -2   -5.87   15.48
  17  -1   2   -9.04   15.90
 -17  -1  -2    0.34   16.14
 -17  -1  -2    3.81   15.00
  17  -1   2   29.16   18.80
 -17  -1  -2   22.33   15.17
  17  -1   2   11.85   19.81
  17   1   2   32.45   23.75
  17   1   2    5.91   17.57
  17   1   2   -9.74   18.33
 -17   1  -2   34.33   19.31
 -17   1  -2   17.25   16.31
 -17   1  -2  -15.98   14.83
 -17   1  -2    7.66   16.12
 -17   1  -2  -10.16   16.34
 -18  -1  -2   90.80   25.93
  18  -1   2  130.13   27.36
  18  -1   2  160.28   32.18
  18  -1   2   89.53   24.59
 -18  -1  -2   64.62   25.37
 -18  -1  -2  125.22   25.53
  18   1   2   54.51   23.44
 -18   1  -2  145.28   28.42
  18   1   2  115.04   30.86
  18   1   2   84.73   27.93
 -18   1  -2   80.52   24.37
 -18   1  -2   68.91   27.63
  19  -1   2   55.57   24.37
 -19  -1  -2   27.05   19.24
  19  -1   2   40.52   25.68
 -19  -1  -2   82.16   25.39
  19   1   2   65.95   27.28
 -19   1  -2   37.68   21.80
  19   1   2   34.84   23.51
 -19   1  -2   19.81   23.25
 -19   1  -2   12.71   18.81
 -20  -1  -2  -18.23   16.26
  20  -1   2  -24.58   17.26
  20  -1   2   24.35   29.06
 -20  -1  -2  -28.38   17.22
 -20   1  -2  -32.00   19.01
  20   1   2    7.94   22.59
  20   1   2   -7.94   21.19
 -20   1  -2   -9.85   18.83
 -19  -2   2   -7.77   18.70
 -19  -2   2    5.26   17.88
  19  -2  -2  -12.05   20.61
  19  -2  -2   12.82   16.68
  19   2  -2   13.26   23.08
 -19   2   2   24.54   21.63
 -19   2   2  -11.48   18.28
  19   2  -2  -10.57   24.32
  19   2  -2   24.81   20.72
 -19   2   2   -0.38   19.13
 -18  -2   2   -3.47   15.67
  18  -2  -2  -35.75   14.11
  18  -2  -2   21.81   21.50
 -18  -2   2  -24.55   14.21
  18  -2  -2   18.80   18.54
 -18   2   2    6.25   16.96
  18   2  -2  -12.22   18.23
  18   2  -2   -2.75   18.86
 -18   2   2    3.24   18.12
 -18   2   2    3.37   17.81
  18   2  -2   -7.02   23.97
 -18   2   2   21.77   19.17
  17  -2  -2   34.67   23.67
 -17  -2   2   10.55   16.35
 -17  -2   2   -0.56   15.72
 -17  -2   2   -0.93   15.45
  17  -2  -2   -2.33   15.01
  17  -2  -2   -3.26   14.19
  17   2  -2  -39.48   13.87
 -17   2   2  -19.09   14.75
  17   2  -2  -16.42   16.26
 -17   2   2    9.30   16.51
  17   2  -2   14.94   20.15
 -17   2   2    8.24   15.86
  17   2  -2   -4.53   20.53
 -17   2   2   10.37   18.47
  16  -2  -2   -5.47   16.95
 -16  -2   2   14.02   17.22
 -16  -2   2   -8.04   13.24
  16  -2  -2   -1.98   15.59
  16  -2  -2   15.72   14.42
 -16  -2   2  -22.46   11.40
 -16   2   2    8.53   16.99
 -16   2   2  -16.35   14.58
  16   2  -2   -2.09   13.98
 -16   2   2  -10.17   15.37
 -16   2   2  -18.12    8.77
  16   2  -2    4.88   17.83
  16   2  -2   26.62   20.30
 -16   2   2    1.79   15.08
  16   2  -2   22.76   19.56
  16   2  -2  -21.60   16.18
 -15  -2   2    2.27   14.19
  15  -2  -2  -11.97   10.68
  15  -2  -2    3.63   14.39
 -15  -2   2   -5.43   13.47
  15  -2  -2  -11.04   17.10
 -15  -2   2   12.05   13.54
  15   2  -2   13.00   13.16
  15   2  -2    2.83   16.92
 -15   2   2   16.12   15.48
 -15   2   2    7.62   13.98
 -15   2   2   10.77   17.44
  15   2  -2    6.69   15.08
 -15   2   2   -7.49   13.16
  15   2  -2    7.80   14.18
 -15   2   2   -2.37   11.58
  15   2  -2   15.89   18.72
  14  -2  -2   -0.44   13.15
  14  -2  -2    9.16   17.61
 -14  -2   2   10.32   11.34
  14  -2  -2    5.44   12.38
 -14  -2   2   -9.22   12.58
 -14  -2   2    7.66   15.13
 -14  -2   2   39.32   14.90
  14   2  -2   -6.66   15.46
  14   2  -2  -13.97   11.94
 -14   2   2   16.09   15.33
  14   2  -2   -4.29   15.42
 -14   2   2    9.25   13.39
 -14   2   2   -1.00   13.41
  14   2  -2  -13.73   13.55
 -14   2   2    7.79   11.65
  14   2  -2   13.82   14.11
 -13  -2   2    3.87   11.49
 -13  -2   2   -9.17    8.80
  13  -2  -2   -7.34    9.89
 -13  -2   2  -12.38   11.32
  13  -2  -2   -1.89   11.44
 -13  -2   2   -6.24    9.84
  13  -2  -2  -13.47   11.98
  13   2  -2   -0.79   14.00
  13   2  -2   -4.61   13.35
  13   2  -2   18.99   15.24
 -13   2   2  -15.84   10.69
  13   2  -2   16.42   12.79
 -13   2   2    0.72   11.01
 -13   2   2    0.53   11.33
 -13   2   2   18.14   15.41
  13   2  -2    0.23   11.56
 -12  -2   2   30.25   11.57
 -12  -2   2   16.47   12.41
  12  -2  -2   23.79   12.39
  12  -2  -2   12.92   13.80
 -12  -2   2   55.64   17.40
  12  -2  -2   31.11   13.67
 -12  -2   2   24.88   13.58
 -12   2   2    7.58   11.30
 -12   2   2    8.49   11.42
  12   2  -2   32.09   15.35
 -12   2   2   18.92    8.35
  12   2  -2   29.50   16.72
 -12   2   2    1.56   11.40
  12   2  -2   47.38   13.96
 -12   2   2   30.19   13.08
  12   2  -2   19.60   11.92
  12   2  -2    1.54   13.32
 -12   2   2   15.44   12.19
  11  -2  -2    1.00   12.42
  11  -2  -2    6.66   11.56
 -11  -2   2   11.65    9.69
  11  -2  -2   -5.07   10.66
 -11  -2   2    0.13   10.00
 -11  -2   2   -4.63   10.37
 -11  -2   2    0.27    9.56
  11  -2  -2   -4.22   10.23
 -11  -2   2   -0.89    8.65
 -11   2   2   14.39   10.56
  11   2  -2    9.04   11.29
 -11   2   2    4.86    6.35
 -11   2   2    6.54   10.98
 -11   2   2   -5.46    9.12
 -11   2   2    4.57   11.47
  11   2  -2   16.17   10.68
  11   2  -2    5.97   11.43
  11   2  -2   -4.14    7.74
 -11   2   2    5.24   10.04
  11   2  -2   21.12   12.70
 -10  -2   2    2.13    9.93
 -10  -2   2   11.96   10.68
  10  -2  -2   22.81   12.38
 -10  -2   2   15.31   11.32
 -10  -2   2   22.68    5.62
  10  -2  -2   -0.43   10.09
  10  -2  -2   36.69   14.55
 -10  -2   2   16.49   11.61
 -10  -2   2   14.84    9.16
 -10  -2   2    2.07    9.02
 -10   2   2    6.81    9.48
 -10   2   2    5.72    9.52
 -10   2   2   18.54    6.92
  10   2  -2    3.92    9.75
  10   2  -2   10.17   11.15
  10   2  -2   13.50   12.94
  10   2  -2   35.36   10.83
 -10   2   2    9.25   11.76
 -10   2   2   14.88   10.52
  10   2  -2   12.37   11.60
  -9  -2   2   40.23   12.50
   9  -2  -2   65.48   16.13
   9  -2  -2   23.67   11.19
  -9  -2   2   52.57   14.32
  -9  -2   2   54.99   14.11
  -9  -2   2    8.49    9.63
  -9  -2   2   39.26   10.59
  -9  -2   2   41.03   13.76
   9  -2  -2   32.15   11.30
   9   2  -2   28.71   11.31
  -9   2   2   45.31   13.71
   9   2  -2   32.56   13.52
  -9   2   2   45.19   12.92
   9   2  -2   54.68   14.72
  -9   2   2   21.09   10.28
   9   2  -2   35.70   12.19
  -9   2   2   48.12    7.44
  -9   2   2   45.84   14.33
   9   2  -2   45.76   10.89
  -9   2   2   51.76   14.76
   8  -2  -2    7.08    4.26
  -8  -2   2   -3.75    7.44
  -8  -2   2   18.26    8.03
   8  -2  -2    8.61    8.79
  -8  -2   2    6.35    9.16
  -8  -2   2    1.05    7.35
  -8  -2   2    4.10    9.56
   8  -2  -2   10.32    9.31
   8  -2  -2   12.15   11.20
  -8  -2   2   -8.13    8.04
  -8   2   2    2.23    8.48
  -8   2   2  -11.82    7.18
   8   2  -2    0.83    9.22
   8   2  -2   12.45   10.11
  -8   2   2    5.07   10.60
  -8   2   2    5.15    9.35
   8   2  -2    9.29   10.08
   8   2  -2   -3.29    9.19
   8   2  -2    3.13    6.78
  -8   2   2    3.51    4.46
  -8   2   2   12.39    8.74
   7  -2  -2   37.82   10.67
  -7  -2   2    7.90    9.48
  -7  -2   2   25.36    9.94
  -7  -2   2   33.02   11.05
   7  -2  -2   21.77    9.79
  -7  -2   2   20.01   10.95
   7  -2  -2   20.83   10.30
   7  -2  -2   46.69   12.81
   7  -2  -2   28.11    6.09
  -7  -2   2   13.77    9.25
  -7  -2   2   32.68    9.95
  -7   2   2   39.60   11.69
   7   2  -2   49.78    9.23
  -7   2   2   32.71   10.59
   7   2  -2   30.31   11.11
  -7   2   2   44.88   12.10
   7   2  -2   10.69    9.73
   7   2  -2   55.52   13.84
  -7   2   2   34.26    5.19
  -7   2   2   39.46   11.42
  -7   2   2   35.97   11.71
  -7   2   2   42.98   11.72
   7   2  -2   35.13   12.45
   6  -2  -2   31.98    9.90
  -6  -2   2   70.86   14.46
  -6  -2   2   40.18   10.41
   6  -2  -2   59.09   11.67
  -6  -2   2   37.67   11.32
   6  -2  -2   48.79   11.20
  -6  -2   2   64.85   11.87
  -6  -2   2   39.38   12.12
   6  -2  -2   65.82    7.42
   6  -2  -2   55.79   13.71
   6   2  -2   47.92   12.41
  -6   2   2   50.93   11.29
  -6   2   2   45.91   11.27
  -6   2   2   54.56   12.36
   6   2  -2   56.71   12.04
   6   2  -2   72.10   13.89
   6   2  -2   51.59    8.03
  -6   2   2   41.92   10.53
  -6   2   2   69.89   13.63
   6   2  -2   58.40   13.57
   6   2  -2   50.72   12.25
  -6   2   2   56.25   12.46
  -5  -2   2    5.35    3.57
  -5  -2   2    0.23    8.00
  -5  -2   2   -8.29    6.30
   5  -2  -2    7.64    7.83
   5  -2  -2    3.61    7.93
  -5  -2   2   -0.91    6.90
   5  -2  -2   11.13    7.28
   5  -2  -2    6.74    6.97
  -5  -2   2    8.76    6.85
   5  -2  -2    2.90    4.36
  -5  -2   2    4.65    8.98
  -5   2   2   -1.94    5.67
   5   2  -2    2.70    8.15
   5   2  -2   16.67    7.94
   5   2  -2    6.22    5.11
   5   2  -2   21.93    9.98
  -5   2   2    1.58    7.54
  -5   2   2    6.76    8.21
   5   2  -2    1.33    8.12
  -5   2   2    4.86    7.98
  -5   2   2    8.54    7.24
  -5   2   2    2.07    6.71
   4  -2  -2    6.22    6.45
   4  -2  -2   -2.11    4.79
  -4  -2   2   -2.15    5.71
   4  -2  -2   16.61    9.57
  -4  -2   2    3.84    7.61
  -4  -2   2    7.70    6.15
  -4  -2   2  -12.01    5.97
  -4  -2   2   10.15    4.59
  -4  -2   2   -8.10    7.19
   4  -2  -2    1.10    6.09
   4   2  -2   11.60    7.70
   4   2  -2   -3.91    7.51
  -4   2   2    5.88    4.93
  -4   2   2   -6.25    6.94
   4   2  -2    4.96    6.19
  -4   2   2   -3.79    5.20
   4   2  -2   -5.84    6.89
  -4   2   2   -0.65    6.58
  -4   2   2   -5.19    5.93
   4   2  -2   -4.40    7.89
   4   2  -2    0.69    7.56
  -4   2   2    4.52    5.67
  -3  -2   2   12.75    5.64
   3  -2  -2   11.15    6.04
  -3  -2   2    2.66    6.02
   3  -2  -2   12.54    6.45
  -3  -2   2   31.20    9.27
   3  -2  -2   13.55    6.43
  -3  -2   2   13.77    8.52
  -3  -2   2    2.81    6.62
  -3  -2   2   -4.49    6.99
   3  -2  -2   16.43    4.57
  -3   2   2   15.80    6.48
   3   2  -2   15.41    8.36
   3   2  -2    7.75    6.54
  -3   2   2   15.78    8.83
   3   2  -2   19.94    9.43
   3   2  -2   13.35    8.32
  -3   2   2    6.05    6.62
  -3   2   2    3.43    6.35
   3   2  -2   16.33    8.58
  -3   2   2    8.84    5.41
  -3   2   2   10.06    5.76
   3   2  -2   14.15    7.51
   3   2  -2    0.70    7.80
  -3   2   2   23.83    8.57
  -2  -2   2    2.35    7.13
  -2  -2   2    8.05    8.13
   2  -2  -2   10.85    5.73
  -2  -2   2    9.78    8.45
  -2  -2   2   10.29    4.39
  -2  -2   2    6.15    5.78
   2  -2  -2    3.64    5.52
   2  -2  -2   14.78    5.32
  -2   2   2   14.95    5.14
   2   2  -2    4.99    5.78
  -2   2   2   13.09    7.28
  -2   2   2   -5.53    5.63
   2   2  -2    0.17    6.69
   2   2  -2   16.40    7.71
   2   2  -2   23.00    6.87
   2   2  -2    0.79    6.41
  -2   2   2   12.26    8.30
   2   2  -2    6.19    7.95
  -2   2   2   12.17    6.29
  -2   2   2    5.98    5.01
   2   2  -2   11.84    8.08
  -2   2   2    4.43    6.31
   1  -2  -2  171.55   11.92
  -1  -2   2  149.62   15.75
  -1  -2   2  172.19    9.93
  -1  -2   2  157.83   12.77
   1  -2  -2  169.78   13.87
  -1  -2   2  157.66   15.65
   1  -2  -2  182.09   13.80
  -1  -2   2  152.19   15.64
   1   2  -2  158.08   12.05
  -1   2   2  177.29   10.83
  -1   2   2  173.49   13.18
  -1   2   2  172.27   13.13
  -1   2   2  144.95   14.12
   1   2  -2  137.42   15.11
   1   2  -2  163.96   14.69
  -1   2   2  146.96   10.10
  -1   2   2  170.44   15.25
   1   2  -2  181.28   12.50
   1   2  -2  170.99   12.95
   1   2  -2  155.83   14.40
   1   2  -2  152.99   12.94
   0  -2  -2  219.08   16.17
   0  -2   2  185.42   17.15
   0  -2   2  196.74   15.18
   0  -2  -2  223.92   15.48
   0  -2  -2  209.50   12.66
   0  -2   2  202.30   12.30
   0  -2   2  194.43   17.33
   0  -2  -2  224.50   14.50
   0  -2  -2  225.04   12.75
   0  -2   2  225.24   16.68
   0   2   2  236.52   17.46
   0   2   2  209.32   13.93
   0   2   2  209.76   11.32
   0   2  -2  203.08   16.27
   0   2   2  180.11   15.18
   0   2  -2  222.98   15.60
   0   2  -2  184.86   12.93
   0   2  -2  209.96   16.06
   0   2  -2  212.84   12.98
   0   2  -2  185.72   17.28
   0   2   2  189.89   11.20
   0   2  -2  196.14   12.55
   0   2  -2  207.85   12.80
   0   2   2  220.43   15.22
   1  -2   2  138.89   14.85
  -1  -2  -2  138.97   12.42
   1  -2   2  149.38   12.10
  -1  -2  -2  150.79   13.92
   1  -2   2  141.71   14.27
  -1  -2  -2  122.90   11.20
  -1  -2  -2  159.18   11.53
   1   2   2  133.97   12.73
   1   2   2  144.82   13.60
   1   2   2  138.75   15.37
   1   2   2  146.60   10.96
  -1   2  -2  143.54   12.85
  -1   2  -2  157.17   11.71
   1   2   2  151.43   12.59
  -1   2  -2  145.24   14.12
   1   2   2  152.80   10.39
  -1   2  -2  169.59   10.77
  -1   2  -2  171.41   15.89
   1   2   2  155.14   10.55
  -1   2  -2  132.16   13.95
  -1   2  -2  131.53   13.67
  -1   2  -2  148.97   11.87
  -2  -2  -2   80.22   12.52
  -2  -2  -2   94.30   10.11
  -2  -2  -2  112.89    9.20
   2  -2   2   84.74   13.09
  -2  -2  -2   90.32   10.32
   2  -2   2   98.33   13.92
   2  -2   2  117.87   12.81
  -2  -2  -2  135.27   12.66
   2   2   2  106.75   11.55
  -2   2  -2  107.57   10.89
   2   2   2   92.07    9.68
  -2   2  -2  102.16   10.99
   2   2   2   97.28   10.91
  -2   2  -2   96.45   12.42
   2   2   2  112.50    9.62
  -2   2  -2   90.98   12.57
   2   2   2  105.02   14.64
  -2   2  -2  114.38   14.79
  -2   2  -2   98.96   10.82
   2   2   2  116.45   12.86
   2   2   2  107.72   11.10
   2   2   2  107.33   10.27
  -2   2  -2   79.45    8.38
  -2   2  -2   93.22   13.08
  -3  -2  -2  292.10   18.00
   3  -2   2  336.35   20.41
  -3  -2  -2  314.75   20.53
   3  -2   2  308.35   21.65
   3  -2   2  321.94   21.39
   3  -2   2  322.51   18.77
  -3  -2  -2  314.44   17.29
   3  -2   2  305.84   10.95
  -3  -2  -2  328.26   21.45
  -3  -2  -2  323.80   14.71
   3   2   2  265.61   15.93
  -3   2  -2  336.21   20.54
   3   2   2  290.50   19.68
   3   2   2  323.86   17.76
   3   2   2  281.39   19.51
  -3   2  -2  290.57   20.68
   3   2   2  299.23   16.73
  -3   2  -2  310.76   21.02
  -3   2  -2  317.28   18.44
   3   2   2  312.67   17.60
   3   2   2  285.80   17.28
  -3   2  -2  279.71   17.39
  -3   2  -2  299.17   16.26
  -3   2  -2  311.05   18.81
   3   2   2  321.74   21.92
   4  -2   2  102.24   14.36
   4  -2   2   70.96   13.49
  -4  -2  -2   92.46   14.64
   4  -2   2   76.18   14.18
  -4  -2  -2  115.81   12.12
  -4  -2  -2   99.07   12.89
  -4  -2  -2   89.31    9.01
   4  -2   2  114.29   12.84
  -4  -2  -2   86.49   14.09
   4   2   2   99.98   11.03
  -4   2  -2   89.44   11.79
   4   2   2   89.54   14.41
  -4   2  -2   95.75   15.50
   4   2   2   90.39   12.10
   4   2   2   88.02   11.83
  -4   2  -2   97.45   11.69
   4   2   2  102.00   15.47
  -4   2  -2   90.64    9.78
  -4   2  -2   99.00   14.05
   4   2   2   73.95    9.11
   4   2   2   92.81   13.63
   4   2   2   92.06   10.90
  -4   2  -2   83.24   12.79
  -4   2  -2   70.86   13.09
  -5  -2  -2    7.13    5.17
  -5  -2  -2    7.72    7.66
  -5  -2  -2   -7.60    8.21
  -5  -2  -2   -2.51    6.67
   5  -2   2   -5.93    9.95
   5  -2   2   -6.97    6.90
   5  -2   2    3.51    7.84
  -5  -2  -2   13.14    9.52
  -5  -2  -2    9.16    7.05
   5   2   2    6.37    8.03
   5   2   2    5.34    5.98
  -5   2  -2   -0.76    7.46
  -5   2  -2   -5.56    6.87
   5   2   2  -12.95    8.14
   5   2   2    0.55    6.15
  -5   2  -2   -2.64    6.34
   5   2   2   13.37    9.10
   5   2   2    2.12    8.76
  -5   2  -2   -3.28    7.40
  -5   2  -2   -4.71    4.40
   5   2   2    0.55    4.12
  -5   2  -2   -4.05    6.42
   5   2   2   -0.77    6.23
  -5   2  -2    1.15    8.20
  -6  -2  -2    8.13    7.47
  -6  -2  -2   14.32    9.01
   6  -2   2  -13.10    7.71
  -6  -2  -2   10.03    8.45
   6  -2   2   15.60   12.22
   6  -2   2    6.50    9.23
  -6  -2  -2    5.63    9.24
  -6  -2  -2    9.17    6.51
   6   2   2   12.69   10.39
   6   2   2    4.55    4.57
  -6   2  -2   -2.79    7.83
  -6   2  -2    1.65    8.71
   6   2   2    0.25    8.58
   6   2   2    0.09    8.63
   6   2   2    6.08    7.52
  -6   2  -2   13.47    5.33
   6   2   2   15.46    8.53
  -6   2  -2    8.57    7.75
  -6   2  -2   -3.58    7.37
   6   2   2   13.35    6.40
   6   2   2    1.14    9.67
  -6   2  -2    8.34    8.20
  -7  -2  -2    1.18    8.78
  -7  -2  -2    5.87    6.35
   7  -2   2    3.73    9.53
  -7  -2  -2   11.55    9.45
  -7  -2  -2    1.21    7.26
   7  -2   2    0.78    4.31
  -7  -2  -2   -5.95    7.15
   7  -2   2  -18.91    7.99
   7  -2   2   -5.15   10.98
  -7   2  -2   -7.29    7.81
   7   2   2    3.84    9.28
  -7   2  -2    2.89    8.52
   7   2   2   -2.38    5.59
   7   2   2   -0.75    9.45
   7   2   2   -2.36    8.75
  -7   2  -2    1.92    4.74
  -7   2  -2   -0.92    7.08
  -7   2  -2   10.78    9.35
   7   2   2    0.19    8.14
   7   2   2    5.27   10.26
   7   2   2   -5.17    3.73
  -7   2  -2    4.97    7.64
  -8  -2  -2   20.89   10.65
  -8  -2  -2    9.90   10.01
  -8  -2  -2   13.02    9.12
  -8  -2  -2    7.49    8.62
   8  -2   2    8.12    5.22
  -8  -2  -2   21.59   12.09
   8  -2   2   23.87   11.62
   8  -2   2    5.05   12.97
   8  -2   2    8.55   10.85
   8   2   2   28.49   12.05
   8   2   2   21.45    7.98
  -8   2  -2   -4.19    7.13
   8   2   2   15.86   10.78
   8   2   2   13.46    3.77
  -8   2  -2   28.47   11.69
  -8   2  -2   17.76   10.74
   8   2   2   17.47   12.04
  -8   2  -2   10.64    5.12
  -8   2  -2    1.21    9.86
  -8   2  -2   21.57   11.08
   9  -2   2    1.46   11.02
   9  -2   2   13.86   12.67
  -9  -2  -2   -4.81    7.44
   9  -2   2   -7.81    5.30
  -9  -2  -2    0.01    7.69
   9  -2   2    3.43    9.48
  -9  -2  -2   -6.85    7.06
  -9  -2  -2  -10.54    8.87
  -9  -2  -2   -2.41    9.42
  -9   2  -2    6.60    9.68
   9   2   2  -11.11    9.40
  -9   2  -2   -5.65    3.88
  -9   2  -2   -4.15    7.95
   9   2   2    2.47    9.61
   9   2   2   15.26   10.93
   9   2   2    3.55    6.41
  -9   2  -2    5.48    9.54
  -9   2  -2    2.36    8.21
   9   2   2   -6.63    7.53
 -10  -2  -2    0.65    8.66
  10  -2   2    3.74    6.85
  10  -2   2  -18.35    9.30
 -10  -2  -2   10.43   11.09
  10  -2   2    8.98   11.02
  10  -2   2    6.89   13.21
 -10  -2  -2    4.87    8.18
 -10  -2  -2   -2.32    9.36
 -10  -2  -2   -4.32   10.04
  10   2   2    5.19    7.12
 -10   2  -2   -3.63    8.90
  10   2   2   -4.00   11.28
 -10   2  -2    2.31    9.52
 -10   2  -2    5.98    4.37
 -10   2  -2   19.80   11.74
  10   2   2    9.88   11.60
 -10   2  -2   18.72   11.79
  10   2   2    1.38   10.56
 -10   2  -2   -6.08    8.92
 -10   2  -2   -4.86    6.72
  11  -2   2    5.94   11.74
  11  -2   2    2.79   12.69
  11  -2   2   13.69    7.65
 -11  -2  -2   -3.19    9.15
 -11  -2  -2    7.91   11.33
  11  -2   2    3.24   12.93
 -11  -2  -2    2.90    8.23
 -11  -2  -2   -7.70    9.50
 -11   2  -2   15.35   12.97
  11   2   2   10.00   12.97
 -11   2  -2   -1.30    8.56
  11   2   2    3.57   11.90
 -11   2  -2   17.43   10.85
 -11   2  -2   -4.98    9.16
 -11   2  -2    4.02   10.25
  11   2   2    0.34    6.57
  11   2   2   -1.60    9.98
 -11   2  -2    2.44   11.75
 -12  -2  -2   -2.94    8.25
 -12  -2  -2   14.22   13.44
  12  -2   2   -4.10   10.70
 -12  -2  -2   -4.34    9.40
  12  -2   2   -0.69    7.94
  12  -2   2    1.43   14.42
 -12  -2  -2  -17.58    8.62
 -12   2  -2    4.31   11.10
  12   2   2   11.54    7.93
  12   2   2   -1.26   12.98
 -12   2  -2    3.01    8.90
 -12   2  -2    1.44    9.92
  12   2   2   -8.16   13.46
 -12   2  -2   -9.57    9.40
  12   2   2    1.07   12.09
 -12   2  -2   -5.27   10.44
 -12   2  -2   -6.76    9.02
 -13  -2  -2   -1.48    9.64
 -13  -2  -2    7.74   15.61
  13  -2   2   12.34   12.58
 -13  -2  -2    7.59   11.85
  13  -2   2   -2.52   14.29
 -13  -2  -2    1.65   12.32
  13   2   2   -3.36   14.69
 -13   2  -2    8.07   13.05
 -13   2  -2   13.44   13.68
 -13   2  -2   15.38   12.29
  13   2   2    9.52   15.53
  13   2   2    7.22   11.89
 -13   2  -2   15.90   14.59
 -13   2  -2   -4.37    9.81
 -13   2  -2  -10.04    9.93
 -14  -2  -2   -7.44   10.43
 -14  -2  -2   13.52   16.13
 -14  -2  -2   -1.53   11.87
 -14  -2  -2    9.80   14.81
  14  -2   2   -6.38   12.19
  14  -2   2   37.70   18.73
 -14   2  -2   -8.18   12.26
 -14   2  -2   -4.98   13.30
  14   2   2   -9.09   14.81
 -14   2  -2   -6.75   11.25
 -14   2  -2    6.01   10.99
 -14   2  -2   -0.47   14.44
 -14   2  -2   -5.19   13.87
  14   2   2   -3.47   12.29
  14   2   2  -25.91   13.13
 -15  -2  -2    1.64   12.40
 -15  -2  -2    4.42   12.62
  15  -2   2   19.65   19.28
 -15  -2  -2   -6.10   13.39
 -15  -2  -2   -0.69   15.58
  15  -2   2  -19.81   14.55
 -15   2  -2   -2.09    9.60
 -15   2  -2    1.15   14.54
 -15   2  -2   -8.77   14.00
  15   2   2    2.34   16.28
  15   2   2   -8.24   16.80
 -15   2  -2   -8.59   14.88
  15   2   2  -10.73   16.27
 -15   2  -2   13.20   13.30
 -15   2  -2   12.98   16.54
 -16  -2  -2    9.73   12.81
 -16  -2  -2  -16.08   12.41
 -16  -2  -2   -5.87   17.36
  16  -2   2   -5.06   15.78
 -16  -2  -2   -3.63   14.15
  16  -2   2   19.53   21.49
 -16   2  -2   22.30   17.40
 -16   2  -2  -12.29   14.67
  16   2   2   -6.01   14.33
 -16   2  -2   20.31   15.21
 -16   2  -2  -30.36   12.57
  16   2   2   -4.61   14.16
  16   2   2   10.54   21.24
 -16   2  -2  -18.12   11.94
 -17  -2  -2    9.25   15.76
 -17  -2  -2   16.97   15.67
  17  -2   2   -8.03   16.46
 -17  -2  -2   -0.93   16.38
  17  -2   2   -8.11   17.81
 -17  -2  -2   24.85   22.22
  17   2   2   -9.11   18.27
  17   2   2    0.50   20.87
 -17   2  -2   -5.16   14.30
 -17   2  -2  -24.81   14.62
 -17   2  -2    3.29   16.55
 -17   2  -2    2.89   17.95
 -17   2  -2    4.50   15.67
  17   2   2   -2.47   15.41
  18  -2   2   22.89   21.84
 -18  -2  -2   -0.17   14.48
 -18  -2  -2    3.53   17.27
  18  -2   2   14.22   19.00
 -18  -2  -2    8.04   17.08
  18   2   2  -41.52   14.39
 -18   2  -2   -3.71   20.37
 -18   2  -2   31.00   20.53
  18   2   2   19.29   23.51
 -18   2  -2   16.62   20.08
  18   2   2   36.94   23.53
 -19  -2  -2  -13.40   17.04
  19  -2   2   -8.70   20.72
 -19  -2  -2  -23.63   15.61
  19  -2   2  -30.42   19.65
  19   2   2   11.38   24.02
 -19   2  -2   -1.17   20.17
  19   2   2   17.11   22.49
 -19   2  -2    5.52   19.88
 -19   2  -2   17.39   19.26
  19   2   2   31.12   25.73
 -19  -3   2   11.23   19.50
  19  -3  -2   20.06   21.13
  19  -3  -2    3.34   23.23
 -19  -3   2   26.03   20.70
 -19   3   2   24.87   24.32
 -19   3   2   49.69   24.77
  19   3  -2    6.86   24.78
  19   3  -2   37.01   27.83
 -19   3   2   29.48   22.73
  18  -3  -2  -14.89   16.83
 -18  -3   2   14.92   18.85
  18  -3  -2   28.09   25.23
 -18  -3   2   -1.45   18.98
 -18   3   2    6.44   19.46
 -18   3   2  -12.57   17.64
 -18   3   2   -3.02   15.81
  18   3  -2   -3.31   21.97
  18   3  -2  -14.42   24.41
 -17  -3   2   -1.02   17.27
 -17  -3   2    5.83   17.78
  17  -3  -2   -5.06   15.13
  17  -3  -2  -42.97   15.16
  17   3  -2  -18.59   18.57
  17   3  -2  -19.15   20.27
 -17   3   2    7.51   17.33
 -17   3   2    5.41   19.00
 -17   3   2   -3.14   18.73
 -17   3   2   -2.18   15.17
 -17   3   2    7.25   16.13
  17   3  -2   -6.28   17.10
  16  -3  -2   80.36   25.67
 -16  -3   2  122.35   27.57
  16  -3  -2  132.66   28.11
 -16  -3   2  106.87   26.75
 -16  -3   2  131.98   29.36
  16   3  -2  168.08   31.84
  16   3  -2   87.15   28.21
  16   3  -2  160.44   27.13
 -16   3   2  126.05   27.24
 -16   3   2  124.54   28.01
  16   3  -2  119.63   28.45
 -16   3   2  105.49   27.68
 -16   3   2  135.78   25.81
 -16   3   2   64.71   23.11
 -15  -3   2   17.25   15.22
 -15  -3   2    1.86   16.67
 -15  -3   2   47.46   21.31
  15  -3  -2   -1.51   13.71
  15  -3  -2  -12.98   15.29
  15  -3  -2   14.03   18.10
  15   3  -2  -14.53   14.28
 -15   3   2    7.38   15.61
  15   3  -2   17.98   16.66
 -15   3   2    1.73   15.06
 -15   3   2   -1.39   15.58
  15   3  -2   -0.32   17.89
 -15   3   2   11.63   15.02
  15   3  -2   39.16   21.69
 -15   3   2   -1.45   13.42
 -14  -3   2  -17.47   12.98
  14  -3  -2  -10.58   14.62
  14  -3  -2    0.31   13.72
 -14  -3   2   18.45   15.75
 -14  -3   2    1.00   13.49
  14  -3  -2   24.25   19.73
 -14   3   2   12.53   17.29
  14   3  -2   -5.03   17.85
  14   3  -2   43.34   19.80
 -14   3   2   27.44   16.15
 -14   3   2   24.38   16.66
 -14   3   2   27.74   15.02
  14   3  -2   -0.29   14.57
  14   3  -2    2.43   14.30
 -14   3   2    5.37   14.21
 -13  -3   2    2.71   12.83
  13  -3  -2   -8.52   12.60
  13  -3  -2    9.86   16.61
  13  -3  -2  -14.16   14.15
 -13  -3   2   -6.22   13.85
 -13  -3   2   -2.47   11.95
  13   3  -2   12.14   16.06
 -13   3   2   -8.54   11.68
  13   3  -2    4.96   15.27
 -13   3   2    2.79   11.68
 -13   3   2    2.36   12.83
  13   3  -2   -5.05   14.32
  13   3  -2   11.68   10.45
 -13   3   2    6.49   13.46
 -13   3   2   10.85   15.71
  13   3  -2   -6.52   12.30
 -12  -3   2   12.06   15.31
  12  -3  -2   50.05   15.05
 -12  -3   2   29.52   12.14
 -12  -3   2   39.33   15.30
  12  -3  -2   73.89   20.38
 -12  -3   2   31.70   17.44
  12  -3  -2   25.17   15.44
 -12  -3   2   72.58   18.18
  12   3  -2   79.36   22.92
  12   3  -2   60.24   19.59
 -12   3   2   40.17   18.12
 -12   3   2   16.23   15.03
 -12   3   2   51.00   16.73
  12   3  -2   35.96   15.97
 -12   3   2   73.59   18.80
  12   3  -2   23.86   15.97
  12   3  -2   60.70   13.98
 -12   3   2   68.34   18.21
 -11  -3   2  138.10   24.87
  11  -3  -2  164.49   22.72
 -11  -3   2  135.74   22.85
 -11  -3   2  106.01   21.63
  11  -3  -2  137.84   19.59
 -11  -3   2   86.38   18.88
 -11  -3   2  171.09   17.63
  11  -3  -2  146.32   24.44
  11   3  -2  119.92   23.95
  11   3  -2  132.26   16.33
 -11   3   2  124.12   22.97
  11   3  -2  153.83   24.51
  11   3  -2   97.10   19.20
 -11   3   2  151.55   23.39
  11   3  -2  142.25   23.08
 -11   3   2  152.78   26.26
 -11   3   2  141.43   20.97
 -11   3   2  106.13   20.24
 -10  -3   2   90.47   18.54
 -10  -3   2   81.35   18.43
  10  -3  -2  100.36   16.53
  10  -3  -2   81.68   19.24
 -10  -3   2   80.51   14.19
  10  -3  -2  109.04   22.67
 -10  -3   2  113.27   21.42
 -10  -3   2   66.75   16.51
 -10   3   2   86.71   19.31
 -10   3   2   95.56   17.71
 -10   3   2   65.17   17.45
  10   3  -2  114.90   21.30
  10   3  -2   86.96   18.38
  10   3  -2  104.44   14.20
 -10   3   2   89.39   19.80
  10   3  -2  107.36   21.39
  10   3  -2   82.30   19.25
  -9  -3   2   64.27   16.35
   9  -3  -2   31.34   15.80
   9  -3  -2   38.37   11.67
  -9  -3   2   47.27   14.87
  -9  -3   2   39.43   11.57
  -9  -3   2   33.23   12.28
  -9  -3   2   28.07   13.17
  -9   3   2   24.18   12.20
   9   3  -2   31.03   12.43
   9   3  -2   41.94   14.46
  -9   3   2   39.91   12.92
  -9   3   2   37.23   13.18
  -9   3   2   37.48   14.38
   9   3  -2   42.23   13.26
   9   3  -2   44.30   10.50
  -9   3   2   47.77   14.90
   9   3  -2   58.65   16.27
   9   3  -2   54.09   16.02
  -8  -3   2  279.01   24.73
  -8  -3   2  298.02   25.69
  -8  -3   2  320.67   27.70
   8  -3  -2  291.10   21.28
  -8  -3   2  290.33   26.24
   8  -3  -2  312.08   12.82
  -8  -3   2  357.59   25.01
  -8  -3   2  295.63   21.30
   8  -3  -2  267.99   25.41
   8   3  -2  288.78   18.47
   8   3  -2  334.81   26.38
  -8   3   2  340.86   27.32
  -8   3   2  287.10   26.07
   8   3  -2  267.94   26.32
  -8   3   2  287.96   22.69
  -8   3   2  305.90   23.90
   8   3  -2  305.57   24.14
   8   3  -2  297.53   24.36
  -8   3   2  322.90   26.43
   8   3  -2  329.93   26.81
  -7  -3   2  201.52   21.39
  -7  -3   2  224.57   21.69
   7  -3  -2  227.14   22.17
   7  -3  -2  185.44   11.54
  -7  -3   2  231.11   18.24
   7  -3  -2  216.11   17.92
  -7  -3   2  200.35   22.56
  -7  -3   2  197.18   22.05
  -7   3   2  136.44   20.81
  -7   3   2  230.04   22.88
   7   3  -2  197.54   13.97
   7   3  -2  174.93   21.27
  -7   3   2  187.71   12.27
   7   3  -2  203.24   19.14
  -7   3   2  182.31   17.96
   7   3  -2  170.84   20.66
   7   3  -2  214.45   20.02
  -7   3   2  242.93   22.50
   7   3  -2  206.73   22.09
  -6  -3   2   14.27    9.89
   6  -3  -2   29.21   13.38
  -6  -3   2    4.30    7.40
  -6  -3   2   13.11   10.99
  -6  -3   2   17.32    4.17
  -6  -3   2   11.40    9.75
   6  -3  -2   22.24    6.42
   6  -3  -2    9.30    7.50
  -6   3   2   23.99    7.73
   6   3  -2   21.37   11.94
   6   3  -2   22.47    9.42
   6   3  -2   10.75    8.64
  -6   3   2   26.06   11.95
  -6   3   2   35.65   12.06
  -6   3   2    5.54    7.33
  -6   3   2   24.78    9.17
   6   3  -2    1.55   10.24
  -6   3   2   -2.19    8.22
   6   3  -2   21.93   12.04
  -5  -3   2   40.69   12.15
   5  -3  -2   28.94    7.78
   5  -3  -2   21.94    9.26
  -5  -3   2   14.29    9.59
   5  -3  -2   28.35    8.99
  -5  -3   2   44.14   14.40
   5  -3  -2   19.83   10.59
  -5  -3   2   27.67    6.30
  -5  -3   2   57.41   12.02
   5   3  -2   26.53   11.43
  -5   3   2   59.54   13.38
  -5   3   2   32.87    8.48
   5   3  -2   34.91   12.23
  -5   3   2   39.03    8.98
  -5   3   2   32.60    8.99
   5   3  -2   35.97    9.32
  -5   3   2   32.87   12.36
   5   3  -2   27.71   10.59
   5   3  -2   36.66    9.97
  -4  -3   2  151.48   18.85
   4  -3  -2  169.28   13.76
  -4  -3   2  168.55   16.34
  -4  -3   2  162.59   18.55
  -4  -3   2  156.78   17.84
  -4  -3   2  148.57   11.62
   4  -3  -2  177.10   18.80
   4  -3  -2  162.32   16.05
   4  -3  -2  159.20   15.06
  -4   3   2  169.90   19.03
   4   3  -2  126.22   17.74
   4   3  -2  158.27   13.86
   4   3  -2  146.34   17.99
  -4   3   2  175.20   18.10
  -4   3   2  175.95   13.93
  -4   3   2  164.20   12.99
   4   3  -2  139.43   15.91
  -4   3   2  158.52   17.43
   4   3  -2  164.37   14.51
  -4   3   2  159.33   12.69
   4   3  -2  171.61   17.49
  -3  -3   2  220.47   20.22
   3  -3  -2  195.88   16.36
  -3  -3   2  195.92   19.70
  -3  -3   2  206.60   17.91
  -3  -3   2  221.91   20.28
   3  -3  -2  200.80   15.49
  -3  -3   2  229.76   14.25
   3   3  -2  200.04   14.37
   3   3  -2  193.03   19.76
  -3   3   2  209.32   15.78
  -3   3   2  195.49   12.88
  -3   3   2  138.51   17.65
  -3   3   2  197.03   19.43
  -3   3   2  203.67   18.19
   3   3  -2  187.58   13.88
   3   3  -2  209.29   18.37
   3   3  -2  182.91   19.28
  -3   3   2  202.78   12.69
   2  -3  -2   -0.68    6.33
   2  -3  -2    8.19    6.79
  -2  -3   2   16.08    9.71
  -2  -3   2   -3.29    5.23
  -2  -3   2   11.98   10.01
  -2  -3   2    1.30    7.65
  -2  -3   2   10.28    7.20
   2  -3  -2    4.15    7.14
  -2   3   2    2.40    4.11
  -2   3   2    8.19    8.75
  -2   3   2   -0.81    4.09
  -2   3   2   -3.89    7.05
   2   3  -2   -0.42    4.58
  -2   3   2   -0.06    7.55
  -2   3   2   -4.93    7.36
   2   3  -2    0.10    7.59
   2   3  -2   -8.21    5.58
   2   3  -2    7.29   10.21
   2   3  -2   12.19    9.48
   2   3  -2    2.57    7.39
   1  -3  -2  489.03   23.69
   1  -3  -2  458.74   23.30
  -1  -3   2  452.51   24.07
   1  -3  -2  412.21   24.75
  -1  -3   2  488.70   28.47
   1  -3  -2  475.26   25.40
  -1  -3   2  423.94   26.74
  -1  -3   2  508.85   21.87
  -1  -3   2  446.83   28.27
  -1   3   2  439.07   25.25
  -1   3   2  484.75   27.65
   1   3  -2  480.43   27.03
   1   3  -2  484.59   29.10
   1   3  -2  433.00   20.25
  -1   3   2  420.78   27.10
   1   3  -2  495.57   24.86
   1   3  -2  479.36   21.07
  -1   3   2  424.82   17.16
  -1   3   2  432.05   24.60
  -1   3   2  480.67   17.70
   1   3  -2  489.63   27.51
   0  -3   2  284.39   22.58
   0  -3  -2  275.15   17.11
   0  -3  -2  266.08   19.48
   0  -3   2  286.54   19.84
   0  -3  -2  279.61   17.69
   0  -3   2  292.52   21.46
   0  -3  -2  294.53   19.42
   0  -3   2  234.32   20.37
   0  -3  -2  262.28   19.65
   0  -3   2  271.44   16.64
   0   3   2  269.62   19.61
   0   3   2  278.21   20.71
   0   3  -2  243.96   21.43
   0   3   2  255.87   11.82
   0   3  -2  263.39   20.92
   0   3  -2  279.92   15.13
   0   3   2  287.78   19.62
   0   3  -2  264.67   20.43
   0   3   2  340.41   23.59
   0   3  -2  253.24   17.46
   0   3  -2  253.40   14.64
   0   3   2  247.50   11.76
   1  -3   2   23.60   10.86
   1  -3   2   19.66    9.96
  -1  -3  -2   31.27    9.34
  -1  -3  -2   20.08    8.56
   1  -3   2   30.67    9.09
  -1  -3  -2   28.55    8.45
  -1  -3  -2   37.42    9.50
  -1   3  -2   21.19    6.78
   1   3   2   21.39    5.29
   1   3   2   23.53   10.05
   1   3   2    8.29    8.08
   1   3   2   39.35   12.44
  -1   3  -2   15.55    5.98
  -1   3  -2   27.69    8.23
  -1   3  -2   19.87   10.36
   1   3   2   25.89    9.95
  -1   3  -2   40.14   12.25
   1   3   2   21.81    5.08
  -1   3  -2   20.83    9.57
  -2  -3  -2   23.12    9.63
  -2  -3  -2   20.45    8.88
  -2  -3  -2   19.46    8.90
   2  -3   2   35.22   11.92
   2  -3   2   29.24    9.87
  -2  -3  -2   -1.05    6.04
   2  -3   2   21.41   10.62
  -2  -3  -2   22.83    8.40
   2   3   2   24.09   11.26
  -2   3  -2   23.86   12.25
  -2   3  -2   23.01    8.42
   2   3   2   19.26    8.84
  -2   3  -2   29.34    7.37
  -2   3  -2   24.13   10.16
   2   3   2   32.67    6.20
  -2   3  -2   37.14   11.61
   2   3   2   20.06    9.47
   2   3   2   25.33   10.52
   2   3   2   35.23    9.01
  -2   3  -2   24.20    6.77
   2   3   2   21.26    5.91
  -3  -3  -2  177.64   15.59
  -3  -3  -2  189.34   16.35
   3  -3   2  204.95   18.31
  -3  -3  -2  212.21   19.36
  -3  -3  -2  205.56   15.21
  -3  -3  -2  224.98   20.25
   3  -3   2  188.64   19.86
   3  -3   2  180.51   19.88
  -3   3  -2  178.71   20.80
   3   3   2  206.46   19.68
  -3   3  -2  199.45   14.52
   3   3   2  223.86   17.22
   3   3   2  205.17   13.68
  -3   3  -2  212.36   20.02
   3   3   2  212.78   20.17
   3   3   2  187.69   16.54
  -3   3  -2  172.57   14.30
  -3   3  -2  203.83   18.22
  -3   3  -2  265.14   19.51
  -3   3  -2  202.20   14.62
   3   3   2  218.59   18.12
   3   3   2  184.25   12.91
  -4  -3  -2  489.24   27.37
  -4  -3  -2  523.48   31.37
   4  -3   2  497.99   28.92
  -4  -3  -2  491.60   26.47
   4  -3   2  438.28   29.22
  -4  -3  -2  526.70   23.92
   4  -3   2  497.17   18.96
   4  -3   2  480.67   30.30
  -4  -3  -2  460.84   29.11
  -4   3  -2  464.06   27.43
   4   3   2  509.24   30.61
   4   3   2  496.35   23.60
   4   3   2  517.35   23.74
  -4   3  -2  513.65   25.13
   4   3   2  532.81   27.14
  -4   3  -2  525.71   27.33
  -4   3  -2  461.84   24.74
   4   3   2  556.32   31.75
  -4   3  -2  461.26   30.53
  -4   3  -2  470.75   29.91
   4   3   2  480.98   24.72
  -5  -3  -2   39.43   12.76
  -5  -3  -2   39.38   12.09
  -5  -3  -2   28.33   11.04
   5  -3   2   71.94   16.76
  -5  -3  -2   65.79   10.67
   5  -3   2   47.52    5.95
   5  -3   2   39.77   13.39
  -5  -3  -2   53.58    7.63
  -5  -3  -2   35.61   10.30
   5   3   2   65.11   14.33
   5   3   2   28.33    8.80
   5   3   2   35.46    8.96
   5   3   2   50.90   14.98
  -5   3  -2   39.76   13.33
  -5   3  -2   38.09   10.31
   5   3   2   48.58   11.69
  -5   3  -2   70.22   13.22
   5   3   2   31.78    8.24
  -5   3  -2   47.06   10.73
  -5   3  -2   50.50   12.30
   5   3   2   36.41   11.72
  -5   3  -2   59.89   15.63
  -6  -3  -2  343.21   26.92
  -6  -3  -2  342.89   13.51
  -6  -3  -2  308.68   23.61
  -6  -3  -2  371.99   28.24
  -6  -3  -2  360.36   25.77
   6  -3   2  349.77   28.06
  -6  -3  -2  328.57   19.64
   6  -3   2  381.04   29.25
   6  -3   2  351.14   12.64
  -6   3  -2  360.27   24.27
  -6   3  -2  293.44   25.17
   6   3   2  388.29   27.59
   6   3   2  335.06   27.57
   6   3   2  342.81   22.83
  -6   3  -2  322.73   27.17
  -6   3  -2  326.29   22.73
   6   3   2  346.45   25.23
   6   3   2  336.09   18.56
  -6   3  -2  311.43   22.01
  -6   3  -2  343.58   22.06
   7  -3   2  363.68   28.82
   7  -3   2  364.03   12.80
  -7  -3  -2  346.92   26.39
  -7  -3  -2  299.08   25.89
  -7  -3  -2  345.63   20.90
  -7  -3  -2  333.09   27.54
   7  -3   2  320.01   26.65
  -7  -3  -2  394.33   26.88
  -7   3  -2  374.23   27.49
  -7   3  -2  368.79   24.86
  -7   3  -2  317.04   28.71
  -7   3  -2  336.81   21.58
   7   3   2  369.68   19.88
  -7   3  -2  365.22   24.36
   7   3   2  318.17   25.63
  -7   3  -2  335.22   24.18
   7   3   2  339.48   17.72
   7   3   2  428.69   29.67
   7   3   2  349.37   24.03
   7   3   2  330.20   23.28
   7   3   2  361.26   29.02
  -8  -3  -2  158.85   20.33
   8  -3   2  126.24   20.88
   8  -3   2  210.35   21.83
  -8  -3  -2  142.49   15.94
  -8  -3  -2  194.66   22.05
   8  -3   2  189.49   24.84
  -8  -3  -2  156.47   23.62
   8  -3   2  164.82    8.72
  -8   3  -2  176.85   19.19
   8   3   2  173.55   19.74
  -8   3  -2  179.78   22.39
   8   3   2  166.64   19.97
   8   3   2  210.05   22.91
   8   3   2  163.25   13.63
   8   3   2  140.28   10.79
  -8   3  -2  221.45   21.32
  -8   3  -2  166.18   15.73
  -8   3  -2  161.50   18.53
   8   3   2  193.55   19.06
  -8   3  -2  206.24   21.49
   8   3   2  136.75   22.90
  -9  -3  -2  119.87   15.76
  -9  -3  -2   68.89   15.90
   9  -3   2   73.29   18.83
  -9  -3  -2   76.01   17.40
  -9  -3  -2  112.37   20.08
   9  -3   2  102.34   22.01
  -9   3  -2   99.47   18.31
  -9   3  -2  133.63   17.88
   9   3   2  135.58   23.12
  -9   3  -2   95.71   19.15
   9   3   2  129.80   19.27
  -9   3  -2  130.90   22.37
   9   3   2   79.28   18.92
   9   3   2  100.20   18.72
   9   3   2   84.40   11.05
  -9   3  -2  109.70   15.36
   9   3   2   79.44   17.19
 -10  -3  -2  124.15   18.03
  10  -3   2   65.93   18.74
  10  -3   2   69.03   17.83
 -10  -3  -2   93.05   19.82
 -10  -3  -2   90.78   19.22
 -10  -3  -2   98.50   19.08
 -10   3  -2  118.85   22.86
 -10   3  -2   84.05   14.30
  10   3   2  145.90   24.98
  10   3   2   57.35   16.39
 -10   3  -2   88.94   16.84
  10   3   2   64.08   18.39
  10   3   2  130.88   20.98
  10   3   2   88.88   11.16
 -10   3  -2   75.78   17.33
 -10   3  -2  116.43   20.04
 -11  -3  -2  108.52   22.62
 -11  -3  -2   62.31   17.73
 -11  -3  -2   61.57   16.95
  11  -3   2  151.44   27.34
 -11  -3  -2   59.34   15.76
  11  -3   2   47.66   17.25
  11   3   2   87.48   21.45
 -11   3  -2  104.65   20.62
 -11   3  -2   82.31   14.01
  11   3   2   59.42   17.45
 -11   3  -2   72.48   18.24
  11   3   2   42.30   15.78
  11   3   2   68.34   19.71
 -11   3  -2  102.47   23.88
 -11   3  -2   75.07   16.11
 -12  -3  -2   53.53   19.36
  12  -3   2   58.23   20.68
 -12  -3  -2   45.11   16.81
 -12  -3  -2   52.29   18.63
  12  -3   2   51.45   20.10
 -12  -3  -2   81.00   18.10
 -12   3  -2   50.94   18.92
 -12   3  -2   94.01   18.12
  12   3   2   52.71   17.97
 -12   3  -2   86.15   19.21
  12   3   2   63.14   21.48
 -12   3  -2   92.57   20.88
  12   3   2   92.04   20.57
 -13  -3  -2   14.55   16.52
 -13  -3  -2   10.76   13.43
 -13  -3  -2   -5.74   11.64
 -13  -3  -2   -2.31   12.70
  13  -3   2   12.90   15.78
  13  -3   2   -9.20   15.19
  13   3   2    9.96   15.11
  13   3   2   20.83   16.07
 -13   3  -2   16.28   12.53
  13   3   2    6.82   14.36
 -13   3  -2   29.27   13.47
 -13   3  -2   28.73   16.04
 -13   3  -2    5.12   14.22
 -14  -3  -2   94.21   24.25
  14  -3   2   38.37   20.97
 -14  -3  -2   87.78   19.06
 -14  -3  -2   63.63   19.01
 -14  -3  -2   42.09   19.28
  14  -3   2   65.83   21.78
 -14   3  -2   81.51   22.11
  14   3   2   31.59   18.13
  14   3   2   42.55   21.11
 -14   3  -2   81.19   18.98
  14   3   2   54.76   21.52
 -14   3  -2   67.35   18.00
 -14   3  -2   85.24   23.47
  15  -3   2   76.60   23.74
 -15  -3  -2   94.91   26.65
 -15  -3  -2   78.90   22.14
 -15  -3  -2   93.38   25.33
 -15  -3  -2  139.38   23.69
  15  -3   2   50.03   22.93
 -15   3  -2  113.50   23.19
  15   3   2  121.45   29.07
 -15   3  -2   95.96   23.60
  15   3   2  118.12   26.23
 -15   3  -2   91.57   19.70
  15   3   2   50.31   22.01
 -15   3  -2   88.75   26.13
  16  -3   2   -1.26   19.01
 -16  -3  -2   -5.18   14.94
 -16  -3  -2  -11.52   16.60
 -16  -3  -2  -17.42   17.37
  16  -3   2    4.41   18.37
 -16  -3  -2   -9.59   13.98
  16   3   2    4.70   17.60
  16   3   2   26.67   20.36
 -16   3  -2   -0.08   14.02
 -16   3  -2  -16.63   14.90
 -16   3  -2  -12.86   16.37
  16   3   2   -1.07   16.44
  17  -3   2   52.89   25.07
  17  -3   2   38.31   24.82
 -17  -3  -2   11.65   19.14
 -17  -3  -2   81.05   25.97
 -17  -3  -2   12.37   15.52
 -17   3  -2   15.33   19.82
  17   3   2   23.93   19.39
  17   3   2   36.04   23.36
  17   3   2   37.03   24.18
 -17   3  -2   18.68   15.23
 -17   3  -2    1.01   18.62
 -18  -3  -2   89.03   28.32
 -18  -3  -2   66.49   22.09
  18  -3   2   27.98   24.36
  18  -3   2   39.38   25.14
 -18   3  -2   49.19   23.86
  18   3   2   65.90   25.80
  18   3   2   79.38   28.61
 -18   3  -2   69.78   25.19
  18   3   2   12.21   24.61
  17  -4  -2   37.53   26.50
  17  -4  -2   76.23   26.43
 -17  -4   2   87.84   27.63
 -17  -4   2   97.95   28.43
 -17   4   2   21.31   19.44
  17   4  -2   57.79   23.27
 -17   4   2   91.13   25.57
  17   4  -2   49.45   26.76
  17   4  -2   43.54   25.43
 -17   4   2   88.56   28.71
 -17   4   2   11.17   18.81
  16  -4  -2   -5.49   18.92
 -16  -4   2   38.29   21.21
  16  -4  -2   13.28   16.86
 -16  -4   2  -12.36   16.08
  16   4  -2   23.39   21.70
  16   4  -2    1.43   20.98
 -16   4   2  -12.71   15.99
 -16   4   2    3.67   16.52
  16   4  -2   29.45   24.53
 -16   4   2   11.23   19.15
 -16   4   2   22.63   18.87
  15  -4  -2   -4.98   16.67
  15  -4  -2    6.20   19.11
 -15  -4   2    5.48   15.73
 -15  -4   2   -9.21   16.97
 -15  -4   2   -1.25   15.24
 -15   4   2   10.29   17.29
  15   4  -2   26.09   22.14
 -15   4   2    5.93   15.24
 -15   4   2  -12.68   13.37
  15   4  -2  -17.32   16.95
  15   4  -2    5.57   19.90
 -15   4   2   17.46   17.61
  14  -4  -2  536.44   44.23
 -14  -4   2  439.22   44.00
 -14  -4   2  421.62   40.06
 -14  -4   2  459.94   44.01
 -14  -4   2  484.10   42.28
  14   4  -2  410.03   38.04
 -14   4   2  540.62   47.03
 -14   4   2  524.09   41.54
  14   4  -2  555.22   48.45
 -14   4   2  503.62   41.43
 -14   4   2  538.28   46.67
  14   4  -2  511.97   43.19
  13  -4  -2  127.03   27.20
 -13  -4   2  149.44   27.52
 -13  -4   2  167.74   30.78
  13  -4  -2  248.51   32.91
 -13  -4   2  140.43   26.79
 -13  -4   2  134.66   28.03
 -13   4   2  139.21   24.93
  13   4  -2  165.55   28.09
  13   4  -2  165.47   31.98
 -13   4   2  185.45   30.15
 -13   4   2  166.22   30.68
  13   4  -2  140.39   25.76
 -13   4   2  181.61   31.74
 -12  -4   2   27.22   17.65
 -12  -4   2   21.15   16.20
  12  -4  -2   59.71   20.00
 -12  -4   2   31.19   16.23
  12  -4  -2   28.62   17.98
 -12  -4   2    8.24   15.11
  12  -4  -2   24.71   13.67
 -12   4   2   37.95   18.63
  12   4  -2   32.13   19.25
 -12   4   2   35.16   20.00
  12   4  -2    3.86   15.29
 -12   4   2   29.92   15.51
  12   4  -2    9.77   15.08
 -12   4   2   35.25   18.35
  11  -4  -2  116.34   24.72
 -11  -4   2  128.07   25.10
 -11  -4   2  132.52   24.12
 -11  -4   2   91.20   22.02
  11  -4  -2  105.54   18.51
 -11  -4   2  111.51   23.46
  11  -4  -2   86.00   20.47
 -11   4   2  166.37   28.31
  11   4  -2  137.47   27.37
  11   4  -2   80.94   20.20
  11   4  -2   73.67   20.02
 -11   4   2  175.54   28.53
 -11   4   2   73.17   21.45
 -11   4   2  114.21   20.21
  10  -4  -2  245.33   22.32
 -10  -4   2  235.68   26.47
  10  -4  -2   79.16   20.03
 -10  -4   2  195.56   27.76
 -10  -4   2  198.33   19.86
 -10  -4   2  176.72   24.77
  10  -4  -2  192.47   27.87
 -10  -4   2  209.33   27.16
 -10   4   2  198.00   27.03
 -10   4   2  193.43   22.64
  10   4  -2  173.42   27.92
  10   4  -2  205.09   27.79
 -10   4   2  198.75   26.00
  10   4  -2  167.25   23.26
  -9  -4   2   13.28   10.04
   9  -4  -2   51.63   13.75
  -9  -4   2   -3.24    9.68
  -9  -4   2   22.84   14.57
   9  -4  -2   19.36   13.89
  -9  -4   2   19.68   12.90
  -9  -4   2   27.07   15.41
  -9   4   2   28.83   11.86
   9   4  -2   14.30   12.71
  -9   4   2   12.74   11.67
   9   4  -2    8.96   13.60
   9   4  -2   44.75   14.51
  -9   4   2   27.58   14.90
  -8  -4   2   30.65   13.86
  -8  -4   2    4.13   10.94
  -8  -4   2   16.04   13.03
  -8  -4   2   29.75   11.24
  -8  -4   2   37.37   15.66
   8  -4  -2   12.64    9.21
   8  -4  -2   16.04   12.97
  -8   4   2   18.29   13.25
   8   4  -2   28.05   16.51
  -8   4   2   27.22   10.58
   8   4  -2   12.07    9.75
   8   4  -2   31.77   14.27
  -8   4   2   16.28   13.40
  -8   4   2   25.50   11.21
  -8   4   2   23.34    8.75
   8   4  -2   24.16   10.89
   7  -4  -2   -2.57   10.30
  -7  -4   2    7.27   11.42
   7  -4  -2    6.27    7.04
  -7  -4   2    7.99    8.92
  -7  -4   2   27.56   12.40
  -7  -4   2    6.80   12.90
   7  -4  -2   13.96    8.45
  -7  -4   2   18.95   12.34
   7   4  -2   23.33   10.17
   7   4  -2    8.69   12.05
   7   4  -2    6.46    8.12
  -7   4   2   31.93   14.72
  -7   4   2   25.48    9.78
  -7   4   2   26.15   13.13
  -7   4   2   13.87    8.35
  -7   4   2   28.96    8.99
   7   4  -2   24.84   14.20
  -6  -4   2  461.95   27.37
  -6  -4   2  429.22   32.15
  -6  -4   2  407.24   18.70
   6  -4  -2  350.33   29.92
  -6  -4   2  413.37   30.39
   6  -4  -2  409.57   25.95
   6  -4  -2  447.23   22.56
  -6  -4   2  389.85   31.73
   6   4  -2  418.65   24.78
   6   4  -2  418.75   31.93
  -6   4   2  392.15   23.25
  -6   4   2  386.97   22.62
   6   4  -2  398.93   30.77
   6   4  -2  362.27   24.35
  -6   4   2  475.46   32.64
  -6   4   2  391.62   31.14
  -6   4   2  411.11   23.40
  -5  -4   2  121.83   16.45
  -5  -4   2  122.25   12.27
  -5  -4   2  196.33   22.83
  -5  -4   2  139.69   20.24
  -5  -4   2  109.46   19.94
   5  -4  -2  160.34   20.30
   5  -4  -2  139.33   14.31
   5  -4  -2  174.59   17.16
  -5   4   2  175.99   20.88
  -5   4   2  165.40   15.59
  -5   4   2  155.01   13.53
   5   4  -2  151.69   21.65
   5   4  -2  138.95   14.80
   5   4  -2  121.80   21.24
  -5   4   2  154.87   13.40
  -5   4   2  146.61   22.49
   5   4  -2  154.92   22.65
   5   4  -2  129.16   14.15
  -4  -4   2   36.96    9.15
   4  -4  -2   24.86    8.90
  -4  -4   2   18.65   11.36
   4  -4  -2   28.53   12.87
  -4  -4   2   24.29   11.74
   4  -4  -2   25.43    9.61
  -4  -4   2    7.76   11.86
  -4  -4   2   34.00   11.17
   4   4  -2   37.46   13.17
   4   4  -2   19.72   11.74
   4   4  -2   23.54   11.59
  -4   4   2   11.19   11.69
  -4   4   2   24.37    6.78
  -4   4   2   22.50   10.39
   4   4  -2   10.58    6.69
   4   4  -2   34.67    8.43
  -4   4   2   19.83    9.25
  -4   4   2   28.69   13.91
  -4   4   2   22.89    6.34
  -3  -4   2  494.20   31.87
  -3  -4   2  380.66   30.56
  -3  -4   2  497.60   33.32
  -3  -4   2  439.66   24.51
  -3  -4   2  502.45   29.78
   3  -4  -2  506.31   27.22
   3  -4  -2  475.18   28.18
   3  -4  -2  471.59   32.04
  -3  -4   2  463.98   23.18
  -3   4   2  434.50   31.32
  -3   4   2  498.08   31.33
  -3   4   2  458.58   19.20
   3   4  -2  427.74   30.21
  -3   4   2  481.49   30.90
   3   4  -2  497.86   22.91
   3   4  -2  482.89   28.48
  -3   4   2  494.84   27.63
   3   4  -2  487.07   29.52
   3   4  -2  449.96   21.91
   3   4  -2  449.26   33.01
  -2  -4   2 1532.63   59.54
  -2  -4   2 1495.06   62.23
  -2  -4   2 1530.34   52.25
   2  -4  -2 1444.83   56.14
  -2  -4   2 1475.92   54.89
   2  -4  -2 1480.01   54.81
   2  -4  -2 1479.30   57.54
   2  -4  -2 1421.16   56.39
  -2  -4   2 1515.66   62.06
   2   4  -2 1485.08   48.94
   2   4  -2 1521.54   49.14
  -2   4   2 1447.81   43.86
   2   4  -2 1489.94   64.10
   2   4  -2 1494.49   59.75
   2   4  -2 1450.81   58.30
   2   4  -2 1512.79   61.29
  -2   4   2 1397.77   56.77
  -2   4   2 1392.00   60.61
  -2   4   2 1491.49   43.87
  -2   4   2 1478.91   60.36
  -1  -4   2   27.27   13.12
  -1  -4   2   12.30    9.08
  -1  -4   2   41.28   13.85
   1  -4  -2   13.32    9.16
   1  -4  -2   10.03    8.71
  -1  -4   2   42.48   10.30
   1  -4  -2   13.99    8.83
   1  -4  -2   18.22    9.30
  -1  -4   2   20.88   11.72
  -1   4   2   14.01   10.02
   1   4  -2    1.96    9.45
   1   4  -2   11.48    9.44
   1   4  -2   20.64    6.21
  -1   4   2    7.12   11.18
   1   4  -2    3.59    9.82
  -1   4   2   13.43   10.73
   1   4  -2   21.31    6.29
   1   4  -2   28.09   11.62
  -1   4   2    8.40    9.20
   0  -4   2  103.93   17.92
   0  -4  -2   47.04   12.47
   0  -4  -2   59.51   13.60
   0  -4  -2  117.34   14.97
   0  -4   2   97.15   16.21
   0  -4   2   81.14   16.64
   0  -4  -2   94.30   13.44
   0  -4   2  117.65   19.15
   0  -4   2   89.26   12.56
   0  -4  -2  124.39   15.39
   0   4  -2   77.22    9.35
   0   4   2   77.70   15.77
   0   4   2   90.27   17.05
   0   4   2  108.57   19.06
   0   4   2  109.54   18.01
   0   4  -2   65.47   15.14
   0   4  -2   90.11   17.58
   0   4  -2  106.35   17.80
   0   4  -2   99.91   15.88
   0   4  -2   69.24    8.75
   1  -4   2 2022.01   77.42
  -1  -4  -2 2070.29   72.17
   1  -4   2 2027.51   71.00
   1  -4   2 2002.35   74.83
   1  -4   2 2051.10   78.18
  -1  -4  -2 2018.97   73.87
  -1  -4  -2 2124.70   76.90
  -1  -4  -2 2075.38   72.71
  -1   4  -2 2090.35   63.50
  -1   4  -2 2024.41   80.13
   1   4   2 2114.50   76.07
   1   4   2 1995.20   78.36
  -1   4  -2 2075.05   76.66
  -1   4  -2 2016.88   63.62
   1   4   2 2127.30   76.55
  -1   4  -2 2058.01   78.22
  -1   4  -2 2058.79   72.23
   1   4   2 1951.07   75.50
   2  -4   2 1687.46   62.62
  -2  -4  -2 1703.72   67.58
  -2  -4  -2 1667.35   64.42
   2  -4   2 1636.64   67.47
  -2  -4  -2 1668.50   60.53
   2  -4   2 1773.60   67.16
  -2  -4  -2 1690.04   62.23
  -2  -4  -2 1651.06   62.48
   2   4   2 1581.42   49.65
  -2   4  -2 1563.52   66.96
  -2   4  -2 1683.91   54.62
   2   4   2 1652.36   68.32
  -2   4  -2 1693.45   61.01
   2   4   2 1712.96   65.86
  -2   4  -2 1680.00   54.39
   2   4   2 1671.37   49.88
   2   4   2 1679.32   66.13
   2   4   2 1745.56   65.00
  -2   4  -2 1528.02   67.98
  -2   4  -2 1707.49   65.40
  -3  -4  -2  107.02   18.46
  -3  -4  -2   75.09   14.43
  -3  -4  -2  122.50   17.15
  -3  -4  -2  112.89   15.98
   3  -4   2  114.31   20.23
   3  -4   2  117.11   19.72
  -3  -4  -2   98.12   14.33
   3  -4   2  125.19   18.15
  -3   4  -2   94.25   11.54
   3   4   2   77.45   17.61
  -3   4  -2   97.41   10.95
   3   4   2   92.46    9.30
  -3   4  -2   97.11   18.39
   3   4   2  106.59   16.46
   3   4   2   93.97   16.14
  -3   4  -2  101.18   16.74
  -3   4  -2   77.82   14.00
  -3   4  -2   65.54   15.91
   3   4   2  106.24    9.48
   3   4   2  137.32   21.27
  -4  -4  -2  263.74   25.30
  -4  -4  -2  304.79   18.87
  -4  -4  -2  291.57   20.43
   4  -4   2  315.29   27.70
   4  -4   2  283.84   16.20
  -4  -4  -2  272.75   21.93
   4  -4   2  281.92   25.93
  -4  -4  -2  256.02   23.55
   4  -4   2  303.16   24.39
  -4  -4  -2  278.45   21.45
   4   4   2  243.30   22.74
  -4   4  -2  264.65   24.87
   4   4   2  268.00   16.31
  -4   4  -2  322.57   27.70
   4   4   2  292.53   25.62
   4   4   2  267.34   16.54
  -4   4  -2  278.32   18.33
  -4   4  -2  242.37   19.06
  -4   4  -2  255.71   17.76
   4   4   2  292.36   21.39
   4   4   2  284.69   24.92
  -4   4  -2  295.51   22.72
   5  -4   2  408.49   31.33
  -5  -4  -2  345.60   29.07
  -5  -4  -2  378.71   20.31
   5  -4   2  317.80   28.83
  -5  -4  -2  357.96   28.54
  -5  -4  -2  342.15   26.06
  -5  -4  -2  399.00   26.54
  -5  -4  -2  385.80   23.26
   5  -4   2  387.43   18.18
   5  -4   2  329.84   26.80
  -5   4  -2  369.64   22.32
  -5   4  -2  342.35   21.95
  -5   4  -2  355.07   29.34
   5   4   2  378.30   21.58
   5   4   2  387.73   30.57
   5   4   2  376.00   29.91
   5   4   2  358.72   23.77
  -5   4  -2  373.32   25.24
  -5   4  -2  378.50   30.48
   5   4   2  373.17   21.33
  -6  -4  -2  403.86   28.01
  -6  -4  -2  382.84   23.62
  -6  -4  -2  350.19   18.81
   6  -4   2  380.94   29.61
   6  -4   2  373.20   16.75
   6  -4   2  343.55   30.50
  -6  -4  -2  357.36   29.51
  -6  -4  -2  350.09   29.39
  -6  -4  -2  389.92   28.27
  -6   4  -2  366.65   29.86
   6   4   2  329.47   22.14
   6   4   2  375.26   30.71
  -6   4  -2  316.83   23.95
  -6   4  -2  387.78   23.93
   6   4   2  337.23   22.60
   6   4   2  352.55   22.48
  -6   4  -2  340.45   30.56
  -6   4  -2  369.84   23.64
   6   4   2  353.39   29.76
  -7  -4  -2   16.39   12.56
   7  -4   2   25.25   14.35
  -7  -4  -2    5.25   10.61
  -7  -4  -2   34.54   13.05
  -7  -4  -2   23.39   10.31
   7  -4   2    9.92   12.41
  -7  -4  -2   14.97   11.48
  -7   4  -2   19.95   13.08
   7   4   2   21.67   10.21
   7   4   2   19.15    9.00
  -7   4  -2    6.53    8.70
   7   4   2   26.75    8.81
  -7   4  -2   11.37    9.33
   7   4   2    7.11   11.80
  -7   4  -2   27.91   11.30
   7   4   2   24.00   14.94
  -7   4  -2   26.69   11.83
  -7   4  -2    7.71   12.92
  -8  -4  -2   21.57   14.49
  -8  -4  -2   27.24   12.76
  -8  -4  -2    8.53   10.20
   8  -4   2   53.05   19.20
  -8  -4  -2   11.18   12.61
  -8  -4  -2    1.95    8.00
   8  -4   2   39.61   16.72
   8   4   2    1.00   11.68
   8   4   2    4.36   11.75
   8   4   2    4.97   10.59
   8   4   2   -0.81    8.58
   8   4   2    7.07    7.70
  -8   4  -2    7.58    9.00
  -8   4  -2   20.43   11.25
  -8   4  -2    7.50   10.79
   8   4   2    8.66   13.16
  -8   4  -2   21.50   12.25
  -8   4  -2   40.33   16.25
  -9  -4  -2  409.07   27.09
   9  -4   2  422.53   36.67
  -9  -4  -2  427.90   34.44
  -9  -4  -2  407.41   34.58
   9  -4   2  369.91   34.11
  -9  -4  -2  450.86   33.70
   9   4   2  417.10   35.09
   9   4   2  389.25   30.76
  -9   4  -2  387.98   35.31
   9   4   2  353.06   32.82
   9   4   2  453.26   30.23
  -9   4  -2  422.27   26.47
  -9   4  -2  423.77   29.82
  -9   4  -2  389.66   29.51
  10  -4   2   89.97   22.89
  10  -4   2   65.03   21.43
 -10  -4  -2   98.65   17.28
 -10  -4  -2   81.90   21.58
 -10  -4  -2   74.28   18.58
 -10  -4  -2   39.82   16.38
  10   4   2  109.13   20.32
 -10   4  -2  109.25   20.53
 -10   4  -2  106.62   20.01
 -10   4  -2  114.89   22.54
  10   4   2  100.17   21.23
 -10   4  -2   35.52   18.17
  10   4   2  102.24   22.71
  10   4   2  115.90   24.59
 -10   4  -2   93.05   16.40
  11  -4   2   31.64   19.21
  11  -4   2   -8.19   13.59
 -11  -4  -2   -1.24   13.95
 -11  -4  -2    8.73   11.15
 -11  -4  -2   10.20   14.76
 -11  -4  -2   -2.27   11.84
  11   4   2   -0.14   14.22
  11   4   2  -14.66   13.79
  11   4   2   -9.08   11.41
 -11   4  -2    3.74   10.41
 -11   4  -2   32.54   14.99
 -11   4  -2    9.77   14.39
 -11   4  -2   -5.42   15.63
  11   4   2    1.90   15.51
 -12  -4  -2  331.32   34.88
 -12  -4  -2  266.76   30.58
 -12  -4  -2  341.93   29.27
 -12  -4  -2  343.38   34.92
  12  -4   2  296.18   37.52
  12  -4   2  246.46   32.86
  12   4   2  381.78   38.01
  12   4   2  303.03   31.74
 -12   4  -2  229.40   30.06
 -12   4  -2  278.36   27.18
 -12   4  -2  291.22   34.35
  12   4   2  242.86   32.76
 -12   4  -2  328.91   32.15
  12   4   2  288.42   29.91
 -13  -4  -2  160.21   26.98
  13  -4   2  132.61   28.73
 -13  -4  -2  109.01   26.81
 -13  -4  -2  118.71   23.48
  13  -4   2   97.22   24.78
 -13  -4  -2  128.78   26.75
  13   4   2  120.98   27.22
 -13   4  -2  138.56   26.52
  13   4   2  148.23   27.19
 -13   4  -2   90.82   22.52
 -13   4  -2  132.24   29.70
  13   4   2  141.52   29.77
  13   4   2   85.95   22.90
 -13   4  -2  107.41   21.96
 -14  -4  -2   65.84   23.67
 -14  -4  -2   62.49   23.16
 -14  -4  -2   56.34   18.72
  14  -4   2   48.35   24.54
  14  -4   2   49.26   22.14
 -14   4  -2   90.33   23.70
  14   4   2   93.11   27.16
 -14   4  -2   85.54   26.57
 -14   4  -2   45.11   19.22
  14   4   2   43.98   21.20
  14   4   2   71.43   23.34
  15  -4   2  -14.66   18.41
 -15  -4  -2    3.81   19.15
 -15  -4  -2   10.14   14.97
 -15  -4  -2  -25.68   15.73
  15  -4   2   -1.61   19.58
  15   4   2   -1.13   16.12
  15   4   2  -10.46   18.33
  15   4   2   12.44   20.31
 -15   4  -2   -0.51   17.23
 -15   4  -2    3.21   14.54
 -15   4  -2  -13.69   15.88
  16  -4   2  294.19   38.65
  16  -4   2  307.10   43.10
 -16  -4  -2  180.98   32.26
 -16  -4  -2  247.31   39.01
 -16  -4  -2  219.06   38.13
  16   4   2  166.51   35.87
 -16   4  -2  260.22   36.74
 -16   4  -2  246.55   33.81
 -16   4  -2  220.11   41.27
  16   4   2  268.17   34.35
  16   4   2  180.29   35.84
 -17  -4  -2  115.05   27.44
 -17  -4  -2  130.94   32.02
  17  -4   2  130.30   33.50
  17  -4   2  124.73   31.62
 -17   4  -2  199.10   34.46
 -17   4  -2  213.72   38.33
  17   4   2  193.09   38.30
  17   4   2  169.42   31.87
 -17   4  -2   92.03   29.31
  17   4   2  136.40   32.58
  16  -5  -2   18.52   22.22
 -16  -5   2   40.62   22.08
 -16  -5   2   38.09   21.07
  16  -5  -2   37.81   21.80
 -16   5   2   60.34   25.85
  16   5  -2   77.56   27.14
 -16   5   2   76.22   25.09
 -16   5   2  140.26   33.51
  16   5  -2   77.37   27.90
  16   5  -2   59.57   27.45
 -15  -5   2   15.16   18.90
 -15  -5   2   21.58   22.67
  15  -5  -2   22.00   23.97
  15  -5  -2   37.86   23.11
 -15  -5   2   57.73   24.32
  15   5  -2    8.75   19.71
  15   5  -2   22.33   20.99
 -15   5   2   62.80   24.74
  15   5  -2   10.13   20.41
 -15   5   2   21.81   19.55
 -15   5   2   22.59   21.03
 -14  -5   2   15.00   19.13
  14  -5  -2   -1.26   20.78
 -14  -5   2    0.69   16.91
 -14  -5   2   20.63   22.21
  14  -5  -2   -6.53   19.39
 -14   5   2   -9.27   14.71
 -14   5   2    6.91   18.57
 -14   5   2    1.37   18.23
  14   5  -2    1.64   17.66
  14   5  -2  -10.77   18.33
  14   5  -2   19.14   19.43
 -13  -5   2    8.17   18.26
 -13  -5   2   56.25   22.86
 -13  -5   2   34.15   20.58
 -13  -5   2   26.60   17.55
  13  -5  -2   60.59   23.23
  13  -5  -2   45.86   22.41
  13   5  -2   24.42   20.02
 -13   5   2   73.33   26.25
  13   5  -2   13.03   18.93
 -13   5   2    9.64   15.31
  13   5  -2   58.63   21.05
 -13   5   2   34.15   16.56
 -12  -5   2   62.31   22.76
 -12  -5   2  111.72   26.76
 -12  -5   2   94.54   26.10
 -12  -5   2   25.73   17.42
  12  -5  -2   58.34   22.85
  12  -5  -2   60.93   24.77
  12   5  -2   89.96   25.20
  12   5  -2   33.00   20.41
 -12   5   2   85.26   25.54
 -12   5   2   52.69   17.95
  12   5  -2   46.23   19.25
 -12   5   2   72.69   23.48
 -11  -5   2   -2.17   14.95
 -11  -5   2  -15.33   13.72
  11  -5  -2   -2.27   16.26
 -11  -5   2   69.09   20.08
 -11  -5   2   28.83   17.99
  11  -5  -2   85.92   26.63
  11   5  -2   18.11   15.51
 -11   5   2   25.21   20.47
 -11   5   2   36.84   14.68
 -11   5   2    5.68   15.51
  11   5  -2   25.20   18.52
  11   5  -2   11.50   16.35
  10  -5  -2   -4.96   10.95
  10  -5  -2   16.66   17.21
  10  -5  -2   -2.42   15.07
 -10  -5   2   -3.37   13.47
 -10  -5   2  -20.01   12.44
 -10  -5   2   14.12   15.84
 -10  -5   2    8.89   13.05
 -10   5   2    4.04   14.36
 -10   5   2   -6.19   15.19
  10   5  -2  -10.19   16.13
  10   5  -2    5.35   12.21
 -10   5   2   -1.14    9.29
  10   5  -2  -15.39   15.28
   9  -5  -2   11.23   15.73
  -9  -5   2   10.35   13.25
   9  -5  -2    8.97   15.49
  -9  -5   2   21.41   16.31
   9  -5  -2   51.35   14.73
  -9  -5   2   21.64   14.48
  -9  -5   2   31.94   16.56
  -9   5   2   47.94   19.39
   9   5  -2    6.73   17.48
  -9   5   2   33.43   12.43
   9   5  -2   19.85   12.81
  -9   5   2   39.38   18.53
   9   5  -2   41.74   19.89
   8  -5  -2   47.50   19.10
  -8  -5   2   40.41   17.25
  -8  -5   2   78.71   20.81
  -8  -5   2   76.72   15.51
   8  -5  -2   59.26   20.34
  -8  -5   2   55.10   18.27
  -8  -5   2   19.90   14.10
   8  -5  -2   63.36   15.19
   8   5  -2   53.24   20.04
  -8   5   2   71.42   21.47
  -8   5   2   98.08   15.35
   8   5  -2   31.84   13.38
   8   5  -2   54.48   20.48
  -8   5   2   43.72   19.62
   7  -5  -2   89.29   16.89
   7  -5  -2   36.29   16.83
  -7  -5   2   65.61   19.18
  -7  -5   2   40.69   18.10
  -7  -5   2   61.49   15.55
  -7  -5   2   49.34   17.45
  -7  -5   2   36.22   16.86
   7   5  -2   43.06   11.99
   7   5  -2   30.54   16.47
  -7   5   2   61.67   19.58
  -7   5   2   67.41   12.30
   7   5  -2   54.64   13.34
   7   5  -2   64.30   21.85
  -7   5   2   72.18   14.85
  -7   5   2   40.69   16.74
  -7   5   2   63.78   12.40
   6  -5  -2   -5.88    7.70
   6  -5  -2    4.74    8.84
   6  -5  -2   -6.64   11.95
  -6  -5   2   13.43   12.94
  -6  -5   2   -0.35    9.26
  -6  -5   2    8.45   13.03
  -6  -5   2    3.45   12.36
   6   5  -2    4.60    7.74
   6   5  -2    0.86   13.52
  -6   5   2    7.27    7.16
   6   5  -2   -8.37   10.23
   6   5  -2   17.28   15.17
  -6   5   2   -2.89   11.09
  -6   5   2   -1.94    6.94
  -6   5   2   -1.30    9.10
  -6   5   2    8.30   11.90
   6   5  -2    2.47    7.84
  -5  -5   2   62.55   17.55
  -5  -5   2   17.37   10.20
   5  -5  -2   71.08   18.91
  -5  -5   2   45.13   16.14
   5  -5  -2   28.21   10.87
  -5  -5   2   56.99   19.25
   5  -5  -2   23.03   11.41
  -5  -5   2   40.67   12.35
  -5   5   2   59.10   17.62
   5   5  -2   46.78   15.81
   5   5  -2   26.46    9.06
  -5   5   2   23.57   14.66
   5   5  -2   41.27   16.68
  -5   5   2   21.42    7.17
   5   5  -2   54.22   18.01
  -5   5   2   44.71    8.08
  -5   5   2   50.34   17.30
   5   5  -2   27.44    9.07
  -5   5   2   43.86   13.57
   4  -5  -2  192.63   20.01
  -4  -5   2  209.95   25.99
  -4  -5   2  215.96   18.87
   4  -5  -2  227.85   25.84
  -4  -5   2  216.14   18.16
  -4  -5   2  193.43   21.94
  -4  -5   2  159.23   23.16
  -4  -5   2  259.50   27.96
   4  -5  -2  227.46   21.02
  -4   5   2  194.37   20.94
  -4   5   2  184.38   10.97
  -4   5   2  199.39   24.61
   4   5  -2  225.68   25.20
   4   5  -2  211.79   15.39
   4   5  -2  202.29   15.01
  -4   5   2  216.89   25.11
  -4   5   2  195.32   11.26
   4   5  -2  170.80   23.54
  -4   5   2  215.62   25.92
   4   5  -2  248.98   23.24
   4   5  -2  235.93   26.64
  -3  -5   2  100.05   18.66
   3  -5  -2  115.79   19.71
   3  -5  -2   84.72   16.96
   3  -5  -2   92.46   19.80
   3  -5  -2   96.98   16.30
  -3  -5   2  109.21   15.74
  -3  -5   2  116.37   15.33
  -3  -5   2   66.79   17.32
  -3  -5   2  106.10   20.61
   3  -5  -2  128.32   17.71
  -3  -5   2  149.07   23.67
   3   5  -2  136.49   21.21
   3   5  -2   90.14   19.56
  -3   5   2   99.79   19.93
   3   5  -2   94.21   18.79
   3   5  -2  112.22   22.06
   3   5  -2  113.26   11.10
   3   5  -2  130.53   11.32
  -3   5   2  110.00   22.36
  -3   5   2   82.78   16.77
  -3   5   2  118.90   21.71
   2  -5  -2   25.26   11.58
   2  -5  -2    0.75    8.36
  -2  -5   2   19.51   14.00
   2  -5  -2    3.05    9.10
  -2  -5   2   20.50    9.44
   2  -5  -2    2.54    9.31
  -2  -5   2    4.15   10.35
  -2  -5   2   12.49   11.62
  -2  -5   2   29.81   12.97
  -2  -5   2    8.40    8.97
  -2   5   2   -3.58    9.18
   2   5  -2    5.87   12.28
   2   5  -2   16.90    6.05
   2   5  -2   12.66    9.79
   2   5  -2   -3.25    4.78
  -2   5   2   10.98   11.62
  -2   5   2   18.65   12.85
  -2   5   2    8.20   10.05
   2   5  -2    9.53   10.73
   2   5  -2    9.63   11.79
   1  -5  -2  324.24   26.38
  -1  -5   2  354.45   23.51
   1  -5  -2  331.51   25.15
  -1  -5   2  335.78   29.30
  -1  -5   2  319.09   29.81
  -1  -5   2  361.40   29.72
   1  -5  -2  350.08   26.93
   1  -5  -2  374.14   26.62
  -1  -5   2  316.78   25.41
   1   5  -2  337.62   27.80
  -1   5   2  334.43   29.29
   1   5  -2  312.03   14.65
  -1   5   2  308.86   28.48
  -1   5   2  315.24   26.90
  -1   5   2  384.48   29.85
   1   5  -2  332.42   14.91
   1   5  -2  366.25   31.66
   1   5  -2  311.12   28.24
   1   5  -2  318.69   27.89
   0  -5  -2  315.60   24.22
   0  -5   2  245.57   23.59
   0  -5  -2  228.02   22.54
   0  -5  -2  249.79   22.20
   0  -5  -2  272.71   23.37
   0  -5   2  285.91   27.33
   0  -5  -2  258.67   23.91
   0  -5   2  237.01   26.05
   0  -5   2  279.95   21.30
   0  -5   2  269.13   28.04
   0   5  -2  217.02   25.80
   0   5   2  303.78   27.98
   0   5  -2  266.15   24.34
   0   5   2  272.63   25.56
   0   5  -2  269.80   12.59
   0   5   2  267.41   25.17
   0   5   2  216.81   24.24
   0   5  -2  262.29   12.61
   0   5  -2  238.25   24.56
   0   5  -2  222.34   24.64
   1  -5   2   21.36   12.47
   1  -5   2   30.13   14.65
   1  -5   2   23.29   13.35
  -1  -5  -2   20.23   10.72
  -1  -5  -2   23.43   10.87
   1  -5   2   17.19    9.66
  -1  -5  -2   29.76   11.96
  -1  -5  -2   13.77   10.12
  -1  -5  -2   20.95   11.05
  -1   5  -2   17.57   13.00
   1   5   2   18.05   14.20
  -1   5  -2   50.03   15.27
  -1   5  -2   24.94    5.93
  -1   5  -2   17.62    5.46
  -1   5  -2   21.66   11.98
   1   5   2    6.94   10.70
   1   5   2   36.75   14.16
  -1   5  -2    3.88   12.04
   1   5   2   -1.99   11.12
   2  -5   2  130.04   19.70
  -2  -5  -2   88.96   17.37
  -2  -5  -2   91.15   17.82
  -2  -5  -2  128.92   17.10
   2  -5   2  132.04   23.01
   2  -5   2   85.42   18.88
  -2  -5  -2   85.24   18.06
   2  -5   2   92.23   20.70
  -2  -5  -2  121.63   17.51
  -2   5  -2  104.64   20.22
   2   5   2  122.00   23.25
   2   5   2   99.81   19.68
  -2   5  -2  109.88   21.78
  -2   5  -2   98.07   17.86
  -2   5  -2   92.59    9.32
   2   5   2   93.28   18.55
  -2   5  -2  112.55   20.71
  -2   5  -2   96.15    9.69
   2   5   2  106.20   21.52
  -3  -5  -2   94.05   15.36
  -3  -5  -2   65.30   14.33
   3  -5   2   97.15   20.19
   3  -5   2   53.60   11.79
   3  -5   2   72.78   16.84
  -3  -5  -2   49.02   15.09
  -3  -5  -2   45.13   14.93
  -3  -5  -2   47.49   13.57
   3  -5   2   29.95   16.30
  -3  -5  -2   36.97   12.66
   3  -5   2  122.50   22.64
  -3   5  -2   38.13   15.67
  -3   5  -2   62.99   14.51
   3   5   2   20.59   14.09
   3   5   2   53.76   16.23
   3   5   2   45.09   14.47
  -3   5  -2   72.75   10.28
   3   5   2   27.99   14.04
  -3   5  -2   61.05    9.15
  -3   5  -2   45.90   16.75
  -3   5  -2   64.82   17.04
   4  -5   2  121.76   20.43
  -4  -5  -2  100.18   15.63
  -4  -5  -2   74.02   15.46
   4  -5   2   92.91   20.88
  -4  -5  -2   63.76   17.05
  -4  -5  -2   66.33   16.53
   4  -5   2   85.66   19.37
  -4  -5  -2   79.27   15.81
  -4  -5  -2   76.65   15.72
   4  -5   2  103.27   14.03
  -4   5  -2  151.40   20.49
  -4   5  -2   75.58   15.43
  -4   5  -2   99.98   21.08
   4   5   2   63.25    8.05
   4   5   2   90.00    9.32
   4   5   2   95.21   20.58
   4   5   2   88.36   17.81
  -4   5  -2   73.47   10.77
   4   5   2   84.61   20.52
   4   5   2   80.18   19.70
  -4   5  -2  131.74   24.15
  -4   5  -2   86.57   12.04
  -5  -5  -2   -0.82    8.96
   5  -5   2    1.59   13.16
   5  -5   2  -13.29    9.88
  -5  -5  -2   13.97   11.19
  -5  -5  -2   -6.04    9.00
  -5  -5  -2   -6.62    7.68
   5  -5   2   -3.50   12.06
  -5  -5  -2   -7.07    7.75
  -5  -5  -2   -3.93    8.13
  -5   5  -2   -5.49   11.05
   5   5   2   -2.71   12.86
   5   5   2   -6.00    5.61
   5   5   2   -9.89    5.45
  -5   5  -2   14.04    8.31
  -5   5  -2   -3.64   10.27
   5   5   2   -3.44    8.83
  -5   5  -2   -3.39    5.76
  -5   5  -2  -17.08    8.15
   5   5   2    3.79   11.69
  -5   5  -2   -7.97   10.67
  -6  -5  -2  205.06   26.83
   6  -5   2  136.30   24.10
   6  -5   2  152.91   26.02
   6  -5   2  247.04   28.83
  -6  -5  -2  196.91   22.13
  -6  -5  -2  226.55   24.75
  -6  -5  -2  159.67   27.12
  -6  -5  -2  196.35   20.14
  -6   5  -2  166.78   17.38
   6   5   2  185.56   26.12
   6   5   2  206.12   20.96
  -6   5  -2  185.69   30.01
   6   5   2  216.02   17.52
   6   5   2  167.66   15.74
  -6   5  -2  187.58   17.07
   6   5   2  162.58   27.33
  -6   5  -2  223.62   28.94
  -6   5  -2  207.00   22.50
  -7  -5  -2  103.60   22.49
   7  -5   2  117.84   25.62
  -7  -5  -2  111.27   18.29
   7  -5   2  119.24   24.26
  -7  -5  -2  136.71   23.23
  -7  -5  -2  160.93   21.59
  -7  -5  -2   70.80   18.44
   7  -5   2   99.75   21.96
   7   5   2  106.83   14.95
  -7   5  -2  143.56   27.88
  -7   5  -2  104.28   19.48
   7   5   2  163.56   28.91
   7   5   2  111.08   16.04
   7   5   2  118.80   18.21
   7   5   2  118.34   25.17
  -7   5  -2  109.38   21.72
  -7   5  -2  140.92   17.28
   8  -5   2   33.82   17.62
   8  -5   2   72.62   21.64
  -8  -5  -2   51.58   18.05
  -8  -5  -2   95.56   20.05
  -8  -5  -2   55.89   18.09
  -8  -5  -2   46.04   13.16
  -8  -5  -2   41.87   16.03
   8  -5   2   41.00   18.70
  -8   5  -2   62.85   20.41
   8   5   2   74.10   22.82
   8   5   2   25.67   11.43
  -8   5  -2   40.02   14.63
  -8   5  -2   51.72   14.15
   8   5   2   71.32   21.58
  -8   5  -2   89.68   24.36
  -9  -5  -2   76.61   16.58
   9  -5   2   44.30   21.77
  -9  -5  -2   61.28   18.72
  -9  -5  -2   45.34   19.44
  -9  -5  -2   50.59   19.24
  -9  -5  -2   48.94   17.64
   9  -5   2   54.27   20.69
   9   5   2   84.46   23.99
  -9   5  -2   65.66   22.40
  -9   5  -2   37.70   15.12
   9   5   2   58.13   15.03
  -9   5  -2   64.89   15.89
  -9   5  -2   43.45   18.14
   9   5   2   83.28   23.09
  10  -5   2  327.59   36.60
  10  -5   2  327.47   36.80
 -10  -5  -2  371.13   35.98
 -10  -5  -2  292.24   32.55
 -10  -5  -2  215.98   31.39
 -10  -5  -2  305.58   32.57
  10   5   2  282.41   34.82
 -10   5  -2  333.02   34.80
  10   5   2  307.52   27.78
 -10   5  -2  291.25   27.96
  10   5   2  362.99   37.33
 -10   5  -2  268.90   34.08
 -11  -5  -2  103.58   25.13
 -11  -5  -2  170.25   29.91
 -11  -5  -2  179.83   31.63
  11  -5   2  196.83   34.20
  11  -5   2  185.57   33.03
 -11  -5  -2  186.76   29.48
  11   5   2  139.02   29.90
 -11   5  -2  234.33   27.63
  11   5   2   96.36   24.85
  11   5   2  195.51   25.29
 -11   5  -2  179.51   31.78
 -11   5  -2  175.20   32.94
 -12  -5  -2   11.81   18.23
 -12  -5  -2   21.37   14.22
 -12  -5  -2   17.53   18.13
  12  -5   2   15.49   19.15
  12  -5   2    2.96   22.61
  12   5   2    0.78   18.91
  12   5   2   33.69   16.32
  12   5   2   47.36   21.94
 -12   5  -2    5.88   16.50
 -12   5  -2    8.70   15.63
 -12   5  -2   28.12   16.68
  12   5   2   40.92   20.17
  13  -5   2   35.42   21.02
  13  -5   2   34.05   22.15
 -13  -5  -2   18.67   16.26
 -13  -5  -2   73.68   24.80
 -13  -5  -2   69.25   23.07
 -13   5  -2   65.84   20.41
  13   5   2   13.01   16.63
  13   5   2   48.44   19.97
 -13   5  -2   58.24   23.55
 -13   5  -2    1.84   17.21
  13   5   2   43.54   23.23
  13   5   2   56.99   25.61
 -14  -5  -2  264.73   41.05
  14  -5   2  164.28   35.28
 -14  -5  -2  216.89   36.45
  14  -5   2  269.97   38.70
  14   5   2  171.43   34.19
 -14   5  -2  162.95   31.69
 -14   5  -2  248.71   44.13
  14   5   2  184.47   30.87
  14   5   2  190.79   31.76
 -14   5  -2  175.80   30.88
  14   5   2  272.38   39.49
  15  -5   2   94.14   29.27
 -15  -5  -2   94.63   28.86
 -15  -5  -2   46.36   21.55
  15  -5   2  138.24   36.87
 -15   5  -2   82.23   25.86
 -15   5  -2   54.01   27.97
  15   5   2   70.60   28.26
  15   5   2   81.23   26.25
 -15   5  -2   22.24   19.37
  13  -6  -2   41.06   23.65
  13  -6  -2   27.11   23.45
 -13  -6   2    8.81   16.93
 -13  -6   2    1.74   18.98
 -13  -6   2    0.25   17.37
  13   6  -2    8.37   17.15
 -13   6   2  -12.83   18.43
  13   6  -2  -12.89   19.36
 -13   6   2   17.19   15.27
 -13   6   2   17.54   21.34
  13   6  -2   37.96   23.81
 -12  -6   2   63.47   23.83
  12  -6  -2   27.88   23.37
  12  -6  -2   36.77   23.04
 -12  -6   2   37.28   20.89
 -12  -6   2   10.37   16.42
 -12   6   2    9.31   18.92
  12   6  -2   31.47   15.64
 -12   6   2   44.02   23.71
 -12   6   2   20.04   14.68
  12   6  -2   48.28   26.10
  12   6  -2   19.18   22.13
 -11  -6   2   -1.75   15.79
 -11  -6   2    9.06   16.89
 -11  -6   2   21.82   18.65
  11  -6  -2    1.89   21.09
 -11  -6   2   -7.86   16.45
  11  -6  -2    9.81   20.81
 -11   6   2    4.20   18.25
  11   6  -2   23.51   14.80
 -11   6   2   -6.38   10.73
 -11   6   2    4.23   17.75
  11   6  -2  -27.27   15.93
  11   6  -2   31.75   21.12
  10  -6  -2   -8.30   18.45
 -10  -6   2    8.02   17.07
 -10  -6   2   16.65   20.40
 -10  -6   2   25.54   17.32
  10  -6  -2   -0.44   19.19
 -10  -6   2   29.00   20.11
  10   6  -2    4.96   16.86
 -10   6   2   37.96   21.03
  10   6  -2    2.67   15.64
 -10   6   2    3.82   10.55
  10   6  -2   15.06   13.78
 -10   6   2   27.48   19.30
   9  -6  -2   33.38   21.19
  -9  -6   2   46.51   21.59
  -9  -6   2   79.20   23.07
  -9  -6   2   11.40   16.53
   9  -6  -2   24.12   22.01
  -9  -6   2   46.94   20.98
   9   6  -2   58.12   15.37
   9   6  -2  104.80   27.60
  -9   6   2   47.84   20.99
   9   6  -2   48.71   23.31
  -9   6   2   47.87   20.97
  -9   6   2   52.11   13.01
   8  -6  -2   -0.85   15.75
  -8  -6   2   -8.09   11.76
   8  -6  -2    3.15   16.59
  -8  -6   2   15.12   16.62
  -8  -6   2   41.98   19.41
  -8  -6   2   26.07   18.03
  -8   6   2    9.17   16.64
   8   6  -2   40.30   19.69
  -8   6   2    2.64   15.29
   8   6  -2    5.32   21.21
   8   6  -2   28.26   12.85
  -8   6   2   13.47    9.00
  -7  -6   2   16.31   16.25
  -7  -6   2    5.67   15.98
  -7  -6   2  -16.39   12.61
   7  -6  -2  -12.00   13.82
  -7  -6   2    4.73   14.56
   7  -6  -2   -3.87   15.65
  -7  -6   2   13.53   18.35
   7  -6  -2   -9.15   10.92
   7   6  -2   -7.63   16.33
  -7   6   2   25.71   18.34
  -7   6   2    4.56    8.35
   7   6  -2    5.83   10.04
  -7   6   2   19.12   16.07
   7   6  -2   -2.92   17.52
  -7   6   2    4.16    7.51
   6  -6  -2   28.28   12.89
   6  -6  -2    8.36   15.57
  -6  -6   2   36.05   18.21
  -6  -6   2   23.30   16.83
  -6  -6   2   19.37   13.06
   6  -6  -2   -8.33   15.88
  -6  -6   2   24.63   17.91
  -6  -6   2    9.37   15.29
  -6   6   2   26.78   19.46
   6   6  -2   47.53   21.54
   6   6  -2   12.45    9.52
  -6   6   2   21.94    6.78
   6   6  -2   26.13   18.75
  -6   6   2   12.25   14.29
  -6   6   2   29.52    7.36
  -6   6   2    3.96   12.42
   6   6  -2   57.97   21.76
   6   6  -2    4.17    8.84
   5  -6  -2  -13.89   14.04
   5  -6  -2    6.52   11.99
   5  -6  -2   -2.27   14.28
   5  -6  -2    7.04   10.12
  -5  -6   2    1.96   15.66
  -5  -6   2   -3.58   13.50
  -5  -6   2    0.63   11.32
  -5  -6   2  -25.23   13.11
   5   6  -2   16.45    8.22
   5   6  -2   -3.87   13.31
  -5   6   2  -27.39   13.61
   5   6  -2   19.43   16.87
  -5   6   2    3.87   14.02
  -5   6   2   -4.16   11.99
   5   6  -2    7.15   15.54
   5   6  -2   17.89    7.87
  -5   6   2  -13.24   10.69
  -4  -6   2    9.83   15.06
   4  -6  -2  -14.41   11.22
   4  -6  -2   -3.20   10.60
  -4  -6   2   24.75   15.44
  -4  -6   2   -9.84   13.44
   4  -6  -2  -12.74    9.62
   4  -6  -2    2.29   11.63
   4  -6  -2   -1.01    9.46
  -4  -6   2   12.61   14.59
  -4   6   2   28.14   14.82
  -4   6   2   13.94   14.90
   4   6  -2   12.13   15.45
   4   6  -2    6.35    5.50
   4   6  -2   11.95   14.13
   4   6  -2   -5.00    5.62
   4   6  -2   -8.13   10.67
   4   6  -2    5.59   14.69
  -4   6   2    4.88   14.78
  -4   6   2   -1.56   14.96
  -3  -6   2   11.45   12.89
   3  -6  -2    8.20   11.02
   3  -6  -2   -4.99   10.21
   3  -6  -2   12.88   15.99
  -3  -6   2  -13.69   12.30
  -3  -6   2   14.63   15.39
  -3  -6   2    3.79   10.44
   3  -6  -2   -4.05    8.68
  -3  -6   2    2.14   13.19
   3  -6  -2   -0.20   10.95
   3   6  -2   -5.09   10.12
   3   6  -2   -8.30   12.89
  -3   6   2    9.98   13.63
  -3   6   2  -16.03   10.87
   3   6  -2   -2.84   11.37
   3   6  -2  -11.30   13.61
  -3   6   2    8.31   13.18
  -3   6   2   -9.31   11.82
  -2  -6   2    9.43   10.42
   2  -6  -2   28.72   13.51
  -2  -6   2   54.87   17.66
  -2  -6   2   38.77   13.21
  -2  -6   2   22.46   16.20
   2  -6  -2   35.31   17.18
   2  -6  -2    1.95   10.39
  -2  -6   2   11.18   14.68
  -2  -6   2   21.83   15.84
   2  -6  -2    2.17    9.40
   2  -6  -2   26.68   13.82
  -2   6   2   29.82   15.79
   2   6  -2    5.46   12.96
   2   6  -2   10.69   15.95
   2   6  -2   21.03   13.74
  -2   6   2   18.05   16.25
  -2   6   2   31.45   14.27
  -2   6   2   -1.79   12.61
   2   6  -2   22.67   17.61
   1  -6  -2   21.61   12.40
  -1  -6   2   21.63   16.70
  -1  -6   2   35.98   13.21
  -1  -6   2   49.62   17.58
  -1  -6   2   40.13   17.23
   1  -6  -2   61.54   15.53
   1  -6  -2   63.12   15.85
   1  -6  -2   36.82   17.36
   1  -6  -2   61.30   16.14
  -1  -6   2   32.16   13.97
   1  -6  -2   73.34   16.50
   1   6  -2   52.64   21.09
  -1   6   2   44.16   16.48
  -1   6   2   22.19   16.20
   1   6  -2   38.86   17.67
  -1   6   2   20.67   15.01
  -1   6   2   11.87   12.97
   1   6  -2   56.51   18.57
   1   6  -2   70.28   19.62
   0  -6   2   16.97   11.57
   0  -6   2   21.35   16.85
   0  -6  -2   15.91   11.39
   0  -6  -2   -2.73    9.50
   0  -6  -2    4.61   10.44
   0  -6  -2    0.30   11.21
   0  -6  -2   15.32   11.87
   0  -6   2   13.74   14.67
   0  -6  -2   27.57   12.21
   0  -6   2   31.09   17.71
   0  -6   2   10.78   14.51
   0   6  -2  -16.06   11.35
   0   6  -2   20.16   16.36
   0   6   2   -2.90   12.95
   0   6   2   22.65   15.86
   0   6  -2   19.02   16.01
   0   6  -2   16.75   13.22
   0   6   2   36.04   17.52
   0   6   2   14.92   14.47
  -1  -6  -2   19.54   12.24
   1  -6   2   33.00   15.85
   1  -6   2   49.01   18.56
  -1  -6  -2   20.30   12.36
   1  -6   2   45.58   19.92
  -1  -6  -2   13.89   11.67
   1  -6   2   44.71   15.40
  -1  -6  -2   20.90   11.77
   1  -6   2   28.71   16.50
  -1  -6  -2   28.43   13.33
  -1  -6  -2   50.95   16.53
   1   6   2   63.40   18.99
  -1   6  -2   31.73   14.85
   1   6   2   45.44   20.19
  -1   6  -2   38.82   19.28
  -1   6  -2   52.28   18.55
  -1   6  -2   31.25   17.68
   1   6   2   31.92   17.16
   1   6   2   47.81   16.53
  -2  -6  -2   25.38   13.39
   2  -6   2   33.87   17.47
   2  -6   2   37.77   16.69
  -2  -6  -2   65.96   16.34
  -2  -6  -2   44.62   15.19
  -2  -6  -2   54.64   15.13
  -2  -6  -2   65.15   17.11
   2  -6   2   65.97   17.20
   2  -6   2   51.45   19.56
  -2  -6  -2   43.94   15.59
  -2   6  -2   40.32   18.23
  -2   6  -2   44.57   20.36
   2   6   2   61.67   17.46
   2   6   2   31.19   17.72
  -2   6  -2   70.90   17.41
   2   6   2   73.33   20.46
  -2   6  -2   48.23   17.78
   2   6   2   30.88   18.34
   3  -6   2  124.75   25.14
   3  -6   2  134.60   23.58
   3  -6   2   88.29   22.36
  -3  -6  -2  118.01   20.53
  -3  -6  -2  125.43   24.14
  -3  -6  -2  153.34   20.30
  -3  -6  -2  113.22   21.95
   3  -6   2  136.39   27.04
  -3  -6  -2  155.09   21.39
  -3  -6  -2  166.02   21.27
  -3   6  -2  140.37    7.69
   3   6   2  130.11   26.42
  -3   6  -2  169.30   21.38
  -3   6  -2  134.01    7.56
   3   6   2  214.64   29.63
   3   6   2  135.12   24.73
   3   6   2  150.75   24.91
  -3   6  -2  123.69   24.76
  -3   6  -2  107.46   24.92
  -3   6  -2   93.35   24.33
  -4  -6  -2   28.46   15.28
  -4  -6  -2   37.78   14.39
  -4  -6  -2   58.14   18.42
   4  -6   2   67.78   21.69
  -4  -6  -2   79.25   17.95
   4  -6   2   35.93   18.27
   4  -6   2   23.83   16.77
  -4  -6  -2   51.63   19.71
   4  -6   2   61.93   19.13
  -4  -6  -2   62.92   17.96
   4   6   2   71.86   21.79
   4   6   2   27.69   15.75
  -4   6  -2   29.97   18.94
  -4   6  -2   42.26   16.64
  -4   6  -2   34.42   18.41
   4   6   2   55.46   18.04
   4   6   2   55.70   20.64
  -4   6  -2   71.74    9.51
  -4   6  -2   66.99   17.83
  -4   6  -2   74.97    9.77
   5  -6   2    6.77   15.54
   5  -6   2   33.79   17.12
  -5  -6  -2   -5.67   11.55
  -5  -6  -2    0.13   11.75
  -5  -6  -2    3.40   13.21
   5  -6   2   14.91   17.16
  -5  -6  -2   -8.17    8.84
  -5  -6  -2   14.34   11.58
  -5   6  -2    3.53    6.88
  -5   6  -2    3.85   14.15
   5   6   2    4.15   15.47
   5   6   2    0.51   15.67
   5   6   2   29.35   19.92
  -5   6  -2   14.92   16.10
  -5   6  -2    9.71    8.00
   5   6   2    1.33   12.82
  -5   6  -2   -3.44   11.76
  -5   6  -2  -29.44    9.34
  -6  -6  -2   32.86   14.92
  -6  -6  -2   34.23   17.43
  -6  -6  -2   23.55   13.20
   6  -6   2   11.37   18.41
  -6  -6  -2   50.14   18.09
   6  -6   2   56.39   21.54
   6  -6   2   32.29   16.24
  -6  -6  -2   26.50   15.89
   6   6   2   20.25   13.05
   6   6   2   20.49    7.24
  -6   6  -2   30.21   17.75
   6   6   2   21.98   18.96
  -6   6  -2   33.30   15.43
  -6   6  -2   32.58    9.80
   6   6   2   26.26   17.73
  -6   6  -2   27.95    9.90
  -6   6  -2   55.05   23.07
   6   6   2   20.93    7.79
  -7  -6  -2   12.85   15.66
  -7  -6  -2    1.66   11.00
  -7  -6  -2   -5.56   12.99
   7  -6   2   31.81   20.31
  -7  -6  -2   39.02   17.97
   7  -6   2   13.18   18.28
   7  -6   2   17.09   16.46
   7   6   2    4.54   16.12
   7   6   2    3.04   16.66
   7   6   2   -0.44    7.42
  -7   6  -2    1.92   17.08
  -7   6  -2   14.91   13.63
   7   6   2    3.63    8.35
  -7   6  -2   23.06   18.73
  -7   6  -2   -4.00    8.62
  -8  -6  -2   24.13   17.30
   8  -6   2   14.48   18.05
  -8  -6  -2    8.32   14.09
   8  -6   2   14.62   17.34
  -8  -6  -2   11.14   13.65
   8  -6   2   20.30   18.81
  -8  -6  -2   15.88   16.31
   8   6   2   12.18   16.04
   8   6   2   37.43   20.58
  -8   6  -2   12.81   10.11
  -8   6  -2   31.40   16.07
  -8   6  -2   32.33   20.60
   8   6   2   18.79   11.30
  -8   6  -2  -10.43   13.88
  -9  -6  -2   -9.45   14.55
   9  -6   2   14.12   17.86
  -9  -6  -2   19.24   14.93
   9  -6   2   -3.32   17.01
  -9  -6  -2   -0.09   14.47
   9  -6   2   21.37   19.36
  -9  -6  -2   18.95   15.72
  -9   6  -2   11.42   19.86
   9   6   2    1.39   17.74
   9   6   2   14.80   10.57
  -9   6  -2   -3.65   10.00
  -9   6  -2   -5.73   18.44
   9   6   2   20.33   19.41
 -10  -6  -2   -6.27   15.13
 -10  -6  -2  -16.21   16.15
 -10  -6  -2    0.78   13.89
  10  -6   2    5.87   18.62
  10  -6   2  -17.24   16.72
  10  -6   2   -5.92   18.50
 -10  -6  -2   10.85   17.97
  10   6   2    7.89   11.42
 -10   6  -2   -3.08    9.69
 -10   6  -2   18.44   18.53
  10   6   2    8.77   19.68
 -10   6  -2    6.27   16.30
  10   6   2   18.53   19.76
  11  -6   2    4.37   19.70
  11  -6   2   13.04   20.24
 -11  -6  -2   -6.59   11.95
 -11  -6  -2  -18.66   17.25
 -11  -6  -2    4.85   18.86
 -11  -6  -2  -18.14   15.96
  11  -6   2   31.54   22.69
 -11   6  -2    1.91   12.37
  11   6   2   -3.48   12.66
 -11   6  -2    8.24   16.66
 -11   6  -2   -0.42   18.16
  11   6   2    8.44   20.22
  11   6   2   17.45   21.39
  12  -6   2  -12.73   19.22
 -12  -6  -2  -22.38   17.14
 -12  -6  -2   13.56   15.15
  12  -6   2  -21.79   21.30
  12  -6   2   11.04   21.69
 -12  -6  -2   -9.31   16.69
 -12   6  -2   -0.29   18.28
 -12   6  -2   32.08   21.91
  12   6   2   -7.22   18.46
 -12   6  -2    4.16   13.48
  12   6   2   -4.66   21.85
  12   6   2   -4.63   13.34
 -13  -6  -2   40.74   23.27
  13  -6   2  -33.80   16.10
  13  -6   2   -9.83   17.56
 -13  -6  -2   -8.86   13.83
  13  -6   2    3.32   22.61
 -13  -6  -2   25.59   21.16
  13   6   2  -25.49   19.38
  13   6   2    2.48   15.39
  13   6   2   -7.78   20.72
 -13   6  -2  -17.55   17.25
 -13   6  -2  -17.32   15.47
 -13   6  -2    0.78   15.90
  10  -7  -2  -21.26   19.92
  10  -7  -2   15.56   24.41
 -10  -7   2   11.74   19.72
 -10  -7   2   -2.30   19.54
 -10  -7   2   10.70   19.69
 -10   7   2    4.85   22.04
 -10   7   2   34.99   22.63
  10   7  -2   30.22   25.13
  10   7  -2    6.49   22.52
  10   7  -2    4.36   11.93
 -10   7   2   16.46   12.05
  -9  -7   2   -6.06   19.17
  -9  -7   2   20.91   20.27
   9  -7  -2   -7.32   21.39
  -9  -7   2   -5.22   16.65
   9  -7  -2   11.91   21.44
  -9   7   2    3.73   21.51
   9   7  -2   -6.25   18.30
   9   7  -2   18.93   21.01
  -9   7   2    4.85   21.57
  -9   7   2    9.45    8.80
   9   7  -2    7.10   10.61
  -8  -7   2   49.89   21.35
  -8  -7   2   19.41   19.64
   8  -7  -2   42.22   25.94
  -8  -7   2   26.82   19.34
   8  -7  -2   41.34   23.16
  -8   7   2   -1.24   17.98
   8   7  -2   50.27   23.88
  -8   7   2   28.76   23.18
  -8   7   2   34.15    6.97
  -8   7   2   38.77    7.36
   8   7  -2   30.70   11.22
   8   7  -2   12.67   21.13
   7  -7  -2   26.24   20.29
  -7  -7   2   57.88   25.79
  -7  -7   2   49.61   22.23
  -7  -7   2   54.16   23.61
   7  -7  -2   55.25   20.72
   7  -7  -2   37.76   24.29
  -7  -7   2   30.94   20.97
   7   7  -2   -0.49   18.31
   7   7  -2   42.70   10.07
  -7   7   2   43.24   22.43
  -7   7   2   28.05   20.63
   7   7  -2  -10.18   17.79
   6  -7  -2   -3.25   15.80
  -6  -7   2   -5.23   15.55
  -6  -7   2  -15.82   14.81
   6  -7  -2  -11.58   13.20
  -6  -7   2   -3.25   15.30
   6  -7  -2  -11.68   19.53
  -6  -7   2   -8.08   17.41
   6   7  -2   -2.84    3.65
  -6   7   2    6.54   18.41
   6   7  -2  -28.51   15.47
   6   7  -2  -28.98   13.48
   6   7  -2    8.73   18.26
   6   7  -2    1.76    4.20
  -6   7   2   27.93   20.14
  -5  -7   2    6.75   17.73
   5  -7  -2   -8.84   14.23
  -5  -7   2   -5.71   15.78
  -5  -7   2  -24.09   14.63
   5  -7  -2   34.23   18.64
   5  -7  -2   27.06   21.82
   5  -7  -2   -3.87   11.32
  -5  -7   2   26.20   18.03
  -5  -7   2   18.17   19.32
  -5   7   2   13.97   16.31
  -5   7   2   40.50   18.97
   5   7  -2   30.27   19.46
  -5   7   2   -1.68   14.74
  -5   7   2   -6.37   15.08
   5   7  -2    2.18   17.29
   5   7  -2   -6.62   17.52
  -4  -7   2   39.57   19.17
   4  -7  -2   41.59   18.16
  -4  -7   2   91.12   24.16
  -4  -7   2   33.58   18.98
  -4  -7   2   -2.83   16.35
   4  -7  -2   63.37   24.89
   4  -7  -2   53.73   17.20
   4  -7  -2   60.13   22.82
   4   7  -2   74.73   24.83
  -4   7   2   51.79   22.95
   4   7  -2   70.02   25.57
  -4   7   2   50.40   22.72
   4   7  -2   45.35   24.60
  -4   7   2   85.37   23.92
  -4   7   2   71.37   24.75
   3  -7  -2   44.38   22.64
  -3  -7   2   40.46   21.90
  -3  -7   2    9.09   17.87
   3  -7  -2   27.77   15.45
   3  -7  -2   -7.46   15.84
  -3  -7   2   42.29   20.54
   3  -7  -2   41.44   19.15
  -3  -7   2   39.50   18.13
   3  -7  -2   52.69   18.28
   3   7  -2   36.72   19.61
  -3   7   2   24.99   18.78
  -3   7   2   32.29   19.27
   3   7  -2   75.70   23.90
   3   7  -2   20.47   17.01
  -3   7   2   41.15   21.19
   3   7  -2   18.25   21.09
  -3   7   2   31.24   19.23
   2  -7  -2   26.13   14.57
  -2  -7   2   14.04   16.52
   2  -7  -2    3.33   12.67
   2  -7  -2   -5.48   12.35
   2  -7  -2    3.03   12.11
  -2  -7   2    1.21   14.87
  -2  -7   2    1.66   21.18
   2  -7  -2   -5.33   17.56
  -2  -7   2   -1.38   15.30
   2  -7  -2   13.15   13.62
   2  -7  -2   17.40   16.61
  -2  -7   2  -11.87   14.47
   2   7  -2  -20.25   13.39
  -2   7   2    7.87   17.42
  -2   7   2   -7.14   14.41
  -2   7   2  -18.90   14.18
   2   7  -2  -15.55   14.08
   2   7  -2   -2.59   16.95
  -2   7   2  -10.15   15.86
   2   7  -2   -9.84   17.81
   1  -7  -2  164.26   29.25
   1  -7  -2  152.80   25.36
   1  -7  -2   91.41   22.15
   1  -7  -2   83.53   20.40
  -1  -7   2  151.95   28.16
  -1  -7   2  130.49   27.23
   1  -7  -2  128.16   24.28
   1  -7  -2   80.92   19.42
  -1  -7   2  104.05   25.41
  -1  -7   2  108.28   22.61
   1  -7  -2  131.54   24.73
  -1  -7   2  150.10   29.35
   1  -7  -2  162.03   30.06
   1   7  -2  131.76   26.57
   1   7  -2  125.82   29.04
  -1   7   2   89.32   23.75
   1   7  -2  159.82   29.37
  -1   7   2  121.22   28.39
   1   7  -2  163.23   33.18
  -1   7   2  135.60   29.49
  -1   7   2  111.04   26.20
   0  -7  -2   -0.09   13.15
   0  -7  -2   23.80   15.32
   0  -7  -2   24.49   15.11
   0  -7  -2    8.03   15.61
   0  -7  -2   12.65   15.22
   0  -7   2   18.90   19.57
   0  -7  -2   33.48   19.15
   0  -7  -2   31.12   16.30
   0  -7  -2    1.35   13.07
   0  -7   2   51.84   19.10
   0  -7  -2   19.31   15.41
   0  -7   2   15.62   17.28
   0  -7   2   51.55   20.03
   0   7   2   35.78   19.64
   0   7  -2   -0.78   17.17
   0   7  -2   15.80   15.23
   0   7  -2   -1.73   18.37
   0   7   2   23.70   19.15
   0   7  -2   20.83   18.21
   0   7   2   19.85   17.93
   0   7   2   19.77   19.19
  -1  -7  -2    4.87   12.81
   1  -7   2    2.95   16.07
   1  -7   2   23.70   17.82
  -1  -7  -2   15.23   15.90
  -1  -7  -2   38.72   16.22
  -1  -7  -2   28.64   18.25
  -1  -7  -2   11.03   13.66
  -1  -7  -2   28.26   16.01
   1  -7   2   23.08   15.16
   1  -7   2   40.05   18.90
  -1  -7  -2   26.56   15.57
   1  -7   2   18.98   20.16
  -1  -7  -2   33.24   17.52
   1   7   2   28.58   20.22
   1   7   2   29.65   19.84
  -1   7  -2   25.83   20.20
  -1   7  -2   22.18   18.36
  -1   7  -2   33.10   18.20
   1   7   2   25.70   19.49
  -1   7  -2   23.01   18.24
   1   7   2   33.49   19.77
   2  -7   2   53.63   20.75
  -2  -7  -2   37.97   16.36
  -2  -7  -2   31.06   14.51
  -2  -7  -2   26.66   14.96
  -2  -7  -2   16.71   14.32
   2  -7   2   35.32   20.61
   2  -7   2   36.25   16.51
   2  -7   2    3.37   17.18
  -2  -7  -2    9.76   13.52
   2  -7   2   -2.49   17.33
  -2  -7  -2   29.60   15.59
  -2  -7  -2   27.75   14.97
  -2  -7  -2   20.12   16.64
  -2   7  -2    6.45   16.88
   2   7   2   -7.65   15.67
   2   7   2   10.23   18.19
   2   7   2    2.18   17.32
  -2   7  -2   57.65   19.95
   2   7   2   21.94   19.81
  -2   7  -2   19.71   20.59
  -2   7  -2    7.10   16.69
   3  -7   2   43.23   18.22
  -3  -7  -2   31.89   18.15
  -3  -7  -2   33.68   16.33
   3  -7   2   11.05   17.32
  -3  -7  -2   27.73   16.23
   3  -7   2   24.69   20.43
  -3  -7  -2   31.91   15.59
  -3  -7  -2   14.89   15.78
   3  -7   2   57.85   21.86
   3  -7   2   64.10   21.74
  -3  -7  -2   19.72   15.46
   3   7   2   29.46   21.50
   3   7   2   27.32   22.17
   3   7   2   64.55   20.50
   3   7   2   12.14   15.91
  -3   7  -2   42.70   21.66
  -3   7  -2   10.48   15.65
  -3   7  -2   32.71   19.73
  -3   7  -2    6.97   15.44
   4  -7   2   18.83   18.63
   4  -7   2   40.26   22.10
   4  -7   2   30.45   20.11
  -4  -7  -2   45.77   20.51
   4  -7   2   26.03   17.44
  -4  -7  -2   31.35   14.08
  -4  -7  -2   16.79   14.25
  -4  -7  -2   45.40   17.89
   4   7   2   32.80   16.69
   4   7   2   42.27   21.46
  -4   7  -2   25.98   18.63
  -4   7  -2   89.54   33.05
  -4   7  -2   28.47   21.34
  -4   7  -2   79.56   23.93
   4   7   2   42.35   20.98
   4   7   2   10.87   19.11
  -5  -7  -2    5.22   12.77
   5  -7   2   -4.29   16.62
   5  -7   2   16.26   20.18
   5  -7   2   -1.70   15.45
  -5  -7  -2    5.67   15.02
   5  -7   2  -21.82   16.44
  -5  -7  -2    5.90   12.95
  -5  -7  -2    9.35   15.58
   5   7   2   17.19   17.88
   5   7   2   19.30   19.53
   5   7   2    5.69   20.25
   5   7   2  -18.38   14.76
  -5   7  -2  -15.32   14.66
  -5   7  -2   23.53   20.95
  -5   7  -2   -4.00   16.21
  -6  -7  -2   24.66   19.67
   6  -7   2   59.95   22.60
   6  -7   2    8.12   20.25
   6  -7   2   61.85   26.89
  -6  -7  -2   66.04   22.77
   6  -7   2   50.04   23.28
  -6  -7  -2   45.34   21.58
  -6  -7  -2   98.24   23.31
  -6   7  -2   24.32   21.05
  -6   7  -2   72.18    8.60
  -6   7  -2    6.91   17.35
   6   7   2   54.98   24.91
   6   7   2   49.32   23.24
  -6   7  -2   12.78   17.25
  -7  -7  -2   69.86   23.04
   7  -7   2   94.57   29.28
   7  -7   2   68.84   28.55
  -7  -7  -2   37.69   20.09
  -7  -7  -2   65.82   23.64
  -7  -7  -2   78.60   22.75
   7  -7   2   30.84   21.10
   7   7   2  140.94   34.77
   7   7   2   83.19   29.58
  -7   7  -2  118.62   30.88
  -7   7  -2   58.22   11.33
  -7   7  -2   48.98   22.82
  -7   7  -2   76.92   24.11
  -8  -7  -2   52.83   22.80
   8  -7   2   31.75   22.21
  -8  -7  -2   79.12   26.23
  -8  -7  -2   74.81   24.84
   8  -7   2   35.11   26.11
   8  -7   2   92.15   28.57
  -8  -7  -2   51.66   19.62
   8   7   2   67.70   10.14
   8   7   2   39.50   22.92
   8   7   2   50.80   24.41
   8   7   2   65.54   12.96
  -8   7  -2   73.27   14.39
  -8   7  -2   56.19   25.63
  -8   7  -2   24.12   20.92
  -9  -7  -2  -17.86   15.34
  -9  -7  -2   21.97   20.27
  -9  -7  -2   50.70   21.26
  -9  -7  -2   13.93   20.25
   9  -7   2   22.26   22.33
   9  -7   2    5.34   21.48
   9  -7   2   14.42   21.17
  -9   7  -2    3.06   10.27
  -9   7  -2   -7.55   18.53
  -9   7  -2    0.49   18.39
   9   7   2    1.38   22.20
   9   7   2   22.89   20.49
   9   7   2   -2.13    8.68
 -10  -7  -2    7.85   16.91
 -10  -7  -2   23.65   20.44
  10  -7   2    2.43   21.61
 -10  -7  -2   -9.18   16.99
  10  -7   2   12.79   23.92
 -10  -7  -2  -15.16   17.00
  10  -7   2   -2.17   19.25
  10   7   2   -3.05   11.01
 -10   7  -2   34.35   27.31
  10   7   2   29.63   26.89
 -10   7  -2    7.00   20.81
  10   7   2   -2.17   18.66
 -10   7  -2   -2.71   11.32
   3  -8  -2   40.99   24.81
  -3  -8   2   69.93   25.20
  -3  -8   2   31.02   23.33
   3  -8  -2   41.13   23.18
  -3  -8   2   34.99   23.92
   3  -8  -2   59.32   24.68
  -3  -8   2   20.83   20.33
   3   8  -2   39.92   24.01
   3   8  -2   25.56   22.03
  -3   8   2   82.00   27.91
   3   8  -2   21.75   20.98
  -3   8   2   47.17   24.85
  -3   8   2   31.89   22.57
  -3   8   2   73.11   27.59
   2  -8  -2  139.91   31.67
   2  -8  -2  199.66   34.58
  -2  -8   2  200.28   35.44
   2  -8  -2  142.49   31.30
   2  -8  -2  167.15   29.82
   2  -8  -2  156.12   33.37
  -2  -8   2  199.98   34.73
  -2  -8   2  136.82   32.43
   2   8  -2  148.96   35.95
   2   8  -2  216.52   40.82
  -2   8   2  222.82   39.06
  -2   8   2  151.98   32.44
   2   8  -2  134.39   32.21
  -2   8   2  168.29   34.19
   2   8  -2   94.83   26.88
  -2   8   2  126.82   31.81
  -1  -8   2    6.66   20.12
   1  -8  -2  -14.31   14.36
   1  -8  -2  -15.02   15.82
  -1  -8   2  -11.83   14.83
   1  -8  -2   -4.07   15.81
   1  -8  -2    4.62   18.73
   1  -8  -2   -9.39   17.85
  -1  -8   2  -26.28   17.04
   1  -8  -2   16.96   19.39
   1   8  -2   -3.56   18.33
  -1   8   2    6.57   18.85
  -1   8   2  -10.57   18.99
   1   8  -2   -4.93   17.25
   1   8  -2   25.45   20.62
  -1   8   2   13.28   22.46
  -1   8   2   -3.80   17.47
   1   8  -2  -11.40   17.48
   0  -8  -2   26.09   17.84
   0  -8   2   10.13   19.97
   0  -8  -2   12.07   16.43
   0  -8  -2   36.35   20.85
   0  -8   2   13.84   20.19
   0  -8  -2   52.44   23.94
   0  -8  -2   22.61   19.82
   0  -8  -2   23.51   18.27
   0  -8   2   24.60   21.80
   0   8   2   -5.62   18.67
   0   8  -2  -16.28   17.03
   0   8   2   15.61   21.31
   0   8  -2    8.91   19.93
   0   8   2   17.33   22.59
   0   8  -2   -7.20   17.68
   0   8  -2   37.44   21.83
   0   8   2   42.95   22.78
   1  -8   2  160.46   32.27
  -1  -8  -2  270.70   35.73
   1  -8   2  155.13   31.81
  -1  -8  -2  304.96   34.81
  -1  -8  -2  270.30   33.20
  -1  -8  -2  255.84   33.38
  -1  -8  -2  276.10   35.27
   1  -8   2  336.88   42.28
   1  -8   2  317.37   41.81
  -1  -8  -2  196.65   36.04
   1   8   2  243.98   39.60
  -1   8  -2  221.89   40.40
  -1   8  -2  199.68   36.79
   1   8   2  266.39   38.54
  -1   8  -2  196.97   35.99
   1   8   2  205.55   39.38
   1   8   2  197.10   36.00
  -2  -8  -2  259.98   32.50
   2  -8   2  272.24   43.34
  -2  -8  -2  259.12   34.19
  -2  -8  -2  237.41   33.99
   2  -8   2  304.39   41.96
  -2  -8  -2  252.49   33.07
   2  -8   2  181.88   33.60
  -2   8  -2  309.98   42.68
  -2   8  -2  163.69   34.10
   2   8   2  265.15   43.60
   2   8   2  292.25   38.69
   2   8   2  240.16   39.27
   2   8   2  256.98   42.68
  -2   8  -2  202.77   37.00
   3  -8   2   -7.37   20.71
  -3  -8  -2   39.76   20.03
   3  -8   2   19.73   22.09
  -3  -8  -2   10.81   15.67
   3  -8   2    9.05   22.27
  -3  -8  -2   36.52   18.27
  -3  -8  -2   51.20   22.63
  -3   8  -2   37.00   24.33
  -3   8  -2   39.79   23.09
   3   8   2   41.32   25.55
   3   8   2   26.11   22.52
   3   8   2   23.42   21.60
  -3   8  -2   37.43   22.68
   3   8   2   21.22   19.64
  20   0  -3   13.10   21.06
  20   0  -3    4.62   21.01
 -20   0   3    5.07   22.94
 -19   0   3   12.15   20.02
  19   0  -3  -31.58   16.77
  19   0  -3  -22.83   16.03
  18   0  -3  -11.26   17.92
 -18   0   3   15.12   19.12
  18   0  -3  -17.37   16.84
 -18   0   3    8.25   18.15
  17   0  -3    4.69   15.85
 -17   0   3   -7.99   14.36
 -17   0   3    0.80   17.29
  17   0  -3   -3.97   17.34
 -16   0   3  -15.13    9.70
  16   0  -3   -2.36   15.25
 -16   0   3  -16.88   13.00
 -16   0   3    3.23   17.41
 -16   0   3   -7.41   14.09
  16   0  -3    3.95   15.31
 -15   0   3    1.00    9.91
  15   0  -3   -6.08    9.85
  15   0  -3    6.20   14.65
 -15   0   3   -6.19   14.22
 -15   0   3  -13.28   12.83
  15   0  -3  -10.81   14.13
 -15   0   3   -4.66   11.56
  15   0  -3   17.61   16.51
 -14   0   3    3.76   12.26
 -14   0   3   -5.27    8.93
 -14   0   3   13.58   10.82
  14   0  -3   -6.91   10.12
 -14   0   3    9.22   11.15
  14   0  -3   13.23   18.24
  14   0  -3  -16.49   12.07
  14   0  -3  -16.95   12.97
 -14   0   3   17.47   16.08
 -14   0   3   13.16   13.90
  13   0  -3   -7.98   11.63
  13   0  -3    7.97   12.81
 -13   0   3    3.12   10.18
 -13   0   3   -6.65   12.26
 -13   0   3   12.64    9.62
 -13   0   3   -0.62   12.27
 -13   0   3    5.12   10.63
  13   0  -3   22.80   11.40
  13   0  -3  -10.30   12.03
 -13   0   3    0.72   10.14
  12   0  -3   -9.15    9.53
  12   0  -3    0.84    7.86
 -12   0   3   -2.44    8.04
 -12   0   3    0.50    7.84
  12   0  -3    1.94   11.67
 -12   0   3    1.39   11.31
 -12   0   3   -2.93   11.21
 -12   0   3   -0.03    9.96
  12   0  -3   -9.41    6.65
  12   0  -3    0.76   12.18
 -12   0   3   -2.57   13.26
 -11   0   3   -1.52    9.65
 -11   0   3    0.48    7.47
  11   0  -3    7.58   11.61
 -11   0   3   16.83   11.89
 -11   0   3   -3.16    7.50
 -11   0   3   -9.32    9.00
  11   0  -3   -2.20    6.34
 -11   0   3   -1.97   10.23
  11   0  -3  -10.91    7.81
  11   0  -3   -2.77   10.51
  10   0  -3   -3.03    8.92
  10   0  -3    7.59   10.99
 -10   0   3   -7.34    6.76
  10   0  -3   16.33   10.98
 -10   0   3    2.32    7.14
  10   0  -3    0.06    5.89
 -10   0   3    1.29    8.31
 -10   0   3   -0.95   10.76
 -10   0   3    7.30    9.27
 -10   0   3    2.55    9.27
  -9   0   3    3.97    7.04
   9   0  -3    2.73    8.80
  -9   0   3    0.77    6.22
  -9   0   3    4.44    8.73
   9   0  -3    2.50    9.75
   9   0  -3   -4.21    9.32
  -9   0   3    4.11    9.61
   9   0  -3    9.12    6.45
  -9   0   3   -5.56    7.74
  -9   0   3    5.26   10.05
   8   0  -3    0.86    6.96
  -8   0   3   -3.34    6.47
   8   0  -3    0.79    5.98
  -8   0   3    1.84    9.29
   8   0  -3   -6.17    8.83
  -8   0   3  -15.24    7.57
  -8   0   3   -3.54    5.02
  -8   0   3   -7.10    8.03
   8   0  -3   -7.11    7.87
  -8   0   3    6.31    9.22
   8   0  -3   -1.50    7.88
   7   0  -3   -3.02    6.87
  -7   0   3  -10.62    6.92
   7   0  -3   -5.41    7.00
  -7   0   3   -1.72    9.01
  -7   0   3   -3.10    6.48
   7   0  -3   -3.09    7.24
   7   0  -3    4.97    5.66
  -7   0   3    2.31    5.07
   7   0  -3    2.73    9.59
   7   0  -3   -4.55    8.51
  -7   0   3   -2.95    7.44
  -7   0   3    0.15    8.89
  -6   0   3   -0.78    6.70
   6   0  -3   -1.77    5.99
   6   0  -3    0.37    6.89
   6   0  -3  -10.56    7.84
  -6   0   3   11.95    8.80
   6   0  -3    5.82    7.24
   6   0  -3   14.66   10.46
  -6   0   3   11.62    8.23
  -6   0   3  -14.75    5.58
  -6   0   3    0.30    7.27
   6   0  -3   -1.93    5.74
   5   0  -3   -7.05    8.33
   5   0  -3    3.97    5.75
   5   0  -3   -1.56    6.91
  -5   0   3   -4.02    6.33
  -5   0   3   -7.76    6.44
   5   0  -3    0.74    6.43
  -5   0   3    8.98    6.92
  -5   0   3   -1.95    6.75
  -5   0   3   -1.77    6.71
   5   0  -3   10.23    8.38
   5   0  -3    7.05    6.01
  -5   0   3    3.25    6.90
   4   0  -3   10.39    6.38
  -4   0   3   -3.53    5.73
   4   0  -3   -2.90    6.34
   4   0  -3    6.55    6.12
  -4   0   3    8.02    7.49
  -4   0   3   -2.39    5.62
  -4   0   3   -3.50    6.26
   4   0  -3   -3.61    7.20
   4   0  -3    0.10    7.23
  -4   0   3    9.06    6.45
   4   0  -3   -2.98    5.77
  -4   0   3   -4.59    5.30
   3   0  -3   -3.84    6.63
  -3   0   3    2.00    7.08
   3   0  -3    2.30    6.54
  -3   0   3    4.64    5.06
   3   0  -3    8.91    5.71
  -3   0   3    5.53    6.66
  -3   0   3    1.18    5.70
  -3   0   3   -4.50    5.64
   3   0  -3   -6.69    6.35
  -3   0   3    0.50    4.61
  -2   0   3    0.45    4.29
   2   0  -3   -2.28    6.48
   2   0  -3    1.43    5.08
  -2   0   3   -0.35    6.11
  -2   0   3   -1.25    4.39
  -2   0   3    3.54    6.88
   2   0  -3    3.17    6.95
   2   0  -3   -7.35    4.54
  -2   0   3   10.56    6.60
   2   0  -3    5.06    6.49
  -2   0   3   10.00    6.07
  -1   0   3    4.17    5.24
   1   0  -3   -1.23    5.22
  -1   0   3   -4.21    6.87
   1   0  -3    7.43    7.06
  -1   0   3   -0.23    4.02
   1   0  -3    5.43    4.63
  -1   0   3   -5.34    6.34
   1   0  -3    2.04    5.79
  -1   0   3    0.94    6.41
   1   0  -3   14.36    6.13
   0   0   3    2.13    7.20
   0   0  -3    0.40    5.64
   0   0   3   -1.02    6.02
   0   0   3    1.05    4.60
   0   0   3    2.13    6.60
   0   0  -3    2.47    6.28
   0   0  -3   -5.30    3.47
   0   0  -3   -2.23    4.66
   0   0  -3   -0.46    5.98
   0   0   3    1.50    6.22
   1   0   3   -0.08    5.34
   1   0   3    1.06    4.27
   1   0   3   -7.50    6.44
  -1   0  -3   -7.72    6.14
  -1   0  -3   -0.57    3.85
   1   0   3    8.35    7.21
  -1   0  -3    6.56    6.36
   1   0   3    1.11    4.64
  -1   0  -3   -0.75    6.07
   1   0   3   -0.29    6.41
  -1   0  -3   -6.41    3.92
  -2   0  -3   -1.13    6.60
   2   0   3    6.67    6.98
  -2   0  -3   -1.87    6.61
   2   0   3   11.64    7.67
   2   0   3    3.89    5.27
   2   0   3    1.80    4.80
   2   0   3   -5.66    5.57
  -2   0  -3    3.05    4.94
  -2   0  -3   -7.13    4.21
   2   0   3   -6.10    6.74
  -2   0  -3   -0.89    6.41
  -3   0  -3   -2.19    5.72
  -3   0  -3   -5.08    7.33
   3   0   3    5.75    7.10
  -3   0  -3   -2.43    6.81
   3   0   3    4.70    7.43
  -3   0  -3   -5.96    5.51
   3   0   3   -2.11    4.76
   3   0   3   -0.55    5.30
  -3   0  -3    4.27    5.00
  -3   0  -3   -4.74    3.73
   3   0   3   -4.09    5.56
   3   0   3    1.61    5.06
   4   0   3   -3.23    8.97
   4   0   3    0.81    5.51
  -4   0  -3   -9.74    6.46
  -4   0  -3    3.00    6.18
  -4   0  -3   -2.07    7.56
   4   0   3    3.15    7.16
   4   0   3   -2.21    7.91
   4   0   3    3.77    6.09
   4   0   3    6.70    6.51
  -4   0  -3   -0.36    6.57
  -4   0  -3   -4.28    5.93
   5   0   3  -12.15    5.42
  -5   0  -3    1.90    7.05
  -5   0  -3  -10.40    6.01
   5   0   3   -8.12    6.06
  -5   0  -3    5.33    6.73
  -5   0  -3    1.28    7.76
   5   0   3    1.96    5.91
   5   0   3   17.16   10.27
   5   0   3   12.16    8.29
   5   0   3  -13.72    7.98
   6   0   3   -8.57    8.84
   6   0   3   10.96    8.32
  -6   0  -3    5.09    7.58
  -6   0  -3   -2.03    8.62
   6   0   3    3.26    7.33
  -6   0  -3   -1.96    8.09
  -6   0  -3    4.92    6.38
   6   0   3    2.33    8.84
  -6   0  -3    6.54    6.83
   6   0   3   -4.53    5.79
   6   0   3   -4.79    7.16
   7   0   3   -3.56    7.50
   7   0   3   -9.82    6.71
   7   0   3  -15.94    8.20
   7   0   3   -1.54    5.88
  -7   0  -3   -3.02    6.29
   7   0   3    6.24    9.72
  -7   0  -3   -0.24    7.06
  -7   0  -3   -8.82    8.24
  -7   0  -3  -10.13    7.98
  -7   0  -3    3.86    8.50
  -8   0  -3   -8.28    6.66
   8   0   3    5.14    7.89
   8   0   3   -4.35    6.26
   8   0   3   -8.16    8.80
  -8   0  -3   -4.19    8.96
   8   0   3   10.69    8.51
  -8   0  -3    1.65    7.18
  -8   0  -3   11.30   10.31
  -8   0  -3    2.35    9.51
   8   0   3   10.09   10.15
  -9   0  -3   -0.96    7.92
   9   0   3  -20.08    9.43
   9   0   3    4.21    9.11
   9   0   3   -0.10    8.98
  -9   0  -3   -3.51    9.15
   9   0   3   -6.55    6.02
  -9   0  -3   -7.41    9.10
   9   0   3    0.86   10.56
  -9   0  -3   13.23   10.14
  -9   0  -3   -2.60    7.74
  10   0   3  -20.25    8.78
 -10   0  -3   -0.68    9.61
  10   0   3    3.42    9.74
 -10   0  -3   16.58   11.90
 -10   0  -3   -1.80   10.54
 -10   0  -3    7.78    9.25
  10   0   3   12.73   12.65
  10   0   3   -2.31    6.29
 -10   0  -3    5.82    8.38
  10   0   3    0.70    9.36
 -11   0  -3   -5.51    8.82
  11   0   3   -7.73   11.43
 -11   0  -3    0.74    9.49
  11   0   3  -14.14    8.13
 -11   0  -3   -8.43    9.09
  11   0   3  -10.46    7.28
  11   0   3   13.16   11.29
 -11   0  -3   -2.03    7.72
 -11   0  -3   27.24   13.14
  11   0   3  -14.80   11.16
  12   0   3   11.29   11.85
 -12   0  -3   -5.45    7.57
  12   0   3    8.41   11.25
  12   0   3   -1.75   14.42
 -12   0  -3   10.75   11.34
 -12   0  -3   -0.02   10.03
  12   0   3   -8.51   11.42
  12   0   3    7.97    8.78
 -12   0  -3   -8.30    9.19
 -12   0  -3  -21.10   11.05
 -13   0  -3    7.62   10.79
 -13   0  -3    3.06   11.46
  13   0   3   10.90   15.40
 -13   0  -3    8.69   13.93
  13   0   3    6.08   15.26
 -13   0  -3  -13.87   11.99
  13   0   3   -0.99   12.23
  13   0   3    6.37   12.28
 -13   0  -3  -14.10    9.40
  13   0   3    0.22    8.81
 -14   0  -3    2.68   13.90
  14   0   3   18.15   16.97
  14   0   3  -17.92   12.85
 -14   0  -3    9.25   14.12
  14   0   3    5.56   10.48
 -14   0  -3    6.74   14.28
 -14   0  -3  -19.41    9.76
  14   0   3  -19.08    9.35
 -14   0  -3   -1.95    9.85
  14   0   3   14.69   13.80
 -15   0  -3   18.26   16.48
 -15   0  -3    1.62   10.85
  15   0   3   -4.01   12.89
 -15   0  -3   -2.27   13.72
 -15   0  -3    1.59   13.43
  15   0   3  -10.61   11.31
  15   0   3   14.14   15.66
  15   0   3   -5.59   17.81
 -15   0  -3    9.48   13.58
  16   0   3  -14.38   12.52
 -16   0  -3   -1.07   14.26
  16   0   3  -14.79   13.87
 -16   0  -3   -8.04   14.27
  16   0   3  -22.66   14.51
 -16   0  -3    1.24   13.81
  17   0   3  -11.97   17.36
 -17   0  -3    1.71   14.40
 -17   0  -3    6.43   17.92
  17   0   3  -11.10   16.92
 -17   0  -3   -0.10   17.84
  17   0   3  -14.75   12.04
 -18   0  -3  -15.61   19.45
  18   0   3    5.55   20.34
 -18   0  -3   16.23   18.00
 -18   0  -3  -13.42   15.80
  18   0   3  -10.52   18.37
 -19   0  -3   10.26   18.76
  19   0   3  -15.91   18.87
 -19   0  -3    4.05   18.29
  19   0   3   27.44   22.56
  20  -1  -3   71.68   25.80
  20  -1  -3  126.22   31.65
 -20  -1   3   96.04   29.26
 -20   1   3   77.37   27.87
  20   1  -3   61.58   28.32
  20   1  -3  103.12   30.27
  19  -1  -3    6.60   18.22
 -19  -1   3   37.90   25.14
  19  -1  -3   31.02   21.96
  19   1  -3   24.91   22.81
 -19   1   3   32.29   20.48
  19   1  -3    7.61   22.14
  18  -1  -3    2.98   17.04
 -18  -1   3  -25.26   14.78
 -18  -1   3   -4.94   17.99
  18  -1  -3  -12.79   16.91
 -18  -1   3   30.14   18.14
 -18   1   3    4.71   18.11
  18   1  -3    0.18   19.41
 -18   1   3  -16.10   18.16
 -18   1   3   -9.38   16.57
  18   1  -3    4.74   19.76
 -17  -1   3   72.48   23.11
  17  -1  -3   67.00   18.97
 -17  -1   3  110.88   23.16
 -17  -1   3   67.31   23.90
  17  -1  -3   71.95   24.35
  17  -1  -3   82.79   22.77
 -17   1   3   76.24   23.93
  17   1  -3  137.34   26.64
 -17   1   3   52.08   21.67
  17   1  -3   45.96   25.29
  17   1  -3   80.80   23.55
 -17   1   3  113.42   27.03
 -16  -1   3  174.64   24.15
 -16  -1   3  219.95   34.32
  16  -1  -3  202.23   31.41
 -16  -1   3  173.15   31.20
 -16  -1   3  257.89   27.63
  16  -1  -3  216.06   32.90
  16  -1  -3  173.14   23.50
  16   1  -3  203.78   32.16
  16   1  -3  243.76   29.50
 -16   1   3  219.75   31.67
  16   1  -3  184.28   32.90
 -16   1   3  167.24   31.18
 -16   1   3  190.36   31.34
 -15  -1   3  153.12   24.14
  15  -1  -3  151.52   27.99
 -15  -1   3   84.36   22.39
  15  -1  -3  101.81   22.06
 -15  -1   3  101.84   23.62
  15  -1  -3  109.24   21.74
 -15  -1   3  117.19   21.55
  15   1  -3  100.77   24.76
 -15   1   3  112.57   18.89
 -15   1   3  115.35   24.76
 -15   1   3   78.49   22.45
 -15   1   3  132.10   26.19
  15   1  -3  120.14   22.39
  15   1  -3  111.04   26.22
 -14  -1   3    8.10   11.63
 -14  -1   3   -4.66   12.56
  14  -1  -3   10.98   11.44
  14  -1  -3    2.41   13.37
  14  -1  -3   -2.51   13.79
 -14  -1   3   13.52   12.25
 -14  -1   3   23.73   16.18
 -14   1   3  -28.81   11.01
  14   1  -3  -13.77   11.59
  14   1  -3   -2.97   13.42
  14   1  -3   -3.37   11.13
 -14   1   3   -0.91   12.33
  14   1  -3   -1.05   13.26
 -14   1   3    2.81    9.67
 -13  -1   3  181.76   25.88
  13  -1  -3  164.33   22.88
  13  -1  -3  202.00   21.73
 -13  -1   3  198.76   26.49
 -13  -1   3  201.12   22.52
  13  -1  -3  238.75   28.25
  13  -1  -3  284.09   28.18
 -13  -1   3  160.92   26.20
 -13  -1   3  182.59   22.00
  13   1  -3  208.24   27.21
 -13   1   3  186.95   26.05
  13   1  -3  229.94   20.24
 -13   1   3  164.31   24.20
  13   1  -3  208.83   25.94
  13   1  -3  188.17   22.16
 -13   1   3  247.98   22.03
 -13   1   3  200.10   27.46
 -13   1   3  206.21   18.26
 -12  -1   3  319.67   19.26
  12  -1  -3  353.89   29.88
  12  -1  -3  325.32   28.28
  12  -1  -3  334.57   30.58
 -12  -1   3  366.72   32.25
 -12  -1   3  346.06   30.75
 -12  -1   3  310.50   30.57
 -12  -1   3  359.51   26.77
 -12  -1   3  338.66   26.06
 -12   1   3  332.33   24.94
  12   1  -3  324.57   29.92
 -12   1   3  312.89   28.26
  12   1  -3  314.87   30.86
 -12   1   3  330.25   20.88
  12   1  -3  345.17   23.03
  12   1  -3  312.69   25.73
  12   1  -3  338.50   19.43
 -12   1   3  305.15   29.50
 -12   1   3  342.93   30.55
 -12   1   3  353.65   31.36
  11  -1  -3   14.74   13.01
  11  -1  -3    8.02   10.70
 -11  -1   3    1.64   10.67
 -11  -1   3    8.44   11.40
 -11  -1   3    1.49    6.13
 -11  -1   3   -3.68    7.38
 -11  -1   3   31.23   13.45
  11  -1  -3   15.74   11.69
 -11  -1   3   17.48   11.74
  11   1  -3   -8.35   10.56
  11   1  -3    5.29    9.01
 -11   1   3   19.36   12.43
 -11   1   3  -11.17    7.95
  11   1  -3   -1.44   10.18
  11   1  -3   -1.22   10.09
 -11   1   3    4.81   10.68
 -11   1   3   19.49    7.94
  11   1  -3   11.53    7.17
 -11   1   3    8.33   10.92
 -11   1   3   -9.14    9.18
 -10  -1   3   71.22   14.22
 -10  -1   3   65.60   15.50
  10  -1  -3   87.70   17.47
 -10  -1   3   53.81   15.20
 -10  -1   3   73.52   11.45
 -10  -1   3   44.97   13.97
  10  -1  -3   70.12   17.49
  10  -1  -3   66.16   15.68
 -10  -1   3   59.23   12.96
  10   1  -3   51.31   16.21
 -10   1   3   67.03   14.22
 -10   1   3   78.76   16.70
 -10   1   3   66.78   16.75
 -10   1   3   51.56   15.04
  10   1  -3   71.28   13.84
  10   1  -3   37.00   14.63
 -10   1   3   72.93   10.32
 -10   1   3   38.30   14.06
  10   1  -3   73.41   14.11
  -9  -1   3  330.07   26.40
  -9  -1   3  306.21   25.27
  -9  -1   3  335.86   23.15
  -9  -1   3  301.55   26.69
  -9  -1   3  323.34   18.85
  -9  -1   3  360.53   24.16
   9  -1  -3  346.59   19.41
   9  -1  -3  260.42   23.09
  -9  -1   3  395.32   28.85
   9  -1  -3  339.75   26.67
   9  -1  -3  299.66   24.35
  -9   1   3  353.16   27.04
  -9   1   3  299.71   26.46
  -9   1   3  330.98   23.02
  -9   1   3  279.84   25.38
   9   1  -3  308.37   20.46
   9   1  -3  296.40   26.20
  -9   1   3  295.69   25.32
   9   1  -3  343.13   27.59
   9   1  -3  316.05   21.24
  -9   1   3  337.89   16.95
  -8  -1   3  107.15   17.94
  -8  -1   3  149.40   15.17
   8  -1  -3  133.99   16.63
  -8  -1   3   94.34   11.74
   8  -1  -3   81.05   11.32
   8  -1  -3  111.87   18.35
   8  -1  -3   96.88   16.63
  -8  -1   3  116.86   18.43
  -8  -1   3  135.32   17.43
  -8  -1   3  112.05   15.94
  -8  -1   3  133.47   19.32
  -8   1   3  104.46   17.99
  -8   1   3  102.53   17.97
  -8   1   3   83.01   15.61
  -8   1   3  121.47   18.25
   8   1  -3  108.63   13.22
   8   1  -3  121.50   18.93
  -8   1   3  115.20    9.77
   8   1  -3  107.76   13.18
  -8   1   3  100.55   15.34
   8   1  -3  129.70   19.16
   7  -1  -3  -13.57    6.63
   7  -1  -3    5.31    8.07
  -7  -1   3   -7.66    7.42
   7  -1  -3    2.82    3.29
   7  -1  -3   -6.93    5.99
   7  -1  -3  -13.26    7.38
  -7  -1   3    8.51    7.88
   7  -1  -3   -6.06    8.19
  -7  -1   3   -3.44    7.70
  -7  -1   3   -0.64    8.49
  -7  -1   3    6.81    8.16
   7   1  -3    8.31   10.36
  -7   1   3   -9.74    7.89
   7   1  -3   10.14    7.63
   7   1  -3   -4.71    7.71
   7   1  -3    6.65    8.62
  -7   1   3   -1.69    8.61
   7   1  -3  -11.51    8.97
  -7   1   3    4.12    4.50
  -7   1   3    6.95    7.82
  -7   1   3    6.39    9.05
  -7   1   3   -0.30    7.39
   6  -1  -3    8.70    7.78
   6  -1  -3    4.13    9.06
   6  -1  -3    6.30    6.57
  -6  -1   3   -2.96    6.96
  -6  -1   3    6.51    7.62
   6  -1  -3   21.91    8.87
  -6  -1   3   18.04    8.69
  -6  -1   3   -3.98    7.83
  -6  -1   3    9.06    7.74
   6  -1  -3    6.99    4.25
   6  -1  -3   21.32   10.07
  -6   1   3    0.11    7.22
   6   1  -3   15.10    8.14
  -6   1   3    7.66    9.23
  -6   1   3    3.60    7.91
   6   1  -3    7.65   10.10
   6   1  -3    9.37    6.28
   6   1  -3   -4.33    7.06
  -6   1   3    8.74    8.54
  -6   1   3    2.02    3.74
   6   1  -3   19.77    8.25
   6   1  -3    0.72    8.20
  -6   1   3    7.86    9.01
   5  -1  -3  902.34   38.43
   5  -1  -3  950.97   34.50
   5  -1  -3  885.84   37.96
  -5  -1   3  886.88   38.70
  -5  -1   3  936.71   39.05
  -5  -1   3  931.01   32.03
  -5  -1   3  916.05   39.55
  -5  -1   3  923.31   38.22
   5  -1  -3  879.00   37.65
   5  -1  -3  935.14   36.24
  -5  -1   3  890.54   38.36
   5   1  -3  972.63   31.19
   5   1  -3  911.06   39.28
   5   1  -3  885.48   39.47
  -5   1   3  918.60   39.26
  -5   1   3  913.89   38.21
   5   1  -3  907.48   38.60
   5   1  -3  906.93   38.43
  -5   1   3  905.21   39.92
  -5   1   3  901.60   38.35
  -5   1   3  919.37   26.96
  -5   1   3  926.23   36.34
  -5   1   3  942.65   38.72
   5   1  -3  917.72   35.91
   4  -1  -3  309.95   19.98
   4  -1  -3  298.20   17.02
  -4  -1   3  347.22   20.64
  -4  -1   3  337.36   21.30
   4  -1  -3  340.40   20.32
  -4  -1   3  285.22   20.35
  -4  -1   3  305.94   19.95
  -4  -1   3  330.53   16.05
  -4  -1   3  333.07   19.74
   4  -1  -3  331.72   17.69
   4   1  -3  299.74   19.98
  -4   1   3  320.26   20.20
   4   1  -3  307.31   20.64
   4   1  -3  317.67   13.01
  -4   1   3  357.33   20.35
  -4   1   3  299.43   19.77
   4   1  -3  331.13   21.24
  -4   1   3  275.77   20.77
   4   1  -3  311.77   20.21
   4   1  -3  307.95   18.80
  -4   1   3  321.65   17.39
  -3  -1   3  248.53   17.19
  -3  -1   3  244.35   18.06
  -3  -1   3  279.64   15.16
  -3  -1   3  262.11   17.30
   3  -1  -3  280.17   16.69
  -3  -1   3  260.26   18.03
  -3  -1   3  274.69   17.47
   3  -1  -3  258.88   10.55
   3  -1  -3  236.05   16.90
   3  -1  -3  225.69   13.29
   3  -1  -3  256.37   17.46
  -3   1   3  259.80   18.22
   3   1  -3  291.74   18.11
   3   1  -3  260.13   17.86
   3   1  -3  279.60   19.18
   3   1  -3  255.71   17.61
  -3   1   3  229.95   17.81
   3   1  -3  252.30   16.77
  -3   1   3  276.55   13.91
  -3   1   3  217.45   16.22
   3   1  -3  271.94   10.12
  -3   1   3  228.61   16.58
   3   1  -3  209.42   15.85
  -2  -1   3  432.71   22.30
  -2  -1   3  436.02   22.36
   2  -1  -3  450.93   16.79
   2  -1  -3  429.84   16.02
   2  -1  -3  415.55   21.73
  -2  -1   3  444.92   23.17
   2  -1  -3  446.34   21.38
  -2  -1   3  399.48   21.82
   2  -1  -3  441.81   22.42
  -2  -1   3  415.22   20.03
  -2   1   3  425.60   22.95
   2   1  -3  437.03   22.22
   2   1  -3  423.82   22.74
  -2   1   3  421.40   21.89
   2   1  -3  443.17   23.53
   2   1  -3  433.04   22.10
  -2   1   3  418.80   20.27
  -2   1   3  434.27   23.17
   2   1  -3  463.44   22.55
  -2   1   3  436.27   21.95
   2   1  -3  420.26   21.59
  -2   1   3  435.63   15.96
  -1  -1   3  176.40   16.30
  -1  -1   3  155.68   14.09
   1  -1  -3  188.14   14.22
  -1  -1   3  185.27   13.41
   1  -1  -3  185.25   11.30
  -1  -1   3  155.06   13.80
  -1  -1   3  161.51    9.45
  -1  -1   3  165.99   14.22
   1  -1  -3  193.80   14.42
   1  -1  -3  177.67   14.07
   1   1  -3  176.77   14.67
   1   1  -3  164.80   14.27
   1   1  -3  156.55   12.60
  -1   1   3  175.61   11.59
  -1   1   3  168.56   13.72
   1   1  -3  169.31   14.37
  -1   1   3  143.19   13.70
  -1   1   3  197.18   14.87
  -1   1   3  172.32    8.97
   1   1  -3  175.17   14.34
   1   1  -3  177.50   13.89
   1   1  -3  175.51   14.75
  -1   1   3  152.02   14.04
  -1   1   3  186.38   15.00
   0  -1   3   41.06    9.29
   0  -1   3   43.29    9.28
   0  -1   3   42.85    7.69
   0  -1  -3   49.49   10.56
   0  -1   3   35.89    8.82
   0  -1  -3   58.32    8.82
   0  -1  -3   49.87    9.99
   0  -1  -3   45.58    9.02
   0  -1   3   34.19    8.98
   0  -1   3   46.03    8.83
   0   1  -3   37.91    8.70
   0   1   3   26.73    8.41
   0   1   3   43.36    8.98
   0   1   3   48.63    9.91
   0   1  -3   51.22    7.87
   0   1   3   41.60    5.93
   0   1  -3   28.43    8.36
   0   1   3   34.65    3.93
   0   1   3   38.37    9.99
   0   1   3   37.50    8.89
   0   1  -3   26.45    8.81
   0   1  -3   49.58    9.12
   1  -1   3  268.93   17.59
   1  -1   3  251.46   17.51
   1  -1   3  274.29   17.48
  -1  -1  -3  260.42   17.75
  -1  -1  -3  263.21   16.39
   1  -1   3  243.72   14.88
  -1  -1  -3  267.17   16.57
  -1  -1  -3  278.32   10.65
  -1  -1  -3  254.92   16.33
   1   1   3  258.82   16.79
   1   1   3  266.92   17.37
  -1   1  -3  257.44   12.84
  -1   1  -3  268.96   17.76
  -1   1  -3  238.80   16.79
  -1   1  -3  257.41   17.08
   1   1   3  258.72   17.62
   1   1   3  283.68   15.39
  -1   1  -3  283.29   16.46
   1   1   3  248.93   10.37
   1   1   3  243.70   16.51
   2  -1   3  472.45   25.06
   2  -1   3  515.72   25.12
   2  -1   3  478.27   23.57
  -2  -1  -3  494.46   19.56
   2  -1   3  508.13   25.12
  -2  -1  -3  504.90   25.29
  -2  -1  -3  507.52   23.93
  -2  -1  -3  536.42   24.52
  -2  -1  -3  529.65   24.80
  -2   1  -3  515.28   18.46
  -2   1  -3  446.31   24.08
   2   1   3  541.12   26.04
   2   1   3  543.14   20.14
  -2   1  -3  530.15   23.94
   2   1   3  520.13   24.32
   2   1   3  528.12   24.19
  -2   1  -3  500.07   23.34
  -2   1  -3  512.30   24.78
   2   1   3  507.93   20.89
   2   1   3  496.92   24.22
  -3  -1  -3   66.11    9.40
   3  -1   3   69.00   12.01
   3  -1   3   82.81   13.36
  -3  -1  -3   87.84   12.76
   3  -1   3   66.19   11.99
  -3  -1  -3   60.79   11.03
  -3  -1  -3   89.42   13.20
   3  -1   3   61.80   12.08
  -3   1  -3   88.44   13.16
  -3   1  -3   59.85    9.76
   3   1   3   77.19   11.67
   3   1   3   66.37   12.68
   3   1   3   75.76    9.68
   3   1   3   68.11   11.30
   3   1   3   60.44    7.89
   3   1   3   79.09   12.85
  -3   1  -3   56.50    5.95
  -3   1  -3   64.17   12.98
  -3   1  -3   56.27   11.04
  -3   1  -3   80.94   12.77
  -4  -1  -3  333.95   20.96
   4  -1   3  313.88   21.44
  -4  -1  -3  333.81   21.76
   4  -1   3  317.36   12.95
  -4  -1  -3  349.76   20.83
  -4  -1  -3  363.07   19.69
   4  -1   3  299.63   20.18
   4  -1   3  350.15   21.03
   4  -1   3  344.51   21.28
   4  -1   3  334.90   21.36
  -4  -1  -3  341.17   13.69
   4   1   3  320.10   18.73
  -4   1  -3  360.21   21.93
  -4   1  -3  344.99   21.80
   4   1   3  334.18   21.66
   4   1   3  325.90   19.40
  -4   1  -3  344.60   20.67
   4   1   3  313.58   20.98
   4   1   3  350.86   20.25
  -4   1  -3  319.05   18.59
   4   1   3  316.75   14.43
  -4   1  -3  334.31   13.07
  -5  -1  -3  362.57   22.87
  -5  -1  -3  406.79   17.45
   5  -1   3  419.41   24.38
   5  -1   3  398.13   16.78
   5  -1   3  390.65   24.27
   5  -1   3  437.24   24.97
   5  -1   3  394.18   24.88
  -5  -1  -3  387.78   24.16
  -5  -1  -3  390.50   24.44
  -5  -1  -3  386.34   22.55
   5  -1   3  410.04   23.08
  -5   1  -3  372.19   23.73
   5   1   3  359.85   24.12
  -5   1  -3  386.34   15.20
   5   1   3  382.11   21.82
   5   1   3  391.57   15.79
  -5   1  -3  394.96   24.42
   5   1   3  425.39   22.90
  -5   1  -3  372.79   22.92
  -5   1  -3  405.14   20.95
   5   1   3  379.56   24.22
   5   1   3  387.57   22.76
  -6  -1  -3  112.24   11.22
  -6  -1  -3  121.28   15.82
   6  -1   3  100.96   11.02
  -6  -1  -3  106.95   15.62
   6  -1   3  122.39   16.88
  -6  -1  -3  117.40   15.68
  -6  -1  -3  124.43   16.91
   6  -1   3  141.86   17.47
   6  -1   3  142.99   16.17
   6  -1   3   99.05   13.86
  -6   1  -3  130.10   16.02
   6   1   3  115.03   14.63
   6   1   3  109.38   15.92
   6   1   3  104.33   12.90
  -6   1  -3  106.86   11.81
   6   1   3  112.12    8.14
  -6   1  -3   98.08   14.87
   6   1   3  148.51   17.75
   6   1   3  116.70   16.36
  -6   1  -3  122.42   16.68
  -6   1  -3  102.79   14.80
  -7  -1  -3   91.74   16.18
   7  -1   3   81.62   13.96
   7  -1   3   64.06   14.80
   7  -1   3   65.03   14.34
  -7  -1  -3  107.67   16.40
  -7  -1  -3  107.37   17.66
  -7  -1  -3   80.03   11.38
  -7  -1  -3   84.94   15.23
   7  -1   3   79.51   15.95
  -7   1  -3  104.96   17.13
  -7   1  -3   58.73   13.11
  -7   1  -3   78.18   10.89
   7   1   3   70.35   13.50
   7   1   3  117.35   18.51
  -7   1  -3   66.55   13.87
   7   1   3   88.03   15.09
   7   1   3  109.19   18.00
  -7   1  -3  111.77   17.98
   7   1   3   67.93    7.09
   7   1   3   73.39   12.94
  -8  -1  -3  137.72   17.96
  -8  -1  -3  164.71   15.10
  -8  -1  -3  159.39   19.70
   8  -1   3  159.93   18.27
  -8  -1  -3  156.97   17.75
  -8  -1  -3  146.66   17.71
   8  -1   3  149.35   20.04
   8  -1   3  173.92   17.49
   8  -1   3  158.19   20.05
   8   1   3  184.90   16.30
   8   1   3  141.62   17.39
  -8   1  -3  140.47   13.72
  -8   1  -3  121.95   18.15
  -8   1  -3  136.67   17.65
   8   1   3  178.91   19.34
  -8   1  -3  161.14   18.55
  -8   1  -3  123.50   17.90
   8   1   3  140.65    9.94
   8   1   3  163.77   19.99
  -9  -1  -3   14.84    8.42
  -9  -1  -3   18.40   12.38
   9  -1   3    1.65   11.60
   9  -1   3   26.94   13.80
  -9  -1  -3   22.93   12.39
   9  -1   3   -0.03   10.40
  -9  -1  -3   -0.20    8.65
  -9  -1  -3   11.25   10.82
   9  -1   3   -3.78    7.73
   9   1   3    9.64   12.86
   9   1   3   12.47   10.85
  -9   1  -3   15.64   10.08
   9   1   3   10.02    8.97
  -9   1  -3  -10.11    8.47
   9   1   3    3.11   10.10
  -9   1  -3    0.54    7.09
  -9   1  -3    4.23    9.77
  -9   1  -3    3.52    9.05
  -9   1  -3   24.44   11.73
   9   1   3    8.76    6.18
  10  -1   3  220.09   24.75
 -10  -1  -3  257.80   20.77
 -10  -1  -3  240.92   22.25
 -10  -1  -3  210.97   23.84
 -10  -1  -3  215.55   23.62
  10  -1   3  222.48   22.38
 -10  -1  -3  254.07   25.36
  10  -1   3  257.34   21.55
  10  -1   3  226.26   24.86
 -10   1  -3  275.00   25.82
  10   1   3  271.96   26.02
 -10   1  -3  223.11   22.52
  10   1   3  238.71   23.92
 -10   1  -3  244.50   22.54
 -10   1  -3  241.39   25.07
  10   1   3  223.73   13.91
 -10   1  -3  271.98   18.56
  10   1   3  211.93   18.96
  10   1   3  230.27   23.57
 -10   1  -3  247.64   24.70
  11  -1   3   10.52   13.46
  11  -1   3   -0.29   12.66
 -11  -1  -3  -10.31    8.28
 -11  -1  -3   -5.37   10.21
 -11  -1  -3   -3.62   10.53
  11  -1   3   -1.27    9.69
 -11  -1  -3   14.23   12.26
 -11  -1  -3  -11.44    7.50
  11  -1   3   23.26   13.25
  11   1   3   -2.86    8.06
 -11   1  -3    8.11   12.56
  11   1   3   -7.33   13.25
 -11   1  -3   -1.93    6.99
  11   1   3    8.49   12.02
 -11   1  -3    4.45   10.10
  11   1   3    8.76    6.78
 -11   1  -3    3.86   11.60
 -11   1  -3    9.56   10.96
 -11   1  -3   -4.87   10.61
  11   1   3   28.80   15.05
  12  -1   3  -13.49   10.37
 -12  -1  -3   13.61   13.27
  12  -1   3    0.00   10.73
  12  -1   3   -3.50   12.42
 -12  -1  -3  -10.26   10.44
  12  -1   3   -7.41   12.39
 -12  -1  -3    9.40   13.43
 -12  -1  -3    1.41    9.31
 -12  -1  -3   -8.77    8.55
 -12   1  -3   14.66   13.79
 -12   1  -3    7.55   13.20
 -12   1  -3   -2.55    7.32
  12   1   3   -0.27    9.08
  12   1   3    4.53   13.40
  12   1   3   12.11   12.82
 -12   1  -3   -4.70   10.47
 -12   1  -3    2.45   10.76
  12   1   3  -14.43   11.42
 -12   1  -3   -4.40    9.71
  13  -1   3  158.23   28.73
  13  -1   3  143.47   26.69
  13  -1   3  148.49   21.74
 -13  -1  -3  197.06   22.55
 -13  -1  -3  143.33   24.74
  13  -1   3  147.22   24.02
 -13  -1  -3  191.46   25.62
 -13  -1  -3  160.26   21.30
  13   1   3  170.43   28.05
  13   1   3  181.99   25.77
  13   1   3  208.09   29.35
 -13   1  -3  181.43   18.09
 -13   1  -3  106.44   23.14
  13   1   3  127.65   18.00
 -13   1  -3  198.36   31.74
 -13   1  -3  169.73   26.25
 -13   1  -3  156.37   25.67
 -13   1  -3  130.35   23.38
  14  -1   3    0.17   14.11
 -14  -1  -3    7.89   12.60
 -14  -1  -3    3.51   14.77
  14  -1   3  -21.73   14.80
  14  -1   3   -5.77   11.15
 -14  -1  -3   -0.93   13.73
 -14  -1  -3   -3.05   10.85
 -14   1  -3   -6.14   11.73
  14   1   3    5.34   15.69
 -14   1  -3   14.47   15.25
  14   1   3   -0.69   14.94
  14   1   3    7.28   19.18
  14   1   3    1.23   10.76
 -14   1  -3    1.68   14.40
 -14   1  -3   -6.29   13.06
 -14   1  -3   -7.50   14.69
  15  -1   3   54.95   18.07
 -15  -1  -3   31.13   19.38
  15  -1   3   44.62   17.97
 -15  -1  -3   51.60   16.47
 -15  -1  -3   75.30   19.71
  15  -1   3   21.19   18.01
 -15  -1  -3   61.18   21.79
  15   1   3   21.26   18.67
 -15   1  -3   34.65   18.11
  15   1   3   37.22   22.11
 -15   1  -3   40.33   19.28
 -15   1  -3    9.22   18.69
 -15   1  -3   31.00   16.98
  15   1   3    9.10   12.69
 -15   1  -3    0.52   14.27
  15   1   3   39.61   20.12
  16  -1   3   18.27   17.76
  16  -1   3   15.65   14.81
 -16  -1  -3    4.02   12.88
 -16  -1  -3   11.55   15.05
 -16  -1  -3   16.14   18.51
 -16  -1  -3   13.76   17.52
  16  -1   3   61.43   21.53
  16  -1   3   -2.94   19.46
  16   1   3   18.28   19.36
 -16   1  -3  -15.95   13.64
 -16   1  -3   11.30   16.20
 -16   1  -3   43.32   20.62
  16   1   3  -18.10   20.25
 -16   1  -3   56.76   20.36
  16   1   3   12.39   17.27
 -16   1  -3   25.81   19.15
 -17  -1  -3   65.17   24.71
 -17  -1  -3  120.70   27.42
 -17  -1  -3  105.50   24.27
  17  -1   3  129.32   25.27
  17  -1   3  108.22   31.34
 -17  -1  -3   98.94   22.62
  17  -1   3  123.54   25.52
  17   1   3  170.58   36.91
 -17   1  -3  162.83   32.42
 -17   1  -3   79.89   24.34
  17   1   3   97.00   26.40
 -17   1  -3  106.76   25.51
 -17   1  -3   49.69   20.17
  17   1   3   93.00   27.60
 -17   1  -3   86.27   27.14
 -18  -1  -3    3.23   15.82
  18  -1   3  -15.22   16.58
  18  -1   3   55.12   23.05
 -18  -1  -3    4.87   23.04
  18  -1   3  -33.88   18.30
 -18  -1  -3   10.57   19.97
  18   1   3   -7.63   24.15
 -18   1  -3   28.51   22.12
 -18   1  -3  -10.29   16.20
 -18   1  -3   -0.52   16.48
  18   1   3   22.46   21.66
  18   1   3   46.18   21.42
 -19  -1  -3    1.47   17.91
  19  -1   3  -28.99   22.11
  19  -1   3   23.28   24.40
 -19  -1  -3   -2.93   18.79
  19   1   3   11.96   22.17
  19   1   3    1.72   20.05
 -19   1  -3   15.94   19.57
 -19   1  -3   -4.13   18.08
 -19   1  -3    3.39   20.68
 -19  -2   3   48.44   22.38
  19  -2  -3   30.53   25.64
 -19  -2   3   -9.28   19.60
  19  -2  -3   82.70   24.89
  19  -2  -3   42.04   20.98
 -19   2   3   33.93   23.15
 -19   2   3   54.91   27.58
  19   2  -3   40.68   26.37
  19   2  -3   65.17   30.35
 -19   2   3   14.40   19.58
  19   2  -3   62.05   27.15
  18  -2  -3  118.95   30.38
 -18  -2   3   99.10   25.35
  18  -2  -3  101.90   24.78
  18  -2  -3  147.76   29.59
 -18  -2   3   77.70   26.33
 -18   2   3  102.15   28.35
 -18   2   3  180.77   36.01
  18   2  -3   74.18   26.99
 -18   2   3   74.94   24.90
  18   2  -3   91.02   28.15
 -18   2   3  134.53   30.60
  18   2  -3  116.09   30.80
 -17  -2   3  115.36   27.13
 -17  -2   3   98.10   26.42
 -17  -2   3  117.63   28.57
  17  -2  -3   82.32   22.05
  17  -2  -3  107.96   29.64
  17  -2  -3   82.12   23.67
  17   2  -3   69.29   25.60
  17   2  -3   84.29   27.04
  17   2  -3   68.50   25.95
 -17   2   3   76.76   24.55
 -17   2   3  102.06   26.59
 -17   2   3   79.51   24.80
 -16  -2   3   13.11   16.73
 -16  -2   3   47.47   19.29
  16  -2  -3   30.06   17.82
  16  -2  -3   40.12   18.48
 -16  -2   3   33.61   20.04
  16  -2  -3  -11.13   18.27
 -16   2   3   45.60   22.38
  16   2  -3   27.90   21.67
 -16   2   3   18.34   17.52
 -16   2   3    2.75   14.94
  16   2  -3   22.95   19.16
 -16   2   3   19.85   14.05
  16   2  -3   18.20   19.95
 -15  -2   3  397.07   34.59
 -15  -2   3  385.53   38.70
  15  -2  -3  376.19   33.73
  15  -2  -3  359.27   32.04
 -15  -2   3  384.05   38.41
 -15  -2   3  277.21   35.26
  15  -2  -3  365.44   38.11
  15   2  -3  326.66   37.98
  15   2  -3  387.12   38.09
 -15   2   3  335.34   35.85
  15   2  -3  319.95   37.09
  15   2  -3  417.35   31.18
  15   2  -3  397.83   30.91
 -15   2   3  354.93   31.02
 -15   2   3  354.02   35.75
 -15   2   3  334.28   36.02
  14  -2  -3   32.99   18.03
 -14  -2   3   49.47   18.06
  14  -2  -3   21.04   15.11
 -14  -2   3   16.16   13.20
 -14  -2   3   22.04   12.64
  14  -2  -3   21.69   15.25
 -14  -2   3   12.19   15.37
  14   2  -3    8.49   15.77
 -14   2   3   22.05   13.73
 -14   2   3   25.51   16.70
  14   2  -3   36.42   15.22
 -14   2   3    9.47   13.81
  14   2  -3   15.13   12.22
  14   2  -3   29.48   18.33
 -14   2   3   14.56   15.47
  14   2  -3   46.02   19.84
  13  -2  -3  344.54   31.05
 -13  -2   3  374.08   34.44
 -13  -2   3  406.34   28.62
  13  -2  -3  377.68   34.26
  13  -2  -3  328.52   29.28
 -13  -2   3  419.94   35.81
 -13  -2   3  430.59   32.87
 -13   2   3  430.11   37.05
 -13   2   3  377.00   33.96
 -13   2   3  420.31   30.89
  13   2  -3  398.54   29.28
  13   2  -3  411.11   36.02
  13   2  -3  409.02   37.20
  13   2  -3  385.82   27.55
  13   2  -3  363.40   34.32
 -12  -2   3  180.00   22.24
  12  -2  -3  206.36   25.87
 -12  -2   3  193.61   20.60
 -12  -2   3  193.78   25.42
 -12  -2   3  213.51   26.54
  12  -2  -3  196.76   23.26
 -12   2   3  212.46   23.31
 -12   2   3  230.59   25.94
  12   2  -3  230.79   22.32
 -12   2   3  229.91   26.29
 -12   2   3  185.75   24.54
  12   2  -3  143.98   25.32
  12   2  -3  185.19   25.60
  12   2  -3  236.78   26.93
  12   2  -3  187.44   19.49
 -11  -2   3  356.34   30.72
 -11  -2   3  344.86   29.95
  11  -2  -3  318.17   26.58
 -11  -2   3  282.41   25.45
  11  -2  -3  301.29   28.49
 -11  -2   3  272.27   28.25
 -11  -2   3  310.81   17.58
 -11  -2   3  323.04   23.94
 -11  -2   3  343.90   30.44
  11   2  -3  321.39   29.63
 -11   2   3  315.71   26.48
 -11   2   3  329.67   29.79
  11   2  -3  299.11   24.55
  11   2  -3  266.52   27.54
  11   2  -3  302.26   29.60
 -11   2   3  244.99   26.14
 -11   2   3  324.72   28.48
  11   2  -3  316.67   21.71
  10  -2  -3  745.93   38.49
 -10  -2   3  708.50   39.30
 -10  -2   3  745.28   41.99
 -10  -2   3  683.54   41.36
 -10  -2   3  720.81   42.77
  10  -2  -3  725.63   27.87
 -10  -2   3  715.92   36.20
  10  -2  -3  760.63   42.33
 -10  -2   3  762.48   41.58
  10  -2  -3  662.72   39.89
  10   2  -3  747.18   43.32
 -10   2   3  760.94   39.90
 -10   2   3  696.98   39.78
  10   2  -3  774.50   37.97
 -10   2   3  741.77   24.34
  10   2  -3  722.19   42.52
 -10   2   3  678.87   41.73
  10   2  -3  704.01   32.20
 -10   2   3  755.16   42.16
   9  -2  -3   97.21   16.80
  -9  -2   3   89.01   16.06
  -9  -2   3   84.50   18.04
  -9  -2   3   92.18   18.74
  -9  -2   3   93.93   18.02
   9  -2  -3   97.20   10.11
   9  -2  -3   95.14   18.01
  -9  -2   3  102.69   18.54
  -9  -2   3   70.13   13.70
   9  -2  -3   96.43   18.29
  -9   2   3   66.73   15.82
  -9   2   3   64.17   14.46
  -9   2   3    5.98   14.88
   9   2  -3   60.99   16.11
  -9   2   3   68.51   16.02
  -9   2   3  113.86   19.64
  -9   2   3   85.07    6.54
   9   2  -3   84.07   11.70
   9   2  -3  109.23   16.99
  -9   2   3  100.71   18.04
   9   2  -3  101.20   17.78
  -8  -2   3  714.19   40.10
   8  -2  -3  798.25   39.36
   8  -2  -3  765.05   29.38
  -8  -2   3  800.09   39.25
   8  -2  -3  785.85   37.68
  -8  -2   3  785.77   41.21
   8  -2  -3  781.42   40.33
  -8  -2   3  779.24   36.41
  -8  -2   3  754.94   41.44
  -8  -2   3  787.99   38.86
   8   2  -3  691.74   43.68
   8   2  -3  772.05   40.25
  -8   2   3  785.54   41.11
  -8   2   3  810.67   40.22
   8   2  -3  779.26   37.01
   8   2  -3  700.94   39.84
  -8   2   3  844.98   43.11
   8   2  -3  773.96   29.90
  -8   2   3  737.29   39.84
  -8   2   3  783.94   41.15
  -8   2   3  714.80   37.51
   7  -2  -3 2243.45   77.78
  -7  -2   3 2368.86   80.44
  -7  -2   3 2249.26   77.05
  -7  -2   3 2226.51   82.71
  -7  -2   3 2258.01   82.75
  -7  -2   3 2211.37   82.06
   7  -2  -3 2345.64   78.23
   7  -2  -3 2245.20   81.59
   7  -2  -3 2257.43   69.76
   7  -2  -3 2293.31   79.16
  -7   2   3 2310.33   79.87
  -7   2   3 2360.84   78.25
  -7   2   3 1969.54   87.95
   7   2  -3 2242.66   80.04
   7   2  -3 2197.40   81.73
   7   2  -3 2351.89   68.18
   7   2  -3 2242.10   77.63
   7   2  -3 2212.18   82.02
  -7   2   3 2225.13   80.80
  -7   2   3 2240.81   81.46
  -7   2   3 2215.19   83.17
  -7   2   3 2318.02   81.70
   6  -2  -3  259.76   21.65
   6  -2  -3  283.18   20.55
  -6  -2   3  318.08   23.99
  -6  -2   3  274.65   22.84
  -6  -2   3  307.79   21.58
  -6  -2   3  291.13   13.12
   6  -2  -3  270.43   15.98
   6  -2  -3  297.15   20.43
   6  -2  -3  279.72   20.60
  -6  -2   3  329.35   24.12
  -6  -2   3  300.06   21.35
  -6   2   3  320.99   21.87
  -6   2   3  292.26   20.19
   6   2  -3  289.82   21.77
  -6   2   3  276.00   22.05
   6   2  -3  333.57   23.36
   6   2  -3  300.23   23.28
  -6   2   3  266.19   21.18
  -6   2   3  263.41   23.15
   6   2  -3  277.69   22.36
   6   2  -3  294.09   12.82
  -6   2   3  287.93   21.02
  -6   2   3  254.39   22.10
  -5  -2   3   86.56   15.24
   5  -2  -3   86.77   10.46
   5  -2  -3   97.97   14.32
   5  -2  -3   91.14   14.88
  -5  -2   3   91.84   14.19
  -5  -2   3   82.44   14.36
   5  -2  -3   89.87   12.53
   5  -2  -3   94.41   13.99
  -5  -2   3  108.52   14.66
  -5  -2   3  103.48   16.39
  -5  -2   3   76.79    8.64
   5   2  -3  108.72   15.80
   5   2  -3   82.02   14.69
  -5   2   3   97.26   14.06
  -5   2   3  110.52   17.77
   5   2  -3   77.45   14.54
  -5   2   3   91.65   11.82
  -5   2   3   95.61   13.79
   5   2  -3   73.15   15.05
  -5   2   3  101.85   12.83
   5   2  -3   97.58   16.17
  -5   2   3   78.82   13.58
  -5   2   3   96.36   15.72
   4  -2  -3 1022.70   37.16
  -4  -2   3  970.02   33.99
  -4  -2   3  972.29   39.24
   4  -2  -3  986.82   40.69
   4  -2  -3 1008.42   36.24
   4  -2  -3  986.75   28.56
  -4  -2   3  954.71   41.04
  -4  -2   3  973.95   42.73
  -4  -2   3  937.35   42.17
   4  -2  -3  958.12   42.55
  -4  -2   3  956.28   42.38
  -4   2   3  996.73   39.86
  -4   2   3  968.88   42.81
   4   2  -3  980.83   41.54
  -4   2   3  941.37   39.76
   4   2  -3 1011.99   40.69
   4   2  -3 1010.77   40.28
   4   2  -3  970.88   40.27
   4   2  -3  997.51   41.64
  -4   2   3  978.61   38.82
  -4   2   3  981.26   38.89
  -4   2   3  977.60   42.66
  -3  -2   3  403.75   25.40
  -3  -2   3  421.98   19.90
  -3  -2   3  422.07   25.77
  -3  -2   3  436.26   22.38
   3  -2  -3  401.70   21.36
   3  -2  -3  430.51   16.42
   3  -2  -3  412.03   18.93
  -3  -2   3  419.50   25.08
   3  -2  -3  436.90   23.98
  -3  -2   3  445.79   25.83
  -3   2   3  427.36   21.99
   3   2  -3  437.22   23.04
   3   2  -3  401.27   23.07
   3   2  -3  404.16   22.46
  -3   2   3  388.00   21.41
   3   2  -3  410.70   22.80
   3   2  -3  434.95   25.70
  -3   2   3  445.81   22.16
  -3   2   3  429.83   25.42
   3   2  -3  387.39   24.54
   3   2  -3  392.33   23.95
  -3   2   3  420.07   25.41
  -3   2   3  425.29   21.36
   3   2  -3  427.39   25.81
  -2  -2   3  346.69   19.96
   2  -2  -3  363.93   15.68
   2  -2  -3  413.34   23.17
  -2  -2   3  366.72   19.31
   2  -2  -3  357.92   16.60
  -2  -2   3  367.72   23.04
  -2  -2   3  355.82   23.07
  -2  -2   3  380.18   12.45
   2  -2  -3  367.96   20.49
  -2  -2   3  341.86   22.90
  -2   2   3  361.62   19.16
  -2   2   3  329.36   18.94
   2   2  -3  324.36   22.57
   2   2  -3  363.88   20.80
   2   2  -3  349.73   22.56
   2   2  -3  402.60   24.24
   2   2  -3  337.28   22.53
  -2   2   3  387.31   19.42
   2   2  -3  378.34   19.75
  -2   2   3  352.17   23.28
  -2   2   3  347.80   22.56
  -2   2   3  379.17   23.17
  -2   2   3  372.18   19.08
   2   2  -3  377.07   20.90
   2   2  -3  386.41   21.20
  -1  -2   3   53.04    6.80
   1  -2  -3   27.88    8.41
   1  -2  -3   60.05    9.27
  -1  -2   3   35.42   11.08
   1  -2  -3   46.48   12.01
  -1  -2   3   41.80   10.78
  -1  -2   3   27.32    9.65
  -1  -2   3   34.49    8.80
   1  -2  -3   38.28    5.94
  -1  -2   3   36.28   10.19
   1  -2  -3   41.10    6.36
   1   2  -3   55.32    9.64
  -1   2   3   45.47   11.85
   1   2  -3   20.34    8.34
   1   2  -3   52.75    9.29
   1   2  -3   29.77   10.59
  -1   2   3   55.30    8.46
  -1   2   3   49.23   10.60
  -1   2   3   29.47    9.29
   1   2  -3   25.81    8.51
   1   2  -3   41.41   11.00
   1   2  -3   51.43    9.83
  -1   2   3   35.24    7.63
  -1   2   3   43.18    8.50
  -1   2   3   39.78    7.69
   0  -2   3  408.45   22.71
   0  -2  -3  435.68   23.47
   0  -2   3  428.45   24.86
   0  -2   3  382.63   23.91
   0  -2  -3  440.43   17.18
   0  -2  -3  403.45   23.22
   0  -2   3  393.52   21.43
   0  -2  -3  424.25   16.58
   0  -2   3  416.50   24.06
   0  -2  -3  418.47   21.23
   0  -2   3  453.53   19.15
   0   2   3  442.20   25.10
   0   2   3  427.82   20.25
   0   2   3  423.44   19.09
   0   2  -3  405.02   23.84
   0   2   3  448.54   23.92
   0   2  -3  422.34   18.42
   0   2  -3  455.58   22.35
   0   2  -3  396.14   23.30
   0   2   3  459.67   20.56
   0   2  -3  415.40   19.62
   0   2   3  383.83   21.61
   0   2  -3  367.25   20.96
   0   2  -3  395.75   23.94
   0   2   3  424.43   23.52
   0   2  -3  402.81   23.25
  -1  -2  -3  113.73   14.03
  -1  -2  -3  109.49    9.08
   1  -2   3  127.16   12.39
  -1  -2  -3  101.41   12.28
  -1  -2  -3  120.72    9.96
   1  -2   3   97.14   12.25
   1  -2   3  112.04   15.18
  -1  -2  -3  120.29   14.51
   1  -2   3  124.69   14.40
   1   2   3   91.16    9.71
   1   2   3  112.76   11.23
  -1   2  -3  107.41    9.46
   1   2   3  109.21   16.18
   1   2   3  129.94   13.63
  -1   2  -3   94.36   12.85
  -1   2  -3   99.07   12.08
  -1   2  -3  124.71   14.29
  -1   2  -3  110.40   12.63
   1   2   3   83.63   10.56
  -1   2  -3  117.70   14.13
  -1   2  -3  110.70    8.57
  -1   2  -3  127.96   15.51
   1   2   3   96.69   11.49
   1   2   3  110.39    8.64
   1   2   3  118.80   13.47
  -2  -2  -3   29.71   10.55
   2  -2   3   29.55   11.36
   2  -2   3   23.20    9.17
  -2  -2  -3   31.24    7.80
  -2  -2  -3   33.74    6.75
   2  -2   3   10.46    9.35
  -2  -2  -3   46.95   11.39
  -2  -2  -3   31.63    5.23
   2  -2   3   52.43   11.05
   2   2   3   18.04    7.62
   2   2   3   33.51    6.69
   2   2   3   45.82   11.96
  -2   2  -3   30.43    8.25
  -2   2  -3   15.85    9.41
   2   2   3   28.62    8.99
  -2   2  -3   34.38   10.07
  -2   2  -3   37.81    5.80
   2   2   3   26.12    8.02
  -2   2  -3   18.47    4.90
  -2   2  -3   47.66    9.81
  -2   2  -3   51.73   10.55
  -2   2  -3   34.19   10.69
   2   2   3   34.15    7.51
   2   2   3   23.85    8.84
   3  -2   3  557.34   28.34
  -3  -2  -3  525.09   30.18
  -3  -2  -3  578.13   24.33
   3  -2   3  503.98   28.81
   3  -2   3  584.95   30.62
  -3  -2  -3  588.12   29.78
  -3  -2  -3  574.33   19.27
   3  -2   3  553.56   27.63
   3   2   3  555.38   29.15
   3   2   3  580.83   27.61
  -3   2  -3  570.79   28.15
  -3   2  -3  547.59   27.52
   3   2   3  565.56   26.68
  -3   2  -3  572.49   27.74
   3   2   3  553.85   26.35
   3   2   3  587.25   24.57
  -3   2  -3  520.66   29.28
  -3   2  -3  562.21   29.34
   3   2   3  585.28   29.98
  -3   2  -3  552.80   26.14
   3   2   3  596.85   26.36
   3   2   3  589.25   22.47
   4  -2   3  736.02   33.17
   4  -2   3  698.03   34.76
  -4  -2  -3  742.87   31.83
   4  -2   3  736.06   36.21
   4  -2   3  719.37   34.51
  -4  -2  -3  721.58   30.38
  -4  -2  -3  726.43   24.23
  -4  -2  -3  710.51   35.14
  -4  -2  -3  727.25   36.00
  -4   2  -3  695.33   32.16
   4   2   3  715.04   30.16
  -4   2  -3  718.22   34.45
  -4   2  -3  697.32   33.16
   4   2   3  717.85   35.26
  -4   2  -3  710.54   32.43
  -4   2  -3  665.94   34.46
  -4   2  -3  743.94   30.36
   4   2   3  752.48   32.91
   4   2   3  698.76   31.28
   4   2   3  715.84   35.80
   4   2   3  730.61   31.96
   4   2   3  720.82   30.29
   5  -2   3  669.15   34.23
   5  -2   3  698.37   34.62
  -5  -2  -3  631.48   30.00
   5  -2   3  632.98   33.34
  -5  -2  -3  643.42   30.63
  -5  -2  -3  625.11   34.15
  -5  -2  -3  576.29   33.35
   5  -2   3  637.46   32.66
  -5  -2  -3  670.23   24.20
   5   2   3  666.26   27.54
  -5   2  -3  641.30   27.56
  -5   2  -3  653.73   30.39
   5   2   3  674.09   30.55
   5   2   3  654.55   33.92
  -5   2  -3  628.74   31.76
   5   2   3  629.56   33.43
  -5   2  -3  674.61   34.90
   5   2   3  654.13   31.93
  -5   2  -3  635.77   32.84
   5   2   3  628.03   29.23
   5   2   3  605.91   29.92
   6  -2   3   34.08   13.06
  -6  -2  -3   48.27   11.35
  -6  -2  -3   19.56    9.98
  -6  -2  -3   40.88    8.16
   6  -2   3   32.83   11.77
  -6  -2  -3   49.53   11.78
  -6  -2  -3   39.72   13.10
   6  -2   3   45.43   13.41
   6  -2   3   36.64   13.55
   6   2   3   33.71   10.24
   6   2   3   43.38    8.08
   6   2   3   22.71   11.24
   6   2   3   55.04   10.80
   6   2   3   23.66   10.37
  -6   2  -3   39.96   12.16
   6   2   3   48.31   10.95
   6   2   3   44.09   12.62
  -6   2  -3   44.34    8.54
  -6   2  -3   28.67   11.24
  -6   2  -3   40.37   11.80
  -7  -2  -3  556.99   31.15
   7  -2   3  531.04   31.88
  -7  -2  -3  531.84   30.77
   7  -2   3  588.72   34.27
   7  -2   3  561.33   32.79
   7  -2   3  568.00   34.40
  -7  -2  -3  556.11   33.49
  -7  -2  -3  574.45   25.03
  -7  -2  -3  581.67   34.23
  -7   2  -3  539.29   31.80
   7   2   3  588.38   32.54
  -7   2  -3  546.49   31.25
  -7   2  -3  535.15   31.38
   7   2   3  558.06   27.21
   7   2   3  606.22   33.91
   7   2   3  537.68   32.40
  -7   2  -3  559.04   24.70
  -7   2  -3  543.36   32.95
   7   2   3  554.08   23.59
   8  -2   3 1301.86   54.86
  -8  -2  -3 1235.39   55.47
  -8  -2  -3 1282.37   54.14
   8  -2   3 1281.99   55.86
   8  -2   3 1274.24   56.37
  -8  -2  -3 1305.09   46.55
  -8  -2  -3 1263.56   57.15
   8  -2   3 1285.96   57.30
  -8  -2  -3 1265.14   54.26
   8   2   3 1263.08   55.61
   8   2   3 1379.68   55.59
  -8   2  -3 1257.43   54.68
  -8   2  -3 1220.30   52.74
  -8   2  -3 1243.94   53.37
  -8   2  -3 1260.14   56.94
   8   2   3 1260.13   48.14
  -8   2  -3 1303.43   44.38
   8   2   3 1298.04   42.37
   8   2   3 1304.19   56.52
  -9  -2  -3   42.19   14.74
   9  -2   3   82.07   18.15
  -9  -2  -3   84.48   17.62
  -9  -2  -3  104.95   14.66
  -9  -2  -3   73.22   16.26
   9  -2   3   85.78   20.03
  -9  -2  -3  100.45   18.30
   9  -2   3   72.80   16.43
   9  -2   3  112.02   20.41
   9   2   3   99.45   14.43
   9   2   3   70.05   16.94
   9   2   3   75.87    7.77
  -9   2  -3   48.60   15.07
  -9   2  -3   78.55   16.30
  -9   2  -3   71.63   10.28
  -9   2  -3   80.58   17.49
   9   2   3   93.30   18.12
   9   2   3   78.35   17.33
   9   2   3   38.75   12.99
 -10  -2  -3   13.10   10.44
  10  -2   3  -16.80    9.72
 -10  -2  -3   -6.99    9.21
  10  -2   3    9.50   13.83
 -10  -2  -3   -1.71   11.39
  10  -2   3   15.60   13.06
 -10  -2  -3   -2.19   10.48
 -10  -2  -3   20.49    9.88
 -10   2  -3   13.13   11.62
  10   2   3    1.78   12.67
 -10   2  -3   15.38   10.69
  10   2   3   -4.90   11.73
  10   2   3    7.02   11.55
  10   2   3   -3.73    8.35
 -10   2  -3    7.64    6.16
 -10   2  -3   27.74   13.84
 -11  -2  -3  146.44   18.18
 -11  -2  -3  203.25   23.34
 -11  -2  -3  159.84   23.44
 -11  -2  -3  140.22   23.29
  11  -2   3  180.11   25.55
  11  -2   3  207.03   24.66
  11   2   3  160.08   23.39
 -11   2  -3  186.54   25.70
 -11   2  -3  208.55   24.70
  11   2   3  188.15   24.37
 -11   2  -3  194.94   21.93
  11   2   3  171.82   26.11
  11   2   3  193.01   17.37
 -12  -2  -3  304.18   24.30
 -12  -2  -3  238.56   26.39
 -12  -2  -3  335.08   30.79
  12  -2   3  369.54   32.19
  12  -2   3  296.13   32.34
 -12  -2  -3  275.24   29.63
 -12   2  -3  293.17   27.11
  12   2   3  251.23   29.07
  12   2   3  295.57   30.44
  12   2   3  288.22   21.48
 -12   2  -3  290.00   31.73
 -12   2  -3  309.91   30.39
  12   2   3  343.70   32.03
 -12   2  -3  362.50   34.24
 -13  -2  -3   10.02   11.49
 -13  -2  -3  -16.96    9.19
 -13  -2  -3   -3.26   11.96
 -13  -2  -3    6.23   14.51
  13  -2   3    4.10   14.04
  13  -2   3   16.14   19.06
 -13   2  -3   -7.75   10.04
  13   2   3    9.83   13.88
 -13   2  -3   -7.23   13.54
  13   2   3   -3.00   12.83
  13   2   3   -6.89   15.61
  13   2   3   12.96   15.45
 -13   2  -3   15.51   14.59
 -13   2  -3    3.96   13.90
  14  -2   3   25.07   17.26
 -14  -2  -3   19.64   13.62
 -14  -2  -3   18.92   15.82
  14  -2   3    0.70   16.31
 -14  -2  -3   -3.31    9.85
 -14  -2  -3   -0.95   14.97
 -14   2  -3  -15.63   12.45
  14   2   3    3.56   16.81
  14   2   3   -7.85   12.54
 -14   2  -3    1.70   14.23
  14   2   3   -5.97   15.77
 -14   2  -3  -11.10   13.28
 -14   2  -3   20.49   14.60
 -15  -2  -3  197.99   27.37
  15  -2   3  208.36   31.44
 -15  -2  -3  186.56   30.38
 -15  -2  -3  179.08   24.51
 -15  -2  -3  175.75   29.27
  15  -2   3  197.28   32.92
 -15   2  -3  176.56   25.65
  15   2   3  228.33   35.75
  15   2   3  220.51   31.41
 -15   2  -3  215.91   33.62
 -15   2  -3  187.11   31.54
 -15   2  -3  129.03   29.17
  15   2   3  241.01   37.29
  16  -2   3  127.94   28.38
 -16  -2  -3   55.25   20.86
 -16  -2  -3   98.07   21.54
 -16  -2  -3   89.33   24.82
  16  -2   3   63.47   22.72
 -16  -2  -3   59.85   22.08
 -16   2  -3   70.64   20.47
 -16   2  -3  107.19   27.27
  16   2   3  111.97   27.39
  16   2   3   36.59   22.91
 -16   2  -3   94.45   26.63
  16   2   3   55.92   22.09
 -16   2  -3   47.55   23.36
 -17  -2  -3   10.29   19.05
 -17  -2  -3  -25.04   13.17
  17  -2   3   22.89   17.04
 -17  -2  -3    5.40   14.89
  17  -2   3   18.39   18.83
 -17  -2  -3   -9.15   16.30
  17  -2   3  -36.99   15.56
 -17   2  -3    4.60   17.08
  17   2   3  -30.21   13.86
  17   2   3   42.10   22.71
 -17   2  -3   13.97   17.00
 -17   2  -3  -14.30   15.57
 -17   2  -3    0.46   18.58
  17   2   3  -20.39   18.52
 -18  -2  -3   17.79   18.16
  18  -2   3   32.53   22.25
 -18  -2  -3   68.57   24.74
  18  -2   3   36.29   24.43
  18  -2   3   30.70   24.52
  18   2   3   99.00   29.01
 -18   2  -3   40.26   20.22
 -18   2  -3   23.43   20.81
 -18   2  -3   38.35   23.92
  18   2   3   46.55   23.55
  18   2   3   93.61   30.14
 -19  -2  -3   79.70   27.60
  19  -2   3   90.91   30.63
  19  -2   3   77.79   26.77
 -19   2  -3   77.40   29.58
  19   2   3   84.10   29.46
 -19   2  -3   77.87   28.79
  19   2   3   64.24   26.36
  19   2   3   69.92   27.61
 -18  -3   3  -20.41   15.07
 -18  -3   3   33.08   22.81
  18  -3  -3    9.89   18.86
  18  -3  -3  -23.76   17.53
 -18   3   3   31.50   25.72
  18   3  -3    2.24   22.63
 -18   3   3    9.57   19.61
  18   3  -3  -11.87   19.99
  18   3  -3   -4.53   19.49
 -18   3   3   -9.28   17.34
 -18   3   3  -21.58   18.01
 -17  -3   3  113.83   28.64
  17  -3  -3   45.71   21.08
  17  -3  -3   84.94   28.10
 -17  -3   3  103.00   27.05
 -17   3   3   74.40   26.89
 -17   3   3   80.44   28.69
  17   3  -3  128.30   31.89
 -17   3   3   47.02   19.59
 -17   3   3   83.81   26.46
  17   3  -3  119.52   31.34
 -17   3   3   92.49   25.80
  17   3  -3   61.89   26.57
  16  -3  -3  215.61   37.77
  16  -3  -3  238.25   33.21
  16  -3  -3  227.79   29.73
 -16  -3   3  204.08   34.75
 -16  -3   3  276.44   37.21
 -16  -3   3  246.60   32.52
 -16   3   3  241.76   33.91
  16   3  -3  226.61   37.60
  16   3  -3  282.25   36.24
 -16   3   3  263.21   36.19
 -16   3   3  220.05   29.68
 -16   3   3  206.54   34.50
  16   3  -3  252.52   30.77
 -16   3   3  184.02   34.49
  15  -3  -3  141.30   24.48
 -15  -3   3  149.41   28.56
  15  -3  -3   86.73   25.52
 -15  -3   3  124.54   27.00
  15  -3  -3  117.86   25.34
 -15  -3   3  117.36   26.72
  15   3  -3  102.83   27.88
 -15   3   3   95.64   24.59
 -15   3   3  124.14   26.16
  15   3  -3  151.68   31.71
 -15   3   3  117.66   27.97
 -15   3   3  105.66   23.49
  15   3  -3  117.82   29.15
 -15   3   3  171.55   31.49
  15   3  -3  116.97   23.87
 -14  -3   3    9.06   15.27
  14  -3  -3   -0.32   13.76
 -14  -3   3   -2.24   13.56
  14  -3  -3    8.19   15.80
  14  -3  -3   11.28   18.11
 -14  -3   3   18.41   17.39
  14   3  -3   13.32   18.74
 -14   3   3   43.92   19.27
 -14   3   3   24.88   15.14
  14   3  -3    1.08   15.54
  14   3  -3    4.34   15.46
 -14   3   3    2.35   13.39
 -14   3   3    8.44   14.96
  14   3  -3    5.19   14.31
 -14   3   3    9.51   16.11
 -13  -3   3  112.80   24.54
  13  -3  -3  211.12   28.18
 -13  -3   3  139.91   24.96
 -13  -3   3  122.65   24.71
 -13  -3   3  151.83   23.37
  13  -3  -3  150.03   26.26
 -13  -3   3  142.47   27.93
  13  -3  -3  134.10   26.39
 -13   3   3  198.56   26.50
  13   3  -3  177.64   29.56
  13   3  -3  122.16   23.30
 -13   3   3  103.40   24.80
  13   3  -3  216.86   29.72
 -13   3   3  163.10   25.97
 -13   3   3  164.23   25.92
 -13   3   3  220.04   30.65
  13   3  -3   81.93   22.87
 -12  -3   3  437.28   29.95
 -12  -3   3  453.17   36.56
  12  -3  -3  446.56   32.34
 -12  -3   3  514.92   36.96
 -12  -3   3  526.03   40.54
  12  -3  -3  492.30   38.32
 -12  -3   3  449.07   39.31
 -12   3   3  503.33   37.12
 -12   3   3  436.10   35.85
  12   3  -3  463.59   34.35
 -12   3   3  409.26   37.30
  12   3  -3  484.70   39.60
  12   3  -3  485.21   39.78
  12   3  -3  459.63   36.64
 -12   3   3  427.45   38.73
 -12   3   3  475.13   36.04
  11  -3  -3   45.88   16.91
 -11  -3   3   43.73   17.73
 -11  -3   3   62.24   16.69
  11  -3  -3   56.01   15.85
 -11  -3   3   23.86   14.44
 -11  -3   3   31.41   11.87
 -11  -3   3   48.37   17.03
  11   3  -3   29.42   14.82
  11   3  -3   33.17   14.83
  11   3  -3   37.05   17.31
 -11   3   3   27.69   14.40
 -11   3   3   68.09   18.08
  11   3  -3   39.36   16.49
 -11   3   3   37.47   15.53
  11   3  -3   37.45   16.66
 -11   3   3   19.90   12.33
 -10  -3   3   99.23   16.67
  10  -3  -3   66.99   15.27
  10  -3  -3   45.34   15.50
 -10  -3   3   91.76   19.53
 -10  -3   3   41.72   14.85
 -10  -3   3   88.81   21.10
 -10  -3   3   80.11   17.41
  10   3  -3   75.44   17.54
  10   3  -3  116.95   23.66
 -10   3   3   41.48   14.18
 -10   3   3   65.54   18.08
 -10   3   3  106.26   21.52
 -10   3   3   69.88   17.06
  10   3  -3   57.58   11.04
  10   3  -3   92.40   20.02
  10   3  -3   56.88   17.22
 -10   3   3   72.61   19.27
  -9  -3   3  464.96   28.52
   9  -3  -3  438.88   32.86
  -9  -3   3  438.56   33.43
  -9  -3   3  448.26   33.69
   9  -3  -3  481.74   29.96
  -9  -3   3  481.40   33.76
  -9  -3   3  414.87   31.23
   9   3  -3  405.21   32.21
  -9   3   3  446.17   33.23
  -9   3   3  476.76   34.21
   9   3  -3  469.68   21.69
  -9   3   3  460.19   33.33
   9   3  -3  402.23   30.66
  -9   3   3  441.60   30.83
   9   3  -3  472.89   33.60
   9   3  -3  438.36   32.33
  -8  -3   3  224.09   20.41
  -8  -3   3  226.10   23.85
   8  -3  -3  209.42   20.22
   8  -3  -3  243.76   14.19
  -8  -3   3  214.69   23.88
   8  -3  -3  246.40   24.11
  -8  -3   3  210.53   22.94
   8   3  -3  232.23   23.93
   8   3  -3  243.27   23.56
  -8   3   3  224.57   20.90
  -8   3   3  205.58   23.98
  -8   3   3  186.21   22.79
   8   3  -3  210.30   21.03
   8   3  -3  236.75   23.10
  -8   3   3  256.32   22.36
   8   3  -3  236.97   13.70
   8   3  -3  185.50   22.80
  -8   3   3  216.61   23.69
  -7  -3   3   -0.57    3.38
  -7  -3   3    6.63    8.70
   7  -3  -3   16.50    8.96
   7  -3  -3    6.30   10.70
  -7  -3   3    4.13    8.85
  -7  -3   3    3.52    9.99
  -7  -3   3    5.81   10.03
   7  -3  -3    2.44    5.25
  -7  -3   3    3.02    9.16
  -7   3   3    6.58    9.67
  -7   3   3   -0.84    7.21
   7   3  -3    4.47    8.03
  -7   3   3    2.72   10.18
   7   3  -3  -12.16    9.84
   7   3  -3   -7.28    8.43
  -7   3   3   -3.33    7.39
   7   3  -3   -8.84    8.00
   7   3  -3    5.36   10.38
  -7   3   3   -1.88    7.60
   6  -3  -3  109.04    6.95
  -6  -3   3   82.64   16.56
  -6  -3   3   79.67   16.14
   6  -3  -3  115.00   16.83
   6  -3  -3   92.17   10.87
  -6  -3   3   94.40    9.01
  -6  -3   3  127.07   18.54
  -6  -3   3  124.26   15.99
   6  -3  -3  115.95   14.88
   6  -3  -3  139.09   15.46
   6   3  -3  122.36   19.23
  -6   3   3   96.03   14.87
   6   3  -3  124.25   20.45
  -6   3   3  111.10   17.91
  -6   3   3   93.04   13.10
  -6   3   3  151.03   22.44
   6   3  -3  110.80   18.66
   6   3  -3  102.28   16.17
   6   3  -3   99.08   15.47
  -6   3   3   90.60   15.83
  -5  -3   3  673.94   25.36
  -5  -3   3  551.80   34.83
   5  -3  -3  584.64   27.69
  -5  -3   3  598.19   34.91
   5  -3  -3  618.51   35.28
   5  -3  -3  641.35   32.66
   5  -3  -3  630.24   30.14
  -5  -3   3  617.57   33.35
   5  -3  -3  617.41   22.46
  -5  -3   3  603.77   35.86
  -5   3   3  659.97   37.25
   5   3  -3  642.20   31.91
   5   3  -3  646.66   31.72
   5   3  -3  625.90   34.06
  -5   3   3  642.93   33.93
  -5   3   3  648.84   30.23
  -5   3   3  659.85   34.20
   5   3  -3  585.75   34.04
  -5   3   3  586.81   29.08
   5   3  -3  664.96   35.76
   4  -3  -3  166.44   14.85
  -4  -3   3  188.53   13.81
   4  -3  -3  181.01   11.79
  -4  -3   3  171.46   18.60
  -4  -3   3  143.46   18.18
   4  -3  -3  152.95   16.37
   4  -3  -3  167.82   15.38
  -4  -3   3  168.69    8.80
  -4  -3   3  154.03   19.00
  -4  -3   3  185.82   20.60
   4   3  -3  206.76   20.28
  -4   3   3  158.61   19.63
   4   3  -3  164.29   18.13
   4   3  -3  199.97   19.12
   4   3  -3  159.33   16.64
  -4   3   3  189.96   14.84
  -4   3   3  157.06   14.87
  -4   3   3  183.41   17.80
  -4   3   3  161.26   14.51
   4   3  -3  182.89   16.04
   4   3  -3  156.76   19.69
  -4   3   3  169.13   17.16
  -3  -3   3   59.48   10.18
  -3  -3   3   51.69   12.11
   3  -3  -3   76.88   12.39
  -3  -3   3   45.33   12.36
   3  -3  -3   48.90    8.52
   3  -3  -3   71.46   10.59
   3  -3  -3   49.30   11.68
  -3  -3   3   56.40   13.69
  -3  -3   3   48.00    6.80
  -3  -3   3   47.78   14.06
  -3   3   3   37.69   10.34
   3   3  -3   43.14    9.97
   3   3  -3   61.86   15.04
  -3   3   3   42.72   12.45
  -3   3   3   74.39   10.60
   3   3  -3   57.82   11.87
   3   3  -3   46.89   12.08
   3   3  -3   42.06   12.05
  -3   3   3   70.20   15.06
  -3   3   3   61.64    9.54
  -3   3   3   81.97   13.68
   3   3  -3   66.35   11.42
  -2  -3   3  371.19   24.89
  -2  -3   3  348.61   15.68
  -2  -3   3  316.43   24.39
  -2  -3   3  340.55   19.71
   2  -3  -3  298.79   22.07
   2  -3  -3  340.81   21.27
   2  -3  -3  326.80   18.64
  -2  -3   3  328.92   25.51
  -2   3   3  331.73   17.68
  -2   3   3  329.84   25.17
  -2   3   3  305.90   20.72
  -2   3   3  338.12   21.77
  -2   3   3  331.98   17.41
   2   3  -3  293.54   23.24
   2   3  -3  341.14   21.61
[truncated: 787,248 more chars]
