# Supplementary material for: Synthesis, crystal structure, and Hirshfeld surface analysis of 3-ferrocenyl-1-(pyridin-2-yl)-1H-pyrazol-5-amine
Source: Acta Crystallogr E Crystallogr Commun. 2023 Sep 19;79(Pt 10):926–30. doi: 10.1107/S2056989023008101 (PMC10561195; doi:10.1107/S2056989023008101)
Supplement: Supplementary file 2 [file e-79-00926-Isup3.hkl]

data_I                                                                          
_shelx_title ' 1.res in P2(1)/c'                                                
_shelx_refln_list_code          4                                               
_shelx_F_calc_maximum      240.47                                               
_exptl_crystal_F_000       712.00                                               
_reflns_d_resolution_high  0.8391                                               
                                                                                
loop_                                                                           
 _space_group_symop_operation_xyz                                               
 'x, y, z'                                                                      
 '-x, y+1/2, -z+1/2'                                                            
 '-x, -y, -z'                                                                   
 'x, -y-1/2, z-1/2'                                                             
                                                                                
_cell_length_a    17.3487                                                       
_cell_length_b     6.8937                                                       
_cell_length_c    12.1726                                                       
_cell_angle_alpha  90.000                                                       
_cell_angle_beta   92.878                                                       
_cell_angle_gamma  90.000                                                       
                                                                                
_shelx_F_squared_multiplier     1.000                                           
                                                                                
loop_                                                                           
 _refln_index_h                                                                 
 _refln_index_k                                                                 
 _refln_index_l                                                                 
 _refln_F_squared_calc                                                          
 _refln_F_squared_meas                                                          
 _refln_F_squared_sigma                                                         
 _refln_observed_status                                                         
   2   0   0          4.20          0.85         3.13 o                         
   3   0   0      18993.04      18937.38       172.51 o                         
   4   0   0      31288.74      30551.13       262.69 o                         
   5   0   0       2050.55       2131.82        35.98 o                         
   6   0   0        646.95        657.68        23.74 o                         
   7   0   0         12.75         26.51        13.48 o                         
   8   0   0      12044.05      12331.19       141.61 o                         
   9   0   0        171.34        277.72        23.35 o                         
  10   0   0        150.67        113.86        20.41 o                         
  11   0   0       2789.78       2726.66        57.81 o                         
  12   0   0       1448.62       1473.41        42.30 o                         
  13   0   0       1453.66       1405.43        43.59 o                         
  14   0   0       2157.86       2163.10        69.84 o                         
  15   0   0       4919.87       5156.82       101.63 o                         
  16   0   0       1407.55       1561.02        64.94 o                         
  17   0   0        505.32        364.39        56.57 o                         
  18   0   0        544.57        681.04        65.18 o                         
  19   0   0        698.74        687.96        75.50 o                         
  20   0   0        553.48        455.32        97.71 o                         
   1   1   0         40.83         66.99         4.63 o                         
   2   1   0      12748.83      12517.19        80.87 o                         
   3   1   0       6892.46       6625.64        42.57 o                         
   4   1   0       2054.05       2024.91        21.04 o                         
   5   1   0       1111.98       1062.23        18.05 o                         
   6   1   0       1861.63       1690.12        21.33 o                         
   7   1   0         34.81         23.33         8.70 o                         
   8   1   0       3631.48       3898.47        40.71 o                         
   9   1   0         38.16         13.92        10.43 o                         
  10   1   0       1384.06       1302.48        30.76 o                         
  11   1   0         68.07         71.16        17.85 o                         
  12   1   0       1504.95       1585.51        33.02 o                         
  13   1   0        556.14        567.77        26.86 o                         
  14   1   0         82.53         57.86        20.10 o                         
  15   1   0         19.08          6.98        20.46 o                         
  16   1   0         81.69         58.01        23.38 o                         
  17   1   0        992.41       1009.73        59.07 o                         
  18   1   0         49.56         53.77        32.45 o                         
  19   1   0         55.77         92.72        48.77 o                         
  20   1   0        272.34        270.49        61.06 o                         
   0   2   0        505.15        571.14        37.94 o                         
   1   2   0        308.34        324.77        15.65 o                         
   2   2   0        891.99        918.40        16.36 o                         
   3   2   0        211.64        207.74        10.49 o                         
   4   2   0         64.10         58.25         8.69 o                         
   5   2   0        178.39        171.30        11.47 o                         
   6   2   0         29.16         20.35         8.82 o                         
   7   2   0         29.91         22.48         9.43 o                         
   8   2   0         63.96         53.26         9.55 o                         
   9   2   0        104.73        114.01        11.76 o                         
  10   2   0         90.38         90.53        11.86 o                         
  11   2   0          1.04         -3.65        11.11 o                         
  12   2   0        107.04         89.71        17.98 o                         
  13   2   0        154.66        170.45        22.08 o                         
  14   2   0          1.53        -10.63        19.53 o                         
  15   2   0         46.31         30.72        22.12 o                         
  16   2   0          5.32         39.23        24.66 o                         
  17   2   0          3.98         12.04        27.96 o                         
  18   2   0          0.75        -30.09        30.09 o                         
  19   2   0          1.83         11.40        36.40 o                         
  20   2   0          0.58         -9.53        45.80 o                         
   1   3   0        645.46        699.92        24.12 o                         
   2   3   0       3373.38       3243.28        34.58 o                         
   3   3   0       1577.22       1577.16        23.89 o                         
   4   3   0       1333.96       1307.18        23.12 o                         
   5   3   0       1017.85        976.35        20.99 o                         
   6   3   0       2067.59       2034.93        29.51 o                         
   7   3   0         74.42         63.53        12.47 o                         
   8   3   0       2198.54       2339.87        35.10 o                         
   9   3   0         80.24         49.93        12.84 o                         
  10   3   0       1490.05       1535.18        34.13 o                         
  11   3   0          0.21         -2.58        16.47 o                         
  12   3   0        595.83        628.76        31.56 o                         
  13   3   0        140.91        143.81        25.34 o                         
  14   3   0         24.79         10.53        23.88 o                         
  15   3   0         25.72         11.29        26.85 o                         
  16   3   0        443.89        348.69        37.19 o                         
  17   3   0        739.60        585.97        43.94 o                         
  18   3   0        120.64         84.26        36.48 o                         
  19   3   0          5.11         26.54        37.84 o                         
   0   4   0      57827.22      56725.28       677.16 o                         
   1   4   0          6.80        -14.12        14.12 o                         
   2   4   0         17.73         17.74        13.51 o                         
   3   4   0       3321.51       3483.43        39.92 o                         
   4   4   0       7077.97       6858.59        63.52 o                         
   5   4   0        813.79        810.37        21.72 o                         
   6   4   0        490.54        485.04        18.59 o                         
   7   4   0        442.29        424.07        18.32 o                         
   8   4   0       4506.02       4602.41        58.28 o                         
   9   4   0        135.95        122.27        19.48 o                         
  10   4   0        228.69        231.99        24.78 o                         
  11   4   0       1257.44       1284.36        45.35 o                         
  12   4   0        493.32        514.91        42.21 o                         
  13   4   0        616.17        593.10        44.96 o                         
  14   4   0        814.60        835.82        48.81 o                         
  15   4   0       2156.70       2268.55        72.40 o                         
  16   4   0        713.58        646.60        48.53 o                         
  17   4   0        168.16        107.62        37.79 o                         
  18   4   0        226.60        177.16        46.98 o                         
   1   5   0       1105.10       1153.99        33.25 o                         
   2   5   0       2860.31       2847.51        47.29 o                         
   3   5   0        903.04        945.86        29.56 o                         
   4   5   0        737.36        742.92        21.76 o                         
   5   5   0        908.52        896.98        22.87 o                         
   6   5   0        503.79        506.51        24.30 o                         
   7   5   0         30.61         11.13        14.95 o                         
   8   5   0        802.39        768.91        37.04 o                         
   9   5   0        205.07        215.91        28.51 o                         
  10   5   0        887.96        901.62        47.74 o                         
  11   5   0          3.09         -9.26        24.27 o                         
  12   5   0        631.52        590.03        42.52 o                         
  13   5   0        827.67        730.43        47.93 o                         
  14   5   0        240.39        223.92        43.26 o                         
  15   5   0         56.85        100.80        39.44 o                         
  16   5   0         26.25         22.78        37.34 o                         
   0   6   0        151.27        154.56        31.46 o                         
   1   6   0        238.42        277.74        23.03 o                         
   2   6   0        167.53        167.53        21.11 o                         
   3   6   0          0.24         -6.23        16.39 o                         
   4   6   0         57.74         40.28        18.32 o                         
   5   6   0         62.34         49.53        20.00 o                         
   6   6   0         11.73          6.35        14.74 o                         
   7   6   0        111.01        118.89        21.49 o                         
   8   6   0          4.62         24.21        23.64 o                         
   9   6   0         41.02         40.38        25.63 o                         
  10   6   0        130.91        118.72        29.83 o                         
  11   6   0         70.42         10.80        28.66 o                         
  12   6   0         40.13         11.98        29.24 o                         
  13   6   0        219.79        180.81        40.76 o                         
  14   6   0         10.95         56.79        37.18 o                         
   1   7   0         30.86        -17.89        17.89 o                         
   2   7   0        654.82        745.85        32.99 o                         
   3   7   0        121.13        119.93        24.26 o                         
   4   7   0        396.66        346.77        33.68 o                         
   5   7   0        257.18        187.65        29.04 o                         
   6   7   0        299.95        307.45        36.13 o                         
   7   7   0         41.78         20.22        33.58 o                         
   8   7   0        251.52        217.19        26.12 o                         
   9   7   0          4.62         -1.31        26.04 o                         
  10   7   0        752.22        650.94        48.50 o                         
   0   8   0       4370.20       4387.05       115.71 o                         
   1   8   0         47.48         67.22        22.62 o                         
   2   8   0         16.38         -3.91        21.71 o                         
   3   8   0        239.83        196.42        30.44 o                         
   4   8   0        606.75        679.51        48.20 o                         
 -20   1   1         29.27         -0.43        44.39 o                         
 -19   1   1        225.69        186.50        45.22 o                         
 -18   1   1        996.16        976.73        53.38 o                         
 -17   1   1        287.10        328.70        35.35 o                         
 -16   1   1        993.71       1036.11        48.41 o                         
 -15   1   1       1267.42       1246.95        43.58 o                         
 -14   1   1       3396.97       3397.38        59.78 o                         
 -13   1   1        484.18        528.55        26.20 o                         
 -12   1   1        488.86        555.02        24.49 o                         
 -11   1   1       2726.37       2726.36        37.60 o                         
 -10   1   1        524.22        454.31        18.12 o                         
  -9   1   1        708.64        690.93        19.96 o                         
  -8   1   1       1592.95       1642.86        26.08 o                         
  -7   1   1       3018.34       2922.58        33.16 o                         
  -6   1   1       2285.77       2190.45        25.32 o                         
  -5   1   1         35.06         47.07         7.59 o                         
  -4   1   1       3215.87       3222.10        30.40 o                         
  -3   1   1       3087.68       2948.98        24.45 o                         
  -2   1   1        276.39        327.12         8.16 o                         
  -1   1   1        909.66        928.66        11.42 o                         
   0   1   1       5203.31       5238.76        36.44 o                         
   1   1   1      12705.46      12702.94        73.57 o                         
   2   1   1         51.36         53.94         6.42 o                         
   3   1   1       7422.38       7293.91        49.67 o                         
   4   1   1        141.25        153.29         9.69 o                         
   5   1   1       3341.98       3139.25        29.89 o                         
   6   1   1        824.03        816.44        17.91 o                         
   7   1   1        434.13        455.33        17.73 o                         
   8   1   1        196.16        148.75        13.48 o                         
   9   1   1       6395.64       6642.65        64.25 o                         
  10   1   1         35.90         26.93        12.12 o                         
  11   1   1       1175.13       1101.54        27.53 o                         
  12   1   1        673.65        662.57        25.28 o                         
  13   1   1        653.54        653.38        28.21 o                         
  14   1   1         51.96         54.22        19.57 o                         
  15   1   1       1226.75       1300.40        55.07 o                         
  16   1   1       2015.75       1924.40        54.31 o                         
  17   1   1        248.19        176.35        31.42 o                         
  18   1   1        196.77        226.41        36.33 o                         
  19   1   1        501.20        450.93        62.01 o                         
  20   1   1        189.85        171.32        49.24 o                         
 -20   2   1        193.62        244.99        53.47 o                         
 -19   2   1        662.91        805.09        57.08 o                         
 -18   2   1        616.32        587.11        49.60 o                         
 -17   2   1        714.20        678.33        44.68 o                         
 -16   2   1        659.49        668.95        38.18 o                         
 -15   2   1        154.49        191.50        25.88 o                         
 -14   2   1        403.07        349.32        27.64 o                         
 -13   2   1        177.19        187.89        20.49 o                         
 -12   2   1       3534.72       3578.98        52.13 o                         
 -11   2   1       2290.97       2347.06        38.50 o                         
 -10   2   1          0.93          1.93        12.15 o                         
  -9   2   1      10457.78      10470.80        89.45 o                         
  -8   2   1       3034.33       2963.12        37.67 o                         
  -7   2   1       1553.53       1679.28        25.14 o                         
  -6   2   1        673.40        662.82        16.84 o                         
  -5   2   1       6412.81       6050.96        47.98 o                         
  -4   2   1       1114.68       1064.22        17.43 o                         
  -3   2   1         56.47         62.67         8.08 o                         
  -2   2   1       4464.73       4353.63        38.71 o                         
  -1   2   1       9234.67       8905.69        67.56 o                         
   0   2   1      50039.58      48590.17       320.65 o                         
   1   2   1      10887.02      11021.01        80.56 o                         
   2   2   1       1000.09       1036.86        17.40 o                         
   3   2   1       2392.24       2302.12        24.94 o                         
   4   2   1         54.98         74.56         8.74 o                         
   5   2   1       1742.61       1720.32        25.67 o                         
   6   2   1       2610.53       2536.29        27.54 o                         
   7   2   1      11904.53      11712.42        90.04 o                         
   8   2   1       1146.94       1411.44        31.09 o                         
   9   2   1        367.73        393.30        18.02 o                         
  10   2   1       3397.78       3413.51        48.40 o                         
  11   2   1        875.52        833.00        25.24 o                         
  12   2   1        153.95        144.66        19.68 o                         
  13   2   1       2848.76       2982.90        55.45 o                         
  14   2   1        189.37        164.28        23.98 o                         
  15   2   1          2.27        -20.60        20.60 o                         
  16   2   1         36.46         12.26        23.88 o                         
  17   2   1        186.30        179.50        34.15 o                         
  18   2   1        520.28        552.26        47.33 o                         
  19   2   1         95.00         49.88        38.34 o                         
 -19   3   1        316.81        299.10        46.93 o                         
 -18   3   1       1039.89        894.54        65.18 o                         
 -17   3   1        239.70        207.18        36.55 o                         
 -16   3   1        441.16        346.46        37.90 o                         
 -15   3   1        679.84        719.06        41.18 o                         
 -14   3   1       2046.52       2127.81        54.33 o                         
 -13   3   1        636.56        709.45        39.56 o                         
 -12   3   1         77.73         42.79        20.22 o                         
 -11   3   1       1993.70       1964.07        40.53 o                         
 -10   3   1       1279.15       1244.98        31.82 o                         
  -9   3   1       1224.44       1292.92        28.37 o                         
  -8   3   1       1118.01       1175.79        25.32 o                         
  -7   3   1       3843.59       3722.64        42.28 o                         
  -6   3   1       2810.49       2803.40        34.44 o                         
  -5   3   1         14.25          7.15         9.62 o                         
  -4   3   1       1905.05       1913.28        26.64 o                         
  -3   3   1       1426.34       1323.56        22.27 o                         
  -2   3   1        123.14        139.05        10.38 o                         
  -1   3   1        181.82        233.01        14.78 o                         
   0   3   1        696.18        671.46        19.23 o                         
   1   3   1       3244.82       2982.24        37.69 o                         
   2   3   1        474.03        435.16        14.50 o                         
   3   3   1       2070.15       2063.94        26.78 o                         
   4   3   1        954.74        891.19        19.99 o                         
   5   3   1       3753.76       3632.42        39.82 o                         
   6   3   1       1167.89       1165.45        24.09 o                         
   7   3   1        627.92        573.96        18.45 o                         
   8   3   1        707.79        640.33        18.99 o                         
   9   3   1       3799.91       3977.15        51.45 o                         
  10   3   1        132.25        153.18        18.62 o                         
  11   3   1        441.03        417.08        37.14 o                         
  12   3   1        314.82        297.17        28.51 o                         
  13   3   1        412.06        407.35        30.94 o                         
  14   3   1          5.27        -21.84        21.84 o                         
  15   3   1        296.64        307.08        33.98 o                         
  16   3   1       1462.31       1496.22        56.81 o                         
  17   3   1          2.18        -15.47        28.26 o                         
  18   3   1         56.40         85.07        38.10 o                         
  19   3   1        571.16        538.96        59.22 o                         
 -18   4   1          2.29        -23.68        37.21 o                         
 -17   4   1         13.65        -19.61        38.69 o                         
 -16   4   1        102.29         80.39        38.09 o                         
 -15   4   1         93.13         96.27        36.56 o                         
 -14   4   1        172.16        124.66        32.41 o                         
 -13   4   1        336.07        278.96        34.87 o                         
 -12   4   1         18.92          9.45        22.95 o                         
 -11   4   1        132.40        122.42        23.39 o                         
 -10   4   1        223.22        194.63        23.43 o                         
  -9   4   1         26.40         13.56        16.69 o                         
  -8   4   1          1.63          0.03        13.38 o                         
  -7   4   1          8.78          8.90        11.65 o                         
  -6   4   1          3.13        -10.46        10.46 o                         
  -5   4   1         69.06         71.42        11.71 o                         
  -4   4   1        118.99        115.47        11.58 o                         
  -3   4   1          1.83         -4.23         8.69 o                         
  -2   4   1         74.52         74.87        11.19 o                         
  -1   4   1         80.02         90.39        11.07 o                         
   0   4   1         23.24         30.17         9.78 o                         
   1   4   1       2517.29       2561.96        35.27 o                         
   2   4   1       1156.77       1204.57        25.91 o                         
   3   4   1         12.20         10.08         8.96 o                         
   4   4   1        590.16        687.51        19.84 o                         
   5   4   1        564.00        546.17        23.95 o                         
   6   4   1        250.12        273.89        17.19 o                         
   7   4   1         12.16         -2.73        11.58 o                         
   8   4   1        167.67        155.15        16.64 o                         
   9   4   1          3.68         23.15        16.98 o                         
  10   4   1        197.08        219.97        24.20 o                         
  11   4   1        171.16        154.07        24.81 o                         
  12   4   1         48.60         54.91        24.11 o                         
  13   4   1          2.85        -21.42        24.07 o                         
  14   4   1        221.70        218.86        34.09 o                         
  15   4   1         52.15         56.86        29.24 o                         
  16   4   1         86.05         50.11        33.52 o                         
  17   4   1        116.02        102.47        48.62 o                         
 -16   5   1        710.68        600.25        54.41 o                         
 -15   5   1        239.63        180.58        41.80 o                         
 -14   5   1       1095.60       1031.64        55.68 o                         
 -13   5   1        151.30        110.35        31.83 o                         
 -12   5   1         53.47         60.24        28.37 o                         
 -11   5   1        403.17        316.33        35.43 o                         
 -10   5   1         21.39         35.49        24.28 o                         
  -9   5   1        211.57        182.02        27.97 o                         
  -8   5   1        284.22        278.21        25.62 o                         
  -7   5   1        457.85        388.97        22.34 o                         
  -6   5   1        293.66        274.70        18.56 o                         
  -5   5   1          8.86         22.38        11.24 o                         
  -4   5   1        867.81        848.87        23.27 o                         
  -3   5   1        621.70        592.68        25.27 o                         
  -2   5   1         68.11         68.51        15.05 o                         
  -1   5   1        452.94        492.89        25.14 o                         
   0   5   1        643.64        664.89        28.76 o                         
   1   5   1       3160.12       3225.67        52.03 o                         
   2   5   1        103.70         84.75        15.96 o                         
   3   5   1        271.03        250.81        17.21 o                         
   4   5   1          8.23         -2.66         9.76 o                         
   5   5   1        559.90        594.10        21.67 o                         
   6   5   1         91.92         80.54        15.78 o                         
   7   5   1         82.81         52.91        16.51 o                         
   8   5   1          2.87          0.85        19.71 o                         
   9   5   1       1104.16       1114.63        48.16 o                         
  10   5   1        102.99         68.58        26.27 o                         
  11   5   1        520.12        527.19        38.27 o                         
  12   5   1        101.19         70.34        27.66 o                         
  13   5   1         68.13         58.62        32.57 o                         
  14   5   1         44.02        118.49        35.88 o                         
  15   5   1        512.50        496.65        51.30 o                         
  16   5   1        922.92        718.79        57.62 o                         
 -14   6   1         26.98         54.62        35.42 o                         
 -13   6   1        148.93        129.73        36.00 o                         
 -12   6   1        820.29        732.19        50.10 o                         
 -11   6   1        238.32        213.04        34.50 o                         
 -10   6   1        119.14        102.98        29.70 o                         
  -9   6   1       2270.24       2418.95        63.97 o                         
  -8   6   1        383.64        352.77        32.66 o                         
  -7   6   1        110.71        110.45        19.89 o                         
  -6   6   1        265.49        269.87        19.96 o                         
  -5   6   1       1570.61       1633.78        35.98 o                         
  -4   6   1        859.06        964.03        39.36 o                         
  -3   6   1         13.08         -7.54        16.12 o                         
  -2   6   1         36.97         63.05        17.61 o                         
  -1   6   1       4217.65       4216.97        60.45 o                         
   0   6   1       1966.32       1865.62        38.12 o                         
   1   6   1        410.70        443.39        31.51 o                         
   2   6   1        269.61        277.71        22.17 o                         
   3   6   1        758.14        848.19        33.67 o                         
   4   6   1         18.60          8.87        18.07 o                         
   5   6   1        427.59        439.81        24.56 o                         
   6   6   1        582.48        640.58        29.33 o                         
   7   6   1       1805.45       1856.23        56.43 o                         
   8   6   1        168.87        182.60        26.08 o                         
   9   6   1        167.38        184.89        28.35 o                         
  10   6   1       1225.61       1229.38        81.15 o                         
  11   6   1        446.42        442.30        40.65 o                         
  12   6   1         12.38         23.43        29.81 o                         
  13   6   1       1551.61       1560.02        73.64 o                         
 -10   7   1        330.95        284.18        38.04 o                         
  -9   7   1        273.09        254.88        34.72 o                         
  -8   7   1        334.68        314.55        25.50 o                         
  -7   7   1        889.10        879.55        42.56 o                         
  -6   7   1        668.10        719.41        50.11 o                         
  -5   7   1          0.11         21.45        25.43 o                         
  -4   7   1        512.30        467.43        34.44 o                         
  -3   7   1        556.33        667.35        34.60 o                         
  -2   7   1        201.50        231.94        25.31 o                         
  -1   7   1         10.95          6.88        18.30 o                         
   0   7   1        211.64        240.31        23.30 o                         
   1   7   1        601.35        696.78        30.38 o                         
   2   7   1        428.39        460.65        28.44 o                         
   3   7   1        111.48        101.46        24.10 o                         
   4   7   1        280.93        337.27        33.67 o                         
   5   7   1        790.82        855.90        47.30 o                         
   6   7   1        363.58        302.84        34.73 o                         
   7   7   1        171.73        197.35        23.46 o                         
   8   7   1        244.69        251.43        24.49 o                         
   9   7   1        602.51        620.97        40.50 o                         
  10   7   1         18.03        -27.40        27.40 o                         
  -4   8   1         25.61         60.52        31.60 o                         
  -3   8   1          1.06         13.07        27.74 o                         
  -2   8   1         10.62         -1.66        25.88 o                         
  -1   8   1          7.60        -10.34        23.26 o                         
   0   8   1        142.94         99.60        25.66 o                         
   1   8   1        307.86        293.09        29.00 o                         
   2   8   1        223.61        186.72        31.26 o                         
   3   8   1          4.76         -7.00        25.51 o                         
   4   8   1         71.65         51.74        31.13 o                         
 -20   0   2        700.78        804.58       108.63 o                         
 -19   0   2          0.98        -36.59        64.29 o                         
 -18   0   2       1840.06       1985.23       114.43 o                         
 -17   0   2        770.89        858.43        98.75 o                         
 -16   0   2         81.44        119.09        49.18 o                         
 -15   0   2          0.23         36.43        29.25 o                         
 -14   0   2       5804.17       6203.28       113.55 o                         
 -13   0   2       1091.88       1080.86        41.13 o                         
 -12   0   2          1.88         -3.02        18.55 o                         
 -11   0   2       1889.09       1894.71        44.15 o                         
 -10   0   2       1917.04       1786.03        40.30 o                         
  -9   0   2         52.94        157.13        19.06 o                         
  -8   0   2          1.54          8.58        14.04 o                         
  -7   0   2         29.93         37.82        13.68 o                         
  -6   0   2       5479.25       5162.17        60.14 o                         
  -5   0   2       3253.27       3370.03        43.35 o                         
  -4   0   2        332.52        409.89        17.06 o                         
  -3   0   2      13075.55      13170.09       116.18 o                         
  -2   0   2      48699.19      49691.73       435.87 o                         
  -1   0   2        345.98        403.95        22.04 o                         
   0   0   2       1757.18       1863.69        27.57 o                         
   1   0   2      55277.80      58212.95       534.83 o                         
   2   0   2      32948.29      33709.20       273.86 o                         
   3   0   2        569.89        625.44        20.53 o                         
   4   0   2       4360.50       4506.30        54.04 o                         
   5   0   2       2422.87       2214.28        37.17 o                         
   6   0   2       3005.82       2967.99        49.21 o                         
   7   0   2       1127.86       1238.31        34.85 o                         
   8   0   2        200.60        166.51        21.46 o                         
   9   0   2       6619.89       6685.17        96.64 o                         
  10   0   2        939.32        910.01        39.03 o                         
  11   0   2        232.73        225.93        36.73 o                         
  12   0   2       5453.39       5568.57        94.98 o                         
  13   0   2       2139.06       2227.79        64.70 o                         
  14   0   2        619.86        700.57        53.36 o                         
  15   0   2        198.49        286.69        35.71 o                         
  16   0   2       3049.78       3113.09       108.88 o                         
  17   0   2       1583.88       1481.59        89.64 o                         
  18   0   2         16.29         73.06        49.04 o                         
  19   0   2        479.59        505.69        96.62 o                         
  20   0   2        570.51        790.09        94.39 o                         
 -20   1   2         38.08        111.41        49.70 o                         
 -19   1   2        216.37        329.06        51.08 o                         
 -18   1   2         23.28         28.70        32.45 o                         
 -17   1   2         12.89        -11.93        28.01 o                         
 -16   1   2        742.13        729.77        43.48 o                         
 -15   1   2        104.38        117.88        23.48 o                         
 -14   1   2        103.49         88.75        19.68 o                         
 -13   1   2         20.75         23.69        15.99 o                         
 -12   1   2        444.66        436.38        23.60 o                         
 -11   1   2        582.63        562.30        21.39 o                         
 -10   1   2        214.15        258.70        15.86 o                         
  -9   1   2        508.24        521.47        18.81 o                         
  -8   1   2       2381.63       2288.69        30.63 o                         
  -7   1   2       1169.84       1093.50        21.67 o                         
  -6   1   2        493.89        554.74        15.81 o                         
  -5   1   2        495.66        458.87        13.51 o                         
  -4   1   2       3280.29       2990.09        29.54 o                         
  -3   1   2       3888.98       3850.57        33.94 o                         
  -2   1   2         72.40         84.79         8.78 o                         
  -1   1   2       5378.33       5356.30        37.38 o                         
   0   1   2       5564.05       5625.20        37.41 o                         
   1   1   2       2321.05       2412.68        21.09 o                         
   2   1   2        204.94        214.46        10.23 o                         
   3   1   2        528.00        545.02        15.08 o                         
   4   1   2       3185.97       3029.65        31.33 o                         
   5   1   2        191.54        222.26        11.20 o                         
   6   1   2       4341.67       4290.36        41.03 o                         
   7   1   2       2898.54       2842.96        36.05 o                         
   8   1   2        846.45        784.05        21.02 o                         
   9   1   2       1590.48       1833.84        32.51 o                         
  10   1   2       2733.38       2734.65        41.67 o                         
  11   1   2       1648.18       1585.14        35.31 o                         
  12   1   2        495.69        481.06        25.73 o                         
  13   1   2         90.62         92.49        19.48 o                         
  14   1   2       1690.76       1690.61        47.26 o                         
  15   1   2       1304.92       1387.63        53.81 o                         
  16   1   2          8.05         20.58        25.49 o                         
  17   1   2         50.53         39.16        26.28 o                         
  18   1   2        606.81        634.89        53.48 o                         
  19   1   2        226.89        242.62        45.76 o                         
  20   1   2          0.05        -41.18        41.18 o                         
 -19   2   2          0.04         22.59        37.64 o                         
 -18   2   2          4.57        -15.06        30.52 o                         
 -17   2   2          0.21         -9.67        26.42 o                         
 -16   2   2          8.19        -17.30        21.87 o                         
 -15   2   2          0.98         19.16        21.30 o                         
 -14   2   2         27.30         24.03        20.44 o                         
 -13   2   2         23.55        -11.00        17.34 o                         
 -12   2   2        124.85        131.00        17.75 o                         
 -11   2   2         19.00         22.59        13.32 o                         
 -10   2   2         77.84         84.26        13.14 o                         
  -9   2   2        261.83        247.49        15.99 o                         
  -8   2   2         31.42         25.28        10.06 o                         
  -7   2   2        150.26        196.87        12.23 o                         
  -6   2   2        320.36        330.50        14.46 o                         
  -5   2   2         29.46         28.42         8.42 o                         
  -4   2   2          6.18          4.76         7.98 o                         
  -3   2   2         58.39         69.07         8.33 o                         
  -2   2   2         51.50         50.72         8.01 o                         
  -1   2   2        990.01        993.20        17.12 o                         
   0   2   2       1241.77       1253.36        17.51 o                         
   1   2   2        900.04        894.05        16.09 o                         
   2   2   2        597.01        618.43        13.87 o                         
   3   2   2       1854.66       1854.94        21.62 o                         
   4   2   2        514.80        558.23        15.11 o                         
   5   2   2          0.48          2.04         8.22 o                         
   6   2   2         44.47         36.91         9.79 o                         
   7   2   2          5.69         -0.74         8.86 o                         
   8   2   2         72.07         81.21        10.83 o                         
   9   2   2          0.54         -8.16        10.48 o                         
  10   2   2         14.71         14.19        11.53 o                         
  11   2   2          8.08         21.31        14.02 o                         
  12   2   2          2.00         -9.79        14.54 o                         
  13   2   2         11.20         27.11        19.20 o                         
  14   2   2          2.43        -11.69        20.14 o                         
  15   2   2          5.55         -5.36        21.96 o                         
  16   2   2          4.05        -18.92        23.71 o                         
  17   2   2         12.73         -1.86        26.82 o                         
  18   2   2         24.18         42.42        33.66 o                         
  19   2   2          0.60         -8.49        37.88 o                         
 -19   3   2        159.55        136.45        45.96 o                         
 -18   3   2          9.46         -4.83        38.71 o                         
 -17   3   2          7.70        -29.75        29.75 o                         
 -16   3   2        767.35        741.82        44.01 o                         
 -15   3   2         50.60         40.71        24.81 o                         
 -14   3   2         67.60         53.56        23.95 o                         
 -13   3   2          6.06          3.26        19.86 o                         
 -12   3   2        260.47        283.12        27.30 o                         
 -11   3   2        808.94        824.24        30.34 o                         
 -10   3   2        511.85        557.48        26.54 o                         
  -9   3   2        223.57        248.21        18.99 o                         
  -8   3   2       1856.06       1840.67        30.92 o                         
  -7   3   2       1271.34       1213.73        27.24 o                         
  -6   3   2        109.78         95.58        12.06 o                         
  -5   3   2        209.30        203.60        13.50 o                         
  -4   3   2        999.30        971.47        20.54 o                         
  -3   3   2       1259.80       1214.71        23.35 o                         
  -2   3   2         13.24         12.90         8.67 o                         
  -1   3   2       2800.06       2791.48        35.35 o                         
   0   3   2       1653.77       1626.81        22.79 o                         
   1   3   2        150.39        146.75        11.23 o                         
   2   3   2        154.86        146.47        11.21 o                         
   3   3   2       1251.84       1220.33        21.81 o                         
   4   3   2       2981.15       2999.24        35.04 o                         
   5   3   2        242.77        286.16        14.33 o                         
   6   3   2       2030.52       2066.34        29.30 o                         
   7   3   2       2095.11       2127.87        30.64 o                         
   8   3   2       1059.49       1028.81        28.46 o                         
   9   3   2        523.29        622.63        28.61 o                         
  10   3   2        528.26        578.58        33.14 o                         
  11   3   2        543.54        480.35        35.18 o                         
  12   3   2        513.79        426.70        32.06 o                         
  13   3   2         38.69         61.24        23.67 o                         
  14   3   2        466.68        399.15        34.02 o                         
  15   3   2        589.80        584.18        39.90 o                         
  16   3   2         27.83        -24.41        28.46 o                         
  17   3   2        232.26        163.15        36.37 o                         
  18   3   2        418.38        330.67        50.51 o                         
 -17   4   2        474.50        350.41        48.39 o                         
 -16   4   2         71.99         52.60        33.96 o                         
 -15   4   2         18.16         10.31        29.21 o                         
 -14   4   2       2866.05       2979.38        76.98 o                         
 -13   4   2       1001.54        987.48        47.95 o                         
 -12   4   2        179.14        159.06        26.98 o                         
 -11   4   2        647.10        692.79        41.80 o                         
 -10   4   2       1214.00       1185.22        39.56 o                         
  -9   4   2        174.78        129.49        21.16 o                         
  -8   4   2        140.41        129.22        17.57 o                         
  -7   4   2        112.49         93.07        14.76 o                         
  -6   4   2       2494.07       2478.30        38.35 o                         
  -5   4   2        929.05        892.75        26.02 o                         
  -4   4   2        153.28        146.10        13.21 o                         
  -3   4   2       2830.39       2840.68        36.94 o                         
  -2   4   2       8679.28       8918.07        74.40 o                         
  -1   4   2        126.43        104.68        12.89 o                         
   0   4   2        477.04        547.03        22.99 o                         
   1   4   2      12159.91      12377.54       105.05 o                         
   2   4   2      10086.94      10071.10        83.06 o                         
   3   4   2        635.00        608.04        19.57 o                         
   4   4   2       1632.39       1683.14        27.11 o                         
   5   4   2       2281.82       2230.35        33.52 o                         
   6   4   2       2210.53       2182.10        34.34 o                         
   7   4   2        123.91        108.44        15.71 o                         
   8   4   2         83.36         78.87        17.40 o                         
   9   4   2       2401.04       2481.36        51.14 o                         
  10   4   2        525.25        555.85        30.94 o                         
  11   4   2         16.32         19.64        21.65 o                         
  12   4   2       1709.89       1812.81        58.76 o                         
  13   4   2        768.77        743.28        41.48 o                         
  14   4   2        380.30        388.58        41.13 o                         
  15   4   2          4.69        -21.88        30.91 o                         
  16   4   2       1422.49       1450.60        72.19 o                         
  17   4   2        991.31        928.16        71.10 o                         
 -16   5   2        412.51        368.75        48.01 o                         
 -15   5   2        240.01        158.84        39.11 o                         
 -14   5   2         54.18         16.86        33.42 o                         
 -13   5   2        215.92        208.31        34.12 o                         
 -12   5   2        380.72        393.64        38.34 o                         
 -11   5   2        169.06        126.13        38.74 o                         
 -10   5   2         25.48         -8.66        22.25 o                         
  -9   5   2        206.91        158.42        25.82 o                         
  -8   5   2        366.07        365.86        27.89 o                         
  -7   5   2        358.06        348.42        23.50 o                         
  -6   5   2          6.14         12.08        13.97 o                         
  -5   5   2        205.69        233.82        19.12 o                         
  -4   5   2       1219.46       1244.22        25.78 o                         
  -3   5   2        639.77        669.99        22.80 o                         
  -2   5   2         73.25         56.75        12.42 o                         
  -1   5   2       2014.02       2016.62        34.01 o                         
   0   5   2       1594.60       1581.50        29.60 o                         
   1   5   2        126.87        122.90        14.13 o                         
   2   5   2        634.71        623.99        23.22 o                         
   3   5   2        426.01        367.33        25.85 o                         
   4   5   2        549.75        531.65        20.45 o                         
   5   5   2         16.63        -11.36        11.36 o                         
   6   5   2       1130.73       1161.45        34.14 o                         
   7   5   2        702.30        726.85        29.89 o                         
   8   5   2        350.86        334.60        26.47 o                         
   9   5   2        353.18        356.89        29.83 o                         
  10   5   2       1694.66       1862.26        57.63 o                         
  11   5   2       1076.70       1065.38        50.73 o                         
  12   5   2        137.46        116.50        30.90 o                         
  13   5   2        272.76        245.09        35.63 o                         
  14   5   2       1302.06       1274.29        75.31 o                         
  15   5   2        598.98        438.54        53.23 o                         
 -13   6   2         85.85         65.17        34.58 o                         
 -12   6   2        210.21        179.75        35.87 o                         
 -11   6   2         31.48         24.77        28.68 o                         
 -10   6   2         98.48         75.31        28.73 o                         
  -9   6   2        358.86        301.51        33.68 o                         
  -8   6   2         79.04         81.77        25.65 o                         
  -7   6   2         31.86         14.82        19.55 o                         
  -6   6   2        107.55        120.77        17.93 o                         
  -5   6   2         33.35          1.54        17.39 o                         
  -4   6   2         22.16         14.88        14.61 o                         
  -3   6   2          0.16         -5.17        16.68 o                         
  -2   6   2        118.26        114.53        18.83 o                         
  -1   6   2        278.13        261.72        22.00 o                         
   0   6   2         83.83         74.97        18.00 o                         
   1   6   2        214.62        210.80        21.34 o                         
   2   6   2        266.90        304.85        24.21 o                         
   3   6   2        807.92        837.62        28.93 o                         
   4   6   2        350.54        347.58        21.63 o                         
   5   6   2          9.11         19.28        16.56 o                         
   6   6   2        153.88        175.17        18.47 o                         
   7   6   2         39.35         47.27        19.52 o                         
   8   6   2        105.16         97.91        24.23 o                         
   9   6   2         19.21         42.73        25.15 o                         
  10   6   2          0.98          9.75        25.50 o                         
  11   6   2         21.29         10.37        27.51 o                         
  12   6   2         43.77        -11.91        30.31 o                         
  13   6   2         46.43        -30.52        30.52 o                         
 -10   7   2         65.00         57.61        32.99 o                         
  -9   7   2         85.52         30.41        28.61 o                         
  -8   7   2        236.73        196.71        23.35 o                         
  -7   7   2        253.66        206.17        32.54 o                         
  -6   7   2          3.47        -17.39        17.39 o                         
  -5   7   2         32.94         41.38        24.61 o                         
  -4   7   2        327.58        323.22        33.26 o                         
  -3   7   2        188.34        195.12        27.83 o                         
  -2   7   2          8.88         -7.55        20.07 o                         
  -1   7   2        767.63        768.46        33.82 o                         
   0   7   2        105.40        115.68        21.97 o                         
   1   7   2        131.44        144.08        22.53 o                         
   2   7   2        156.54        123.60        21.96 o                         
   3   7   2        142.71        177.52        24.77 o                         
   4   7   2        206.91        214.19        28.55 o                         
   5   7   2         16.56         11.56        25.03 o                         
   6   7   2        359.74        317.28        35.49 o                         
   7   7   2        337.85        426.69        37.96 o                         
   8   7   2        356.69        364.72        30.09 o                         
   9   7   2         33.20         45.55        26.78 o                         
  10   7   2         35.43         23.34        28.98 o                         
  -3   8   2        243.96        258.02        38.20 o                         
  -2   8   2        956.39        995.18        49.89 o                         
  -1   8   2          2.60        -21.08        25.78 o                         
   0   8   2        156.90        103.91        28.86 o                         
   1   8   2       1322.61       1491.13        68.17 o                         
   2   8   2       1445.97       1520.60        60.04 o                         
   3   8   2        194.50        161.86        33.91 o                         
 -20   1   3        561.79        544.96        70.65 o                         
 -19   1   3        202.46        136.60        52.89 o                         
 -18   1   3          0.35        -19.59        33.42 o                         
 -17   1   3        592.95        511.84        40.77 o                         
 -16   1   3       1122.47       1233.92        49.71 o                         
 -15   1   3        672.42        696.24        37.38 o                         
 -14   1   3          1.84         -1.78        19.58 o                         
 -13   1   3       1258.99       1246.83        34.18 o                         
 -12   1   3       2110.38       2012.21        35.62 o                         
 -11   1   3         29.53         34.04        12.76 o                         
 -10   1   3        357.86        396.85        19.85 o                         
  -9   1   3       1960.89       1957.27        32.79 o                         
  -8   1   3        724.20        680.57        20.05 o                         
  -7   1   3          6.88         -3.59         8.83 o                         
  -6   1   3         55.64         41.86         8.91 o                         
  -5   1   3       5602.34       5538.02        45.14 o                         
  -4   1   3       1868.31       1923.28        24.88 o                         
  -3   1   3       1529.42       1551.50        22.03 o                         
  -2   1   3       2640.71       2610.60        26.87 o                         
  -1   1   3        971.69       1041.93        16.23 o                         
   0   1   3        209.93        251.49        10.30 o                         
   1   1   3       1507.68       1581.34        20.75 o                         
   2   1   3       3080.78       3081.39        31.38 o                         
   3   1   3        414.09        418.31        14.35 o                         
   4   1   3       1966.79       2009.81        23.80 o                         
   5   1   3       2360.19       2374.98        27.56 o                         
   6   1   3        794.34        697.48        18.36 o                         
   7   1   3        532.54        501.51        21.03 o                         
   8   1   3        807.86        923.15        23.20 o                         
   9   1   3        101.31         46.03        12.74 o                         
  10   1   3       1349.73       1446.26        29.66 o                         
  11   1   3          6.94         13.81        13.45 o                         
  12   1   3          9.05         -5.91        14.81 o                         
  13   1   3        941.11        988.90        33.98 o                         
  14   1   3         14.26         -5.73        20.21 o                         
  15   1   3        215.86        206.70        26.76 o                         
  16   1   3         84.99         92.12        25.90 o                         
  17   1   3        593.04        650.80        40.48 o                         
  18   1   3         18.70         39.77        35.70 o                         
  19   1   3         28.60         12.80        40.49 o                         
 -19   2   3        241.94        243.02        43.01 o                         
 -18   2   3        655.79        677.03        48.88 o                         
 -17   2   3        582.63        550.34        44.88 o                         
 -16   2   3        230.70        137.16        30.17 o                         
 -15   2   3       2246.67       2206.86        52.75 o                         
 -14   2   3        111.22        138.16        22.82 o                         
 -13   2   3       2277.27       2367.11        50.47 o                         
 -12   2   3       1134.99       1226.27        37.26 o                         
 -11   2   3       1856.03       1874.12        37.20 o                         
 -10   2   3       4309.60       4395.89        51.61 o                         
  -9   2   3        452.61        524.80        21.70 o                         
  -8   2   3       4614.57       4649.48        50.49 o                         
  -7   2   3      13486.70      13642.96       102.12 o                         
  -6   2   3       1767.20       1752.05        25.15 o                         
  -5   2   3        526.07        553.19        17.16 o                         
  -4   2   3       5916.88       5918.25        50.42 o                         
  -3   2   3       2678.23       2533.44        27.90 o                         
  -2   2   3       2278.23       2209.81        24.07 o                         
  -1   2   3        230.62        258.89        10.96 o                         
   0   2   3       2727.70       2539.01        25.34 o                         
   1   2   3        682.30        666.72        14.13 o                         
   2   2   3        179.67        196.77        10.51 o                         
   3   2   3       3609.01       3418.68        34.48 o                         
   4   2   3       4418.00       4340.23        41.65 o                         
   5   2   3       3764.62       3897.23        40.93 o                         
   6   2   3        159.65        241.73        14.60 o                         
   7   2   3       3448.91       3372.73        42.10 o                         
   8   2   3       7810.71       7724.37        72.87 o                         
   9   2   3        479.89        483.77        20.45 o                         
  10   2   3         41.33         31.89        15.44 o                         
  11   2   3       1153.39       1096.18        37.99 o                         
  12   2   3       1825.50       1831.35        48.27 o                         
  13   2   3          7.04          7.00        20.84 o                         
  14   2   3         20.10         15.54        23.32 o                         
  15   2   3       1123.29       1178.35        50.48 o                         
  16   2   3        410.50        483.40        42.85 o                         
  17   2   3          6.02        -20.48        31.19 o                         
  18   2   3        232.33        274.78        42.02 o                         
  19   2   3        446.52        467.27        60.26 o                         
 -18   3   3          0.17        -15.73        34.84 o                         
 -17   3   3        495.20        518.48        45.41 o                         
 -16   3   3       1443.09       1429.90        54.61 o                         
 -15   3   3        808.29        748.22        41.45 o                         
 -14   3   3         34.22         58.23        24.16 o                         
 -13   3   3        995.48        955.97        50.18 o                         
 -12   3   3       2824.32       2814.50        55.06 o                         
 -11   3   3        282.21        240.34        23.15 o                         
 -10   3   3        434.63        452.08        27.32 o                         
  -9   3   3       2744.83       2723.44        46.75 o                         
  -8   3   3       1388.44       1367.88        29.58 o                         
  -7   3   3         15.23          8.09        10.30 o                         
  -6   3   3        622.92        649.89        21.08 o                         
  -5   3   3       3788.52       3782.43        42.44 o                         
  -4   3   3       1079.40       1040.86        20.10 o                         
  -3   3   3        360.50        348.19        14.22 o                         
  -2   3   3       2075.08       2008.24        28.24 o                         
  -1   3   3       2394.13       2293.97        29.47 o                         
   0   3   3        591.68        585.91        17.14 o                         
   1   3   3       1547.82       1532.02        24.40 o                         
   2   3   3       4903.34       4873.10        44.64 o                         
   3   3   3       2223.83       2193.51        28.43 o                         
   4   3   3        712.45        656.34        17.02 o                         
   5   3   3       2991.64       3111.17        36.98 o                         
   6   3   3       1828.85       1773.14        27.04 o                         
   7   3   3       1050.21       1067.72        24.22 o                         
   8   3   3        399.52        470.38        20.22 o                         
   9   3   3        161.79        133.74        17.10 o                         
  10   3   3        638.20        645.12        29.33 o                         
  11   3   3        131.11         90.55        23.14 o                         
  12   3   3        149.87        105.51        29.21 o                         
  13   3   3        428.68        502.30        35.34 o                         
  14   3   3         72.20        117.60        31.70 o                         
  15   3   3          5.34         -7.45        28.66 o                         
  16   3   3         44.94         95.85        32.97 o                         
  17   3   3        836.51        745.87        54.53 o                         
  18   3   3        180.48        202.97        43.43 o                         
 -17   4   3          5.09        -34.05        34.05 o                         
 -16   4   3          2.50         39.33        32.67 o                         
 -15   4   3          4.99         32.91        31.11 o                         
 -14   4   3         14.02         -2.13        25.88 o                         
 -13   4   3         34.29         -7.55        22.43 o                         
 -12   4   3          0.19         13.25        21.96 o                         
 -11   4   3         51.90         35.58        20.96 o                         
 -10   4   3         95.48         54.95        20.39 o                         
  -9   4   3         17.82         15.42        17.64 o                         
  -8   4   3         34.12         35.11        18.20 o                         
  -7   4   3         96.30        124.18        16.26 o                         
  -6   4   3          0.38        -10.09        10.84 o                         
  -5   4   3          2.55         24.50        11.03 o                         
  -4   4   3        149.31        129.70        12.47 o                         
  -3   4   3         76.44         84.22        12.37 o                         
  -2   4   3        258.69        265.30        14.77 o                         
  -1   4   3        717.81        784.90        22.52 o                         
   0   4   3        275.40        258.86        13.88 o                         
   1   4   3          1.88          0.21         9.17 o                         
   2   4   3       1344.61       1380.76        25.88 o                         
   3   4   3        765.80        839.52        22.00 o                         
   4   4   3         84.98         79.02        12.11 o                         
   5   4   3         18.24         -0.50        10.99 o                         
   6   4   3        160.34        139.92        16.03 o                         
   7   4   3         13.59         -2.74        13.74 o                         
   8   4   3          3.40        -14.52        14.52 o                         
   9   4   3         38.27         35.96        18.38 o                         
  10   4   3          6.50         55.46        21.44 o                         
  11   4   3          7.14        -20.70        20.70 o                         
  12   4   3         11.40        -23.95        23.95 o                         
  13   4   3         40.25         61.08        27.40 o                         
  14   4   3         66.32         38.18        28.80 o                         
  15   4   3          8.75         41.61        31.75 o                         
  16   4   3          4.81        -33.79        33.79 o                         
  17   4   3         48.14         28.80        38.97 o                         
 -16   5   3        174.86        120.63        57.42 o                         
 -15   5   3        200.43        140.63        38.44 o                         
 -14   5   3          6.68         14.09        31.90 o                         
 -13   5   3        470.07        432.42        40.63 o                         
 -12   5   3        693.32        710.99        46.55 o                         
 -11   5   3          0.09         23.87        24.94 o                         
 -10   5   3        330.17        343.09        33.78 o                         
  -9   5   3        579.07        573.26        35.54 o                         
  -8   5   3        106.26        100.67        22.88 o                         
  -7   5   3         28.14         48.83        18.57 o                         
  -6   5   3         41.56         19.44        15.37 o                         
  -5   5   3        970.20        990.04        27.38 o                         
  -4   5   3        223.55        183.39        15.94 o                         
  -3   5   3         74.11         75.37        12.07 o                         
  -2   5   3        239.24        272.17        19.06 o                         
  -1   5   3        287.82        271.96        17.92 o                         
   0   5   3        404.75        463.55        22.11 o                         
   1   5   3          6.06        -11.51        11.51 o                         
   2   5   3        595.38        582.62        21.03 o                         
   3   5   3        163.84        147.36        14.63 o                         
   4   5   3        400.50        437.40        20.68 o                         
   5   5   3        539.99        565.44        25.88 o                         
   6   5   3         94.18         74.61        17.39 o                         
   7   5   3         46.59         43.84        19.41 o                         
   8   5   3         69.35         71.66        21.40 o                         
   9   5   3         71.81         68.54        23.85 o                         
  10   5   3        566.29        571.42        37.92 o                         
  11   5   3          3.71         -1.38        25.44 o                         
  12   5   3          1.66        -26.48        26.48 o                         
  13   5   3        499.16        421.15        41.69 o                         
  14   5   3         42.43        -14.81        30.91 o                         
  15   5   3         24.38         62.30        34.77 o                         
 -13   6   3        233.63        227.09        40.70 o                         
 -12   6   3        647.94        671.12        53.93 o                         
 -11   6   3        210.17        137.76        34.63 o                         
 -10   6   3        637.12        609.61        47.49 o                         
  -9   6   3         72.32         54.80        27.44 o                         
  -8   6   3        969.51        991.19        46.18 o                         
  -7   6   3       2752.31       2904.11        63.18 o                         
  -6   6   3        574.26        607.01        29.55 o                         
  -5   6   3          0.86         29.53        12.48 o                         
  -4   6   3       1325.61       1377.15        45.71 o                         
  -3   6   3       1077.68       1035.77        37.39 o                         
  -2   6   3        231.47        251.30        19.52 o                         
  -1   6   3         67.91         84.13        16.19 o                         
   0   6   3        644.08        716.30        25.84 o                         
   1   6   3         39.68         46.06        15.11 o                         
   2   6   3         10.90         19.61        14.20 o                         
   3   6   3        363.02        371.59        22.08 o                         
   4   6   3        217.12        261.54        22.70 o                         
   5   6   3        364.73        428.39        24.10 o                         
   6   6   3          0.12        -10.06        17.15 o                         
   7   6   3        802.65        863.10        56.12 o                         
   8   6   3       1908.77       2196.91        56.79 o                         
   9   6   3        140.00        112.55        29.14 o                         
  10   6   3        143.13        116.46        30.72 o                         
  11   6   3        865.17        732.70        56.72 o                         
  12   6   3        805.85        950.31        55.25 o                         
  13   6   3          9.51        -12.41        31.95 o                         
 -10   7   3        246.55        172.82        37.00 o                         
  -9   7   3        875.41        762.28        51.69 o                         
  -8   7   3        589.94        551.20        33.65 o                         
  -7   7   3          4.22         11.20        31.36 o                         
  -6   7   3        387.21        438.32        36.94 o                         
  -5   7   3       1222.97       1314.24        66.90 o                         
  -4   7   3        354.83        340.87        49.04 o                         
  -3   7   3          2.54        -24.17        24.17 o                         
  -2   7   3        638.93        738.61        45.27 o                         
  -1   7   3        786.43        911.69        52.36 o                         
   0   7   3        147.21        131.33        25.92 o                         
   1   7   3        179.92        148.52        25.76 o                         
   2   7   3        800.50        790.65        43.01 o                         
   3   7   3        769.66        795.08        42.28 o                         
   4   7   3         84.85         68.04        26.25 o                         
   5   7   3        783.72        816.23        39.93 o                         
   6   7   3        562.11        519.14        42.39 o                         
   7   7   3        395.09        441.35        40.45 o                         
   8   7   3         21.68         30.55        26.11 o                         
   9   7   3        152.41         95.01        39.02 o                         
  -2   8   3         12.49        -85.63       113.26 o                         
  -1   8   3         48.72         36.36        31.35 o                         
   0   8   3         56.31         77.89        33.48 o                         
   1   8   3         70.97         42.17        30.65 o                         
 -20   0   4        111.15         25.76        72.74 o                         
 -19   0   4       1414.35       1556.46       211.53 o                         
 -18   0   4         33.18        162.32        64.65 o                         
 -17   0   4        285.69        323.43        88.02 o                         
 -16   0   4       2674.47       2858.80       102.16 o                         
 -15   0   4        203.13        209.78        51.90 o                         
 -14   0   4       1464.01       1522.88        51.92 o                         
 -13   0   4       5666.79       5806.52       100.76 o                         
 -12   0   4        118.88         86.00        22.44 o                         
 -11   0   4       3476.45       3284.19        70.32 o                         
 -10   0   4         88.32         91.96        18.15 o                         
  -9   0   4       1408.27       1347.75        36.11 o                         
  -8   0   4        495.27        444.91        25.01 o                         
  -7   0   4        616.66        520.76        25.74 o                         
  -6   0   4       2117.51       2497.99        42.40 o                         
  -5   0   4       2946.49       2874.84        43.91 o                         
  -4   0   4         30.95          4.36        12.23 o                         
  -3   0   4       3764.20       3845.09        51.54 o                         
  -2   0   4       5378.97       5260.83        62.29 o                         
  -1   0   4       2462.07       2525.35        43.68 o                         
   0   0   4       4776.14       4903.20        58.46 o                         
   1   0   4        561.41        531.94        20.21 o                         
   2   0   4       4655.54       4479.14        57.37 o                         
   3   0   4       1320.69       1310.04        29.32 o                         
   4   0   4       1579.88       1536.01        32.44 o                         
   5   0   4        371.46        455.72        21.61 o                         
   6   0   4       3404.74       3353.49        53.65 o                         
   7   0   4       1087.64        948.30        34.92 o                         
   8   0   4         25.19        -17.30        17.30 o                         
   9   0   4          6.76         29.51        17.75 o                         
  10   0   4       2118.32       2197.99        52.00 o                         
  11   0   4       4131.25       4273.64        75.97 o                         
  12   0   4        316.32        276.64        40.00 o                         
  13   0   4         22.46         15.29        23.13 o                         
  14   0   4       2784.45       2838.08        74.96 o                         
  15   0   4       1327.87       1455.32        74.28 o                         
  16   0   4         61.71         85.97        42.34 o                         
  17   0   4        222.48        223.04        51.03 o                         
  18   0   4        574.97        565.91        80.60 o                         
  19   0   4        451.18        504.76       100.41 o                         
 -19   1   4          3.87         14.15        50.92 o                         
 -18   1   4        101.27         68.39        39.72 o                         
 -17   1   4        442.30        407.69        40.99 o                         
 -16   1   4        128.38         49.80        28.28 o                         
 -15   1   4        834.43        833.85        39.71 o                         
 -14   1   4        396.42        449.00        31.57 o                         
 -13   1   4        798.53        838.25        38.03 o                         
 -12   1   4        627.40        668.14        27.60 o                         
 -11   1   4        913.50        929.49        26.32 o                         
 -10   1   4       1592.36       1510.13        26.80 o                         
  -9   1   4        457.29        486.29        17.25 o                         
  -8   1   4         61.48         35.89        10.96 o                         
  -7   1   4       1736.18       1698.77        25.95 o                         
  -6   1   4       3358.48       3316.96        38.22 o                         
  -5   1   4        140.66        131.14        11.60 o                         
  -4   1   4        578.73        594.20        15.38 o                         
  -3   1   4       2230.01       2160.16        26.70 o                         
  -2   1   4       2532.48       2454.55        26.95 o                         
  -1   1   4         40.24         44.88        11.90 o                         
   0   1   4       1382.86       1293.01        21.51 o                         
   1   1   4       3002.22       2836.09        30.30 o                         
   2   1   4          3.48          3.17         8.77 o                         
   3   1   4       1200.30       1259.82        19.66 o                         
   4   1   4       7554.63       7314.03        58.86 o                         
   5   1   4        317.10        246.97        13.39 o                         
   6   1   4        108.36        121.45        11.91 o                         
   7   1   4        141.94        142.81        12.74 o                         
   8   1   4       6107.12       6117.39        65.45 o                         
   9   1   4       2891.79       2778.14        39.39 o                         
  10   1   4         66.68         78.22        13.79 o                         
  11   1   4         22.67         25.53        15.34 o                         
  12   1   4       6147.71       6005.01        74.64 o                         
  13   1   4       1011.25        962.63        35.24 o                         
  14   1   4        203.08        228.79        26.01 o                         
  15   1   4        211.16        185.83        26.57 o                         
  16   1   4       1280.04       1314.10        56.44 o                         
  17   1   4        565.13        594.06        45.01 o                         
  18   1   4          1.44         -3.27        40.28 o                         
  19   1   4        152.03         97.78        47.86 o                         
 -19   2   4          1.30        -20.78        39.25 o                         
 -18   2   4          0.38        -32.72        32.72 o                         
 -17   2   4          0.93         59.78        31.47 o                         
 -16   2   4         29.11         -8.32        26.32 o                         
 -15   2   4         47.56         60.27        24.05 o                         
 -14   2   4          4.57         11.60        21.34 o                         
 -13   2   4         29.24         15.62        20.17 o                         
 -12   2   4        275.54        299.38        26.84 o                         
 -11   2   4        130.57        151.96        17.56 o                         
 -10   2   4          7.98         -5.95        13.18 o                         
  -9   2   4        187.52        187.75        16.50 o                         
  -8   2   4        249.60        302.94        19.66 o                         
  -7   2   4         70.05         63.10        12.18 o                         
  -6   2   4         39.52         37.10        10.91 o                         
  -5   2   4          0.19         -2.80         9.91 o                         
  -4   2   4          1.42         -3.50         8.78 o                         
  -3   2   4         58.31         78.57         9.89 o                         
  -2   2   4        179.03        189.26         9.85 o                         
  -1   2   4          9.61          7.94         6.54 o                         
   0   2   4        146.46        182.76        10.54 o                         
   1   2   4         64.62         63.33         8.25 o                         
   2   2   4         49.45         40.09         9.05 o                         
   3   2   4        108.25         79.10        10.19 o                         
   4   2   4         70.09         75.39        10.09 o                         
   5   2   4         16.82         14.58         8.84 o                         
   6   2   4          6.74         12.15         9.68 o                         
   7   2   4         88.28        116.79        14.45 o                         
   8   2   4         36.98         29.39        12.55 o                         
   9   2   4         70.19         79.41        14.84 o                         
  10   2   4         35.48         14.79        14.14 o                         
  11   2   4         82.44         99.92        18.89 o                         
  12   2   4        117.38        124.77        21.70 o                         
  13   2   4          4.01        -16.21        20.36 o                         
  14   2   4         44.93         31.75        26.14 o                         
  15   2   4         62.58         38.11        28.54 o                         
  16   2   4         24.37         31.57        30.13 o                         
  17   2   4          1.06        -15.29        31.36 o                         
  18   2   4          1.89         49.59        37.53 o                         
 -18   3   4         70.75         46.35        36.28 o                         
 -17   3   4        443.60        491.97        42.34 o                         
 -16   3   4          4.56        -23.74        25.67 o                         
 -15   3   4        438.90        372.02        33.61 o                         
 -14   3   4         75.13         59.78        25.00 o                         
 -13   3   4        552.45        538.38        33.19 o                         
 -12   3   4        156.25        120.71        22.27 o                         
 -11   3   4        327.50        334.14        26.07 o                         
 -10   3   4        580.30        571.07        29.58 o                         
  -9   3   4        168.06        118.02        18.30 o                         
  -8   3   4         17.13         -0.05        14.04 o                         
  -7   3   4       1071.46       1093.07        26.31 o                         
  -6   3   4       1752.73       1818.36        33.79 o                         
  -5   3   4          9.62         12.70        10.17 o                         
  -4   3   4        356.20        348.43        20.35 o                         
  -3   3   4       1654.94       1617.27        27.18 o                         
  -2   3   4       2615.83       2728.63        32.32 o                         
  -1   3   4         73.82        100.31        10.76 o                         
   0   3   4       1562.50       1524.25        27.25 o                         
   1   3   4       3010.41       2954.51        34.11 o                         
   2   3   4         86.09         68.91        10.27 o                         
   3   3   4        599.25        643.28        18.89 o                         
   4   3   4       5885.63       5988.66        59.90 o                         
   5   3   4        302.80        323.10        16.54 o                         
   6   3   4        111.36        110.73        13.94 o                         
   7   3   4         11.81          2.55        11.72 o                         
   8   3   4       3229.94       3384.23        49.12 o                         
   9   3   4       1335.23       1299.45        32.50 o                         
  10   3   4        175.30        176.28        26.10 o                         
  11   3   4         78.63         51.54        21.42 o                         
  12   3   4       3386.25       3340.38        67.94 o                         
  13   3   4        485.69        487.19        39.71 o                         
  14   3   4         90.37         74.54        29.41 o                         
  15   3   4        134.96        107.25        32.76 o                         
  16   3   4        982.19        992.29        55.02 o                         
  17   3   4        518.49        439.78        45.76 o                         
  18   3   4          6.70          8.12        40.88 o                         
 -17   4   4         99.31         88.49        36.49 o                         
 -16   4   4       1600.43       1763.79        67.95 o                         
 -15   4   4        283.20        237.28        33.41 o                         
 -14   4   4       1245.10       1210.44        58.62 o                         
 -13   4   4       2799.73       2884.23        75.08 o                         
 -12   4   4        142.20        134.52        26.10 o                         
 -11   4   4       2156.21       2251.95        55.76 o                         
 -10   4   4         23.31         15.84        19.79 o                         
  -9   4   4       1026.47       1028.89        44.25 o                         
  -8   4   4        340.36        348.90        26.85 o                         
  -7   4   4         43.39         21.75        15.31 o                         
  -6   4   4        169.04        174.61        17.24 o                         
  -5   4   4       1722.15       1745.16        32.92 o                         
  -4   4   4        169.93        165.38        14.95 o                         
  -3   4   4       1076.46       1091.88        23.37 o                         
  -2   4   4       1531.08       1513.80        27.45 o                         
  -1   4   4       2413.76       2348.66        33.33 o                         
   0   4   4       3919.18       3857.35        44.01 o                         
   1   4   4        353.95        368.33        17.74 o                         
   2   4   4       2775.32       2770.25        37.22 o                         
   3   4   4       2221.19       2155.94        32.09 o                         
   4   4   4       1454.44       1442.25        29.38 o                         
   5   4   4         29.39         36.06        13.24 o                         
   6   4   4       1841.55       1761.59        40.01 o                         
   7   4   4        745.89        759.23        34.72 o                         
   8   4   4         29.61         -9.09        17.98 o                         
   9   4   4          1.05         -3.12        19.35 o                         
  10   4   4        745.03        796.99        41.49 o                         
  11   4   4       1800.67       1921.13        55.44 o                         
  12   4   4         94.90         78.63        28.99 o                         
  13   4   4         34.09         38.63        29.43 o                         
  14   4   4       1770.49       1721.46        63.42 o                         
  15   4   4        921.45        942.70        63.17 o                         
  16   4   4         43.17         43.92        40.65 o                         
 -15   5   4        318.27        291.18        43.04 o                         
 -14   5   4        234.98        224.00        39.27 o                         
 -13   5   4        337.02        284.52        39.70 o                         
 -12   5   4        243.60        191.22        33.44 o                         
 -11   5   4        196.54        180.58        31.29 o                         
 -10   5   4        413.35        432.23        34.69 o                         
  -9   5   4        212.16        174.76        28.17 o                         
  -8   5   4          3.48         12.40        22.15 o                         
  -7   5   4        394.06        342.12        34.83 o                         
  -6   5   4       1084.62       1101.98        36.68 o                         
  -5   5   4         48.42         37.42        17.08 o                         
  -4   5   4        301.17        354.80        22.42 o                         
  -3   5   4       1194.95       1131.35        27.80 o                         
  -2   5   4        550.61        565.60        21.72 o                         
  -1   5   4          2.22        -10.61        10.61 o                         
   0   5   4        219.86        199.34        15.16 o                         
   1   5   4        585.45        575.83        22.68 o                         
   2   5   4         85.24         97.08        13.91 o                         
   3   5   4        261.87        268.40        17.65 o                         
   4   5   4        853.51        780.19        29.95 o                         
   5   5   4        119.91        108.88        20.32 o                         
   6   5   4        172.60        158.36        22.89 o                         
   7   5   4         36.37         20.96        19.87 o                         
   8   5   4       1781.48       1736.42        53.80 o                         
   9   5   4       1007.80        985.91        67.30 o                         
  10   5   4          1.19        -12.87        23.55 o                         
  11   5   4        207.30        151.99        32.33 o                         
  12   5   4       2734.40       2846.42        75.49 o                         
  13   5   4        215.68        183.90        37.81 o                         
  14   5   4         14.13         21.67        42.11 o                         
  15   5   4        153.37        182.18        41.75 o                         
 -13   6   4         28.66         37.90        35.89 o                         
 -12   6   4        404.51        419.00        45.04 o                         
 -11   6   4        196.96        231.51        37.76 o                         
 -10   6   4          2.44         -8.56        27.42 o                         
  -9   6   4        102.11         95.86        27.93 o                         
  -8   6   4        258.14        249.00        31.17 o                         
  -7   6   4        136.33        121.19        26.53 o                         
  -6   6   4         41.51         17.76        20.21 o                         
  -5   6   4         46.65         59.16        18.15 o                         
  -4   6   4         46.12         22.26        13.71 o                         
  -3   6   4         26.48         38.45        18.97 o                         
  -2   6   4         17.84         14.49        17.70 o                         
  -1   6   4         58.70         79.53        19.99 o                         
   0   6   4        152.44        154.26        26.54 o                         
   1   6   4         69.07         48.14        18.67 o                         
   2   6   4        187.73        153.51        21.77 o                         
   3   6   4         35.82         22.96        20.16 o                         
   4   6   4        195.52        168.28        19.11 o                         
   5   6   4         29.80         51.35        18.46 o                         
   6   6   4          6.83        -19.66        20.92 o                         
   7   6   4        126.49        127.24        28.14 o                         
   8   6   4        116.21         70.00        30.49 o                         
   9   6   4         99.72        117.72        32.14 o                         
  10   6   4         74.98         27.76        32.34 o                         
  11   6   4        113.00         55.39        34.73 o                         
  12   6   4        112.73        102.14        39.59 o                         
  -9   7   4         57.09         62.93        32.13 o                         
  -8   7   4         30.26         14.02        28.63 o                         
  -7   7   4        127.88          1.31        33.32 o                         
  -6   7   4        539.07        539.52        55.56 o                         
  -5   7   4         13.22         15.26        28.05 o                         
  -4   7   4         33.05         52.45        25.28 o                         
  -3   7   4        422.52        448.44        28.98 o                         
  -2   7   4        291.56        338.01        29.76 o                         
  -1   7   4         12.72         -7.27        17.26 o                         
   0   7   4        296.86        321.84        24.24 o                         
   1   7   4        246.35        238.83        23.29 o                         
   2   7   4          5.81        -20.35        20.35 o                         
   3   7   4         73.61         60.77        22.29 o                         
   4   7   4        685.16        708.70        43.82 o                         
   5   7   4         17.08         58.58        31.06 o                         
   6   7   4        100.44         78.46        32.34 o                         
   7   7   4         16.19         12.61        23.04 o                         
   8   7   4        492.63        440.47        38.24 o                         
 -19   1   5        307.26        258.61        68.82 o                         
 -18   1   5       1050.09       1265.60        78.95 o                         
 -17   1   5          1.63        -14.83        33.55 o                         
 -16   1   5         10.16        -17.34        25.32 o                         
 -15   1   5         69.66         98.47        25.63 o                         
 -14   1   5       2960.89       3023.71        63.09 o                         
 -13   1   5          5.19         -0.88        18.37 o                         
 -12   1   5         45.60         42.35        18.39 o                         
 -11   1   5        831.14        795.35        27.89 o                         
 -10   1   5       1560.89       1559.12        28.54 o                         
  -9   1   5         21.62         11.86        11.42 o                         
  -8   1   5       1944.48       1940.61        30.52 o                         
  -7   1   5       1574.03       1429.25        26.43 o                         
  -6   1   5        715.55        734.65        21.08 o                         
  -5   1   5         47.20          8.21         9.71 o                         
  -4   1   5       3550.61       3564.47        38.36 o                         
  -3   1   5        847.29        751.37        18.45 o                         
  -2   1   5         31.52         29.22         8.04 o                         
  -1   1   5         60.29         97.92         9.17 o                         
   0   1   5       2439.53       2343.91        28.41 o                         
   1   1   5       1277.62       1263.75        21.72 o                         
   2   1   5       3269.60       3490.49        37.33 o                         
   3   1   5       6317.78       6401.92        55.51 o                         
   4   1   5        542.85        529.21        16.68 o                         
   5   1   5       3914.40       4060.74        42.91 o                         
   6   1   5        185.04        232.00        16.16 o                         
   7   1   5       2228.79       2214.09        34.18 o                         
   8   1   5        581.33        566.81        23.53 o                         
   9   1   5         78.23         76.25        13.96 o                         
  10   1   5        645.88        708.47        26.20 o                         
  11   1   5       2750.97       2800.49        46.74 o                         
  12   1   5        576.17        528.82        36.37 o                         
  13   1   5         45.23         67.96        20.21 o                         
  14   1   5         32.46         17.88        22.41 o                         
  15   1   5         58.93         68.32        28.04 o                         
  16   1   5         82.03         70.77        31.20 o                         
  17   1   5        131.77        146.10        38.41 o                         
  18   1   5         48.11         49.20        45.85 o                         
 -19   2   5          1.15        -36.63        44.52 o                         
 -18   2   5         18.49         15.04        35.76 o                         
 -17   2   5        615.25        605.66        45.84 o                         
 -16   2   5        416.24        419.12        37.64 o                         
 -15   2   5        411.37        384.32        37.38 o                         
 -14   2   5       3075.43       3082.38        67.48 o                         
 -13   2   5        317.57        187.09        26.41 o                         
 -12   2   5       3124.42       3222.22        57.45 o                         
 -11   2   5        963.26       1022.24        39.45 o                         
 -10   2   5       4890.91       5097.72        68.12 o                         
  -9   2   5       1235.31       1250.01        31.13 o                         
  -8   2   5       1119.47       1102.95        25.38 o                         
  -7   2   5        833.43        810.09        20.71 o                         
  -6   2   5      18219.72      18493.39       135.52 o                         
  -5   2   5        959.93        876.14        20.35 o                         
  -4   2   5       4475.23       4760.58        48.19 o                         
  -3   2   5       4116.10       4191.14        43.78 o                         
  -2   2   5       7279.36       7199.64        59.85 o                         
  -1   2   5       6000.68       6000.97        50.05 o                         
   0   2   5         26.57         25.03         8.56 o                         
   1   2   5       3291.89       3217.90        36.56 o                         
   2   2   5       2802.52       2664.98        31.11 o                         
   3   2   5       2396.38       2334.32        30.90 o                         
   4   2   5        315.14        363.33        16.32 o                         
   5   2   5       6608.36       6468.27        60.20 o                         
   6   2   5       3896.59       3824.58        47.26 o                         
   7   2   5        888.59        874.00        25.90 o                         
   8   2   5        592.94        609.31        22.94 o                         
   9   2   5       4443.59       4484.95        59.29 o                         
  10   2   5       2815.94       2894.48        52.26 o                         
  11   2   5        507.32        558.44        32.64 o                         
  12   2   5          4.24         26.95        23.01 o                         
  13   2   5       4858.05       5062.60        86.49 o                         
  14   2   5        361.80        428.31        38.41 o                         
  15   2   5        815.16        703.87        47.17 o                         
  16   2   5        190.45        187.63        36.07 o                         
  17   2   5        805.60        772.89        61.62 o                         
  18   2   5        512.16        516.75        54.03 o                         
 -18   3   5        886.73        938.28        67.30 o                         
 -17   3   5         44.64        -28.73        28.73 o                         
 -16   3   5          1.09         29.24        29.35 o                         
 -15   3   5        210.95        241.73        31.94 o                         
 -14   3   5       2217.20       2300.67        61.13 o                         
 -13   3   5          3.51        -11.73        21.00 o                         
 -12   3   5         50.04         63.05        21.28 o                         
 -11   3   5        932.40        976.30        37.88 o                         
 -10   3   5        651.97        627.34        41.67 o                         
  -9   3   5         55.28         62.61        17.22 o                         
  -8   3   5       1457.20       1485.06        37.54 o                         
  -7   3   5       1196.66       1198.18        29.32 o                         
  -6   3   5        334.58        347.52        18.71 o                         
  -5   3   5         53.87         34.37        10.39 o                         
  -4   3   5       2429.91       2281.04        31.96 o                         
  -3   3   5       1813.91       1847.05        26.80 o                         
  -2   3   5        339.32        378.57        14.31 o                         
  -1   3   5        183.15        174.65        11.43 o                         
   0   3   5       4523.93       4406.15        44.23 o                         
   1   3   5       1254.06       1375.94        28.93 o                         
   2   3   5        334.60        377.11        14.36 o                         
   3   3   5       5881.03       5897.85        55.89 o                         
   4   3   5       1106.92       1078.16        26.22 o                         
   5   3   5       1542.17       1670.99        32.41 o                         
   6   3   5          6.19         -3.30        13.34 o                         
   7   3   5       1694.28       1684.28        38.33 o                         
   8   3   5        420.28        461.61        26.26 o                         
   9   3   5         32.52         17.20        16.66 o                         
  10   3   5        190.71        196.94        26.01 o                         
  11   3   5       1581.47       1638.34        48.06 o                         
  12   3   5        220.79        147.72        28.89 o                         
  13   3   5         40.62          2.95        24.78 o                         
  14   3   5        280.30        287.93        36.35 o                         
  15   3   5        316.09        307.94        39.75 o                         
  16   3   5         68.15         51.23        33.50 o                         
  17   3   5        289.65        203.94        40.17 o                         
 -16   4   5          8.76         18.74        30.19 o                         
 -15   4   5         13.84        -27.21        27.21 o                         
 -14   4   5        218.00        206.40        31.87 o                         
 -13   4   5         21.57          8.08        26.50 o                         
 -12   4   5         61.33         34.73        23.24 o                         
 -11   4   5         30.44         32.71        22.50 o                         
 -10   4   5         84.79         28.48        22.51 o                         
  -9   4   5          0.90         -7.28        19.70 o                         
  -8   4   5          2.47         18.81        18.59 o                         
  -7   4   5          5.56         -0.98        17.05 o                         
  -6   4   5          2.33          3.86        14.72 o                         
  -5   4   5        220.65        216.44        20.82 o                         
  -4   4   5         12.97         -7.27        11.65 o                         
  -3   4   5         60.71         50.36        11.86 o                         
  -2   4   5         94.38         89.44        12.26 o                         
  -1   4   5          4.22         -4.22        10.19 o                         
   0   4   5          1.96          0.08        10.77 o                         
   1   4   5          0.51         10.91        11.34 o                         
   2   4   5        115.07        126.46        13.67 o                         
   3   4   5         13.51          8.83        12.95 o                         
   4   4   5         14.61         21.59        14.31 o                         
   5   4   5          9.84         -4.85        15.00 o                         
   6   4   5         96.13         95.58        18.62 o                         
   7   4   5          0.02         20.79        17.27 o                         
   8   4   5         33.89         38.04        19.90 o                         
   9   4   5         23.59         10.50        21.34 o                         
  10   4   5          6.04        -22.00        22.00 o                         
  11   4   5         37.18         28.45        24.98 o                         
  12   4   5         90.71         55.06        28.53 o                         
  13   4   5         56.80          5.27        29.93 o                         
  14   4   5         34.36         14.28        31.38 o                         
  15   4   5          7.23         18.28        33.94 o                         
  16   4   5         27.95         29.22        35.82 o                         
 -15   5   5         41.30         27.03        34.44 o                         
 -14   5   5       1596.35       1714.69        69.86 o                         
 -13   5   5         21.49         62.21        32.68 o                         
 -12   5   5        254.86        192.51        35.82 o                         
 -11   5   5        659.03        667.17        40.68 o                         
 -10   5   5        630.20        520.81        39.55 o                         
  -9   5   5          3.15         46.69        23.25 o                         
  -8   5   5        712.09        791.16        41.04 o                         
  -7   5   5        234.73        240.62        28.77 o                         
  -6   5   5         81.87         52.09        20.48 o                         
  -5   5   5         12.31         40.00        17.95 o                         
  -4   5   5        536.62        531.28        28.02 o                         
  -3   5   5         97.21         85.45        17.09 o                         
  -2   5   5          2.93         15.80        15.04 o                         
  -1   5   5         14.46         -4.72        18.59 o                         
   0   5   5        507.71        509.78        24.94 o                         
   1   5   5        292.19        288.85        19.96 o                         
   2   5   5        515.61        552.53        25.40 o                         
   3   5   5       1576.68       1687.49        37.28 o                         
   4   5   5         57.06         36.92        18.22 o                         
   5   5   5        753.55        808.64        39.91 o                         
   6   5   5         10.40        -20.53        20.53 o                         
   7   5   5        705.34        624.40        38.00 o                         
   8   5   5        159.56        162.75        29.97 o                         
   9   5   5         37.16          6.65        26.89 o                         
  10   5   5        448.00        463.38        52.35 o                         
  11   5   5       1343.75       1224.40        61.03 o                         
  12   5   5        130.30         43.92        34.41 o                         
  13   5   5        141.99        130.76        38.19 o                         
  14   5   5          3.83        -32.95        33.61 o                         
 -12   6   5       1023.75        829.44        64.56 o                         
 -11   6   5        114.78         97.01        34.12 o                         
 -10   6   5        969.55        904.64        55.29 o                         
  -9   6   5        559.19        541.23        43.07 o                         
  -8   6   5        716.77        757.55        45.95 o                         
  -7   6   5         28.72         71.46        26.58 o                         
  -6   6   5       3793.62       3753.41        74.42 o                         
  -5   6   5        455.12        567.12        49.35 o                         
  -4   6   5        798.19        825.13        37.27 o                         
  -3   6   5        770.94        814.53        42.65 o                         
  -2   6   5        990.38       1026.94        38.14 o                         
  -1   6   5        623.84        685.00        27.51 o                         
   0   6   5         41.83         32.10        17.52 o                         
   1   6   5        348.60        353.37        26.24 o                         
   2   6   5        189.95        181.29        25.52 o                         
   3   6   5        490.11        515.01        28.75 o                         
   4   6   5         20.03         14.78        19.21 o                         
   5   6   5       1032.09       1126.43        63.18 o                         
   6   6   5       1126.06       1110.07        50.45 o                         
   7   6   5        305.59        314.54        39.39 o                         
   8   6   5        196.42        206.77        36.74 o                         
   9   6   5       1529.44       1278.97        76.67 o                         
  10   6   5       1052.86        990.55        63.14 o                         
  11   6   5        121.45         79.04        38.50 o                         
  -8   7   5        329.79        383.40        42.00 o                         
  -7   7   5        541.97        510.51        44.68 o                         
  -6   7   5        113.91        127.97        33.65 o                         
  -5   7   5         12.56        -24.17        28.08 o                         
  -4   7   5        569.20        564.98        42.71 o                         
  -3   7   5        477.50        429.34        38.84 o                         
  -2   7   5         47.57          3.01        28.13 o                         
  -1   7   5        178.39        192.47        34.48 o                         
   0   7   5       1183.81       1281.75        82.85 o                         
   1   7   5        194.01        184.59        34.74 o                         
   2   7   5         18.76         55.61        32.35 o                         
   3   7   5       1525.27       1680.32        62.84 o                         
   4   7   5        385.23        317.44        39.72 o                         
   5   7   5        165.50         72.74        34.68 o                         
   6   7   5         67.25         68.11        24.03 o                         
   7   7   5        581.48        590.53        45.26 o                         
 -19   0   6        144.31        214.61        93.84 o                         
 -18   0   6        963.11       1150.27       130.20 o                         
 -17   0   6        915.75       1342.96        98.09 o                         
 -16   0   6         11.41         38.79        46.23 o                         
 -15   0   6       1855.00       1997.12       138.15 o                         
 -14   0   6        289.69        349.49        44.86 o                         
 -13   0   6       9488.65       9451.01       143.81 o                         
 -12   0   6        181.93        180.45        30.04 o                         
 -11   0   6       1383.98       1349.12        42.84 o                         
 -10   0   6       1162.06       1096.35        42.77 o                         
  -9   0   6       4985.23       4917.02        80.55 o                         
  -8   0   6         38.39         35.75        17.09 o                         
  -7   0   6       2969.80       2822.48        53.12 o                         
  -6   0   6        503.07        772.39        29.88 o                         
  -5   0   6       5128.24       5522.04        79.24 o                         
  -4   0   6       2930.08       2948.90        50.10 o                         
  -3   0   6       2355.37       2138.07        41.43 o                         
  -2   0   6         72.20        155.74        20.48 o                         
  -1   0   6        469.05        496.73        27.80 o                         
   0   0   6        781.78        724.42        28.72 o                         
   1   0   6       5349.32       5320.88        73.50 o                         
   2   0   6       3027.86       3115.48        47.42 o                         
   3   0   6        445.80        498.98        23.45 o                         
   4   0   6       2471.63       2369.66        42.25 o                         
   5   0   6       2815.50       2862.21        57.84 o                         
   6   0   6        118.51        114.50        27.08 o                         
   7   0   6        483.99        445.61        28.44 o                         
   8   0   6       1043.70       1163.61        39.09 o                         
   9   0   6       1109.86       1054.20        37.71 o                         
  10   0   6          1.55          0.11        17.68 o                         
  11   0   6         29.51         57.39        22.51 o                         
  12   0   6       2874.80       3026.19        76.99 o                         
  13   0   6         58.52         25.97        29.02 o                         
  14   0   6          0.43        -12.89        32.92 o                         
  15   0   6         72.02         32.12        43.16 o                         
  16   0   6       1336.68       1401.28       111.68 o                         
  17   0   6        470.35        397.10        69.14 o                         
  18   0   6        579.55        596.37        92.40 o                         
 -19   1   6        265.34        360.32        70.14 o                         
 -18   1   6         32.48          4.45        40.19 o                         
 -17   1   6        156.60        179.89        39.98 o                         
 -16   1   6        631.43        680.63        64.45 o                         
 -15   1   6        872.73        875.68        63.98 o                         
 -14   1   6       1269.80       1266.57        58.02 o                         
 -13   1   6        510.30        587.65        33.73 o                         
 -12   1   6        962.63        992.35        32.66 o                         
 -11   1   6        581.37        690.56        28.02 o                         
 -10   1   6        262.00        266.45        20.01 o                         
  -9   1   6       1338.21       1299.64        27.98 o                         
  -8   1   6        617.73        602.07        22.99 o                         
  -7   1   6        318.94        356.39        18.23 o                         
  -6   1   6        639.22        664.60        27.10 o                         
  -5   1   6       3239.52       3171.65        39.66 o                         
  -4   1   6         94.84         54.74        11.23 o                         
  -3   1   6          3.12         -5.54         8.47 o                         
  -2   1   6       1707.45       1721.93        27.46 o                         
  -1   1   6       6807.29       6813.72        59.05 o                         
   0   1   6         11.74          7.73         8.50 o                         
   1   1   6        583.54        636.96        18.90 o                         
   2   1   6       4135.80       4278.61        44.80 o                         
   3   1   6          8.56         42.88         9.53 o                         
   4   1   6        265.93        264.16        14.77 o                         
   5   1   6        949.80       1034.37        23.57 o                         
   6   1   6       1641.11       1559.62        27.02 o                         
   7   1   6        432.61        423.66        19.61 o                         
   8   1   6          3.03        -11.18        11.18 o                         
   9   1   6        527.68        586.81        24.38 o                         
  10   1   6       4664.18       4590.98        68.23 o                         
  11   1   6          2.02         -0.80        19.46 o                         
  12   1   6        786.99        837.11        39.45 o                         
  13   1   6       1481.05       1420.35        48.35 o                         
  14   1   6       1347.74       1326.59        53.02 o                         
  15   1   6        561.09        652.82        45.39 o                         
  16   1   6        167.08        100.45        34.27 o                         
  17   1   6        163.55        126.60        45.36 o                         
  18   1   6        291.87        260.03        60.17 o                         
 -18   2   6          0.48          2.82        39.71 o                         
 -17   2   6          3.34         -8.54        33.35 o                         
 -16   2   6          0.27         13.71        29.65 o                         
 -15   2   6         81.08         69.21        29.23 o                         
 -14   2   6        192.75        171.48        28.74 o                         
 -13   2   6          1.60          2.08        22.65 o                         
 -12   2   6          5.26        -13.41        19.66 o                         
 -11   2   6         92.12         79.66        21.29 o                         
 -10   2   6         35.41         27.16        17.31 o                         
  -9   2   6          3.74         10.52        14.83 o                         
  -8   2   6          0.02        -12.88        12.88 o                         
  -7   2   6         12.76         -2.09        11.98 o                         
  -6   2   6          0.05         -4.21        11.34 o                         
  -5   2   6         45.97         42.94        10.83 o                         
  -4   2   6          0.02         -9.75         9.75 o                         
  -3   2   6          0.04         -9.48         9.48 o                         
  -2   2   6          0.28          1.02         9.99 o                         
  -1   2   6         90.83        124.56        11.66 o                         
   0   2   6        262.59        311.02        15.86 o                         
   1   2   6         49.64         53.24        10.17 o                         
   2   2   6         53.20        112.55        16.65 o                         
   3   2   6         98.60        116.47        12.16 o                         
   4   2   6          6.86          5.47        10.45 o                         
   5   2   6          5.19         -4.45        10.29 o                         
   6   2   6         13.21          7.18        11.06 o                         
   7   2   6          0.56        -13.67        13.67 o                         
   8   2   6          6.16         19.21        17.67 o                         
   9   2   6         43.98         42.29        19.92 o                         
  10   2   6          5.76        -17.29        17.29 o                         
  11   2   6          2.84         25.84        21.22 o                         
  12   2   6         15.27         15.05        24.14 o                         
  13   2   6         55.35         49.56        26.33 o                         
  14   2   6          1.90         11.20        26.73 o                         
  15   2   6         16.74         30.77        29.92 o                         
  16   2   6          1.04         32.98        34.50 o                         
  17   2   6         25.04         24.69        36.78 o                         
 -17   3   6         19.20          4.99        34.27 o                         
 -16   3   6        196.64        131.73        34.43 o                         
 -15   3   6        527.81        527.37        43.02 o                         
 -14   3   6       1127.72       1065.14        45.79 o                         
 -13   3   6        109.25        106.20        24.60 o                         
 -12   3   6         39.41         37.53        21.68 o                         
 -11   3   6         47.23         19.45        19.88 o                         
 -10   3   6        348.98        362.30        27.81 o                         
  -9   3   6        498.15        507.34        28.05 o                         
  -8   3   6         79.88         76.02        17.92 o                         
  -7   3   6        195.70        156.47        17.88 o                         
  -6   3   6        391.63        406.23        21.78 o                         
  -5   3   6       2291.95       2429.99        42.21 o                         
  -4   3   6        133.06        136.35        13.48 o                         
  -3   3   6        142.99        163.92        11.88 o                         
  -2   3   6        705.52        713.38        20.87 o                         
  -1   3   6       4448.46       4510.02        47.46 o                         
   0   3   6         21.06         20.42        10.44 o                         
   1   3   6        409.66        475.42        19.46 o                         
   2   3   6       2368.36       2446.72        32.68 o                         
   3   3   6         96.42        161.19        13.85 o                         
   4   3   6         49.47         63.45        13.23 o                         
   5   3   6        552.89        586.02        24.60 o                         
   6   3   6        521.76        580.36        26.75 o                         
   7   3   6         79.34         55.00        17.20 o                         
   8   3   6          3.45          3.38        17.55 o                         
   9   3   6        285.98        304.33        25.38 o                         
  10   3   6       2892.08       3039.78        62.52 o                         
  11   3   6        123.99        128.92        26.76 o                         
  12   3   6        425.14        423.41        38.19 o                         
  13   3   6       1419.84       1416.59        60.18 o                         
  14   3   6       1142.95       1203.33        58.27 o                         
  15   3   6        302.71        234.93        39.57 o                         
  16   3   6        367.25        356.03        44.99 o                         
 -16   4   6         29.82         25.13        33.50 o                         
 -15   4   6       1041.04       1056.17        58.27 o                         
 -14   4   6        167.00        179.65        34.22 o                         
 -13   4   6       4586.88       4697.75        83.67 o                         
 -12   4   6        270.45        228.54        33.21 o                         
 -11   4   6        987.21       1134.96        47.68 o                         
 -10   4   6        451.50        433.68        34.12 o                         
  -9   4   6       1276.11       1247.91        48.71 o                         
  -8   4   6         18.11         11.93        19.32 o                         
  -7   4   6       1277.23       1375.59        41.01 o                         
  -6   4   6        107.87        116.79        19.93 o                         
  -5   4   6       1930.49       1956.09        54.21 o                         
  -4   4   6       1136.66       1148.57        32.75 o                         
  -3   4   6       1458.82       1464.95        32.34 o                         
  -2   4   6        165.35        146.98        16.40 o                         
  -1   4   6         72.07         89.41        14.75 o                         
   0   4   6        694.34        698.51        23.40 o                         
   1   4   6       2508.17       2436.69        39.12 o                         
   2   4   6       1198.51       1218.13        32.53 o                         
   3   4   6        427.35        472.40        30.41 o                         
   4   4   6       1309.87       1337.25        36.70 o                         
   5   4   6       1018.99       1036.68        35.91 o                         
   6   4   6          3.17         21.17        17.86 o                         
   7   4   6        222.09        224.18        24.02 o                         
   8   4   6        356.16        367.79        32.87 o                         
   9   4   6        427.26        472.63        34.29 o                         
  10   4   6          0.61         -5.22        22.72 o                         
  11   4   6          3.37        -11.05        27.04 o                         
  12   4   6       1929.89       1944.16        66.50 o                         
  13   4   6         54.97         36.94        33.44 o                         
  14   4   6         31.62         36.53        35.85 o                         
  15   4   6         11.00         48.66        36.83 o                         
 -14   5   6        268.61        269.66        38.52 o                         
 -13   5   6        160.77        128.66        35.26 o                         
 -12   5   6        823.81        796.05        53.19 o                         
 -11   5   6        447.85        396.72        38.10 o                         
 -10   5   6         24.55         59.94        27.32 o                         
  -9   5   6        954.72       1023.60        48.29 o                         
  -8   5   6        974.30       1036.61        54.27 o                         
  -7   5   6         79.24         75.28        32.74 o                         
  -6   5   6        490.07        528.00        33.72 o                         
  -5   5   6       1578.82       1690.18        48.52 o                         
  -4   5   6        204.10        189.82        22.90 o                         
  -3   5   6         26.34          5.21        17.14 o                         
  -2   5   6        554.75        575.03        30.36 o                         
  -1   5   6       1483.58       1472.37        40.46 o                         
   0   5   6        115.64        106.09        20.81 o                         
   1   5   6          2.82         13.30        18.82 o                         
   2   5   6        743.27        772.40        39.01 o                         
   3   5   6        165.75        150.42        24.40 o                         
   4   5   6        552.67        552.56        34.81 o                         
   5   5   6         92.40         81.53        24.91 o                         
   6   5   6       1026.12       1072.10        43.78 o                         
   7   5   6        507.92        506.97        38.94 o                         
   8   5   6          2.88          6.13        26.02 o                         
   9   5   6        335.33        362.11        40.61 o                         
  10   5   6       2110.70       2150.08        70.63 o                         
  11   5   6         17.57         -6.67        32.46 o                         
  12   5   6        243.33        193.38        39.46 o                         
  13   5   6        553.39        453.15        48.96 o                         
 -11   6   6        116.72        130.09        35.62 o                         
 -10   6   6        100.24         50.30        33.56 o                         
  -9   6   6          2.31         43.18        34.99 o                         
  -8   6   6          1.09         -7.43        30.40 o                         
  -7   6   6         17.71        -14.51        25.43 o                         
  -6   6   6         76.92         61.95        30.28 o                         
  -5   6   6        112.66         81.73        29.15 o                         
  -4   6   6         57.70         52.44        24.03 o                         
  -3   6   6          7.47         31.41        22.73 o                         
  -2   6   6          3.72          3.92        19.94 o                         
  -1   6   6         40.24         29.01        20.29 o                         
   0   6   6        161.54        142.24        22.77 o                         
   1   6   6         34.00         36.87        20.21 o                         
   2   6   6         19.02          0.45        22.30 o                         
   3   6   6          7.63         12.95        22.43 o                         
   4   6   6          0.21        -21.74        21.74 o                         
   5   6   6          0.52        -20.33        23.69 o                         
   6   6   6          0.47         32.70        29.00 o                         
   7   6   6          0.52         43.20        29.86 o                         
   8   6   6         43.51         78.72        32.55 o                         
   9   6   6        124.28        149.60        36.35 o                         
  10   6   6          3.13        -34.92        34.92 o                         
  -7   7   6        144.20         39.72        40.71 o                         
  -6   7   6         66.29         59.10        30.34 o                         
  -5   7   6        668.11        672.60        31.35 o                         
  -4   7   6         16.21         -0.44        32.92 o                         
  -3   7   6         55.43         24.99        30.26 o                         
  -2   7   6         30.06          0.44        29.35 o                         
  -1   7   6        523.73        536.47        50.06 o                         
   0   7   6          8.33         55.30        31.17 o                         
   1   7   6          8.07        -22.54        30.65 o                         
   2   7   6        157.54        157.01        36.41 o                         
   3   7   6         41.91         64.56        32.75 o                         
   4   7   6        120.08        117.35        18.11 o                         
   5   7   6         15.82         -8.06        25.81 o                         
   6   7   6         76.78         52.14        30.20 o                         
 -18   1   7        181.47        175.02        47.25 o                         
 -17   1   7        469.06        397.31        47.18 o                         
 -16   1   7        276.23        215.42        42.95 o                         
 -15   1   7         45.82         72.47        31.65 o                         
 -14   1   7         10.16          3.93        26.64 o                         
 -13   1   7        916.15       1014.05        41.33 o                         
 -12   1   7       1092.97       1061.52        38.74 o                         
 -11   1   7        290.10        284.15        24.21 o                         
 -10   1   7       1701.10       1683.07        42.65 o                         
  -9   1   7       1617.38       1487.78        32.46 o                         
  -8   1   7         33.43         33.26        13.55 o                         
  -7   1   7       1087.32       1139.19        27.32 o                         
  -6   1   7       1542.26       1420.89        29.26 o                         
  -5   1   7        233.21        216.10        15.91 o                         
  -4   1   7        565.31        719.95        22.45 o                         
  -3   1   7        652.61        648.13        20.55 o                         
  -2   1   7       1363.75       1304.79        25.77 o                         
  -1   1   7        255.36        319.52        16.59 o                         
   0   1   7        111.50        201.16        13.49 o                         
   1   1   7        309.42        331.40        15.33 o                         
   2   1   7       2620.30       2562.90        35.31 o                         
   3   1   7       2909.15       3038.65        40.38 o                         
   4   1   7        618.06        618.34        19.59 o                         
   5   1   7       3201.77       3173.40        40.35 o                         
   6   1   7       2611.35       2504.82        38.66 o                         
   7   1   7         51.93         69.20        14.03 o                         
   8   1   7        678.51        708.68        26.80 o                         
   9   1   7        943.52        999.52        31.64 o                         
  10   1   7         12.59         -2.09        17.56 o                         
  11   1   7        639.38        609.75        33.37 o                         
  12   1   7       1336.56       1377.02        44.24 o                         
  13   1   7         20.66         12.30        23.45 o                         
  14   1   7         56.01         52.64        28.36 o                         
  15   1   7         40.57         44.92        32.04 o                         
  16   1   7         74.39        109.57        36.58 o                         
  17   1   7        316.90        269.55        54.93 o                         
 -17   2   7          7.90         23.70        37.92 o                         
 -16   2   7        395.84        394.14        41.96 o                         
 -15   2   7        173.94        192.81        40.69 o                         
 -14   2   7        443.12        544.61        40.38 o                         
 -13   2   7       2632.79       2641.24        60.15 o                         
 -12   2   7        670.26        710.99        41.55 o                         
 -11   2   7         27.78         31.25        19.60 o                         
 -10   2   7          4.35         15.36        18.00 o                         
  -9   2   7       1786.76       1854.55        47.19 o                         
  -8   2   7       4442.06       4500.74        62.36 o                         
  -7   2   7       1019.64       1038.34        29.51 o                         
  -6   2   7        925.04        984.58        27.79 o                         
  -5   2   7       7071.96       7292.64        68.71 o                         
  -4   2   7       5060.47       4915.84        53.17 o                         
  -3   2   7       1101.22       1113.38        26.74 o                         
  -2   2   7        493.82        611.02        20.37 o                         
  -1   2   7       1649.83       1605.06        29.26 o                         
   0   2   7       5920.43       5820.15        59.27 o                         
   1   2   7        376.35        475.98        19.17 o                         
   2   2   7       1160.46       1216.21        29.39 o                         
   3   2   7       1234.12       1136.55        26.00 o                         
   4   2   7       2099.73       2035.60        34.29 o                         
   5   2   7         17.08         20.28        12.67 o                         
   6   2   7        345.02        313.60        25.32 o                         
   7   2   7       2989.10       3063.68        51.61 o                         
   8   2   7       3373.35       3364.86        65.08 o                         
   9   2   7         29.73         22.60        19.15 o                         
  10   2   7       2469.50       2419.54        53.68 o                         
  11   2   7       2907.98       2931.48        80.66 o                         
  12   2   7         90.03        105.45        28.40 o                         
  13   2   7        187.99        192.69        32.29 o                         
  14   2   7       1047.80       1076.80        52.62 o                         
  15   2   7       1704.62       1793.47        66.31 o                         
  16   2   7         25.86         10.07        35.25 o                         
 -16   3   7        248.76        298.41        40.33 o                         
 -15   3   7         46.79         46.04        30.31 o                         
 -14   3   7         36.26         41.24        26.79 o                         
 -13   3   7        406.10        359.55        32.43 o                         
 -12   3   7        142.47        120.84        25.96 o                         
 -11   3   7        401.74        391.41        32.22 o                         
 -10   3   7        860.71        881.82        38.52 o                         
  -9   3   7        384.43        361.06        27.17 o                         
  -8   3   7          0.27        -14.42        16.32 o                         
  -7   3   7        236.86        275.45        22.44 o                         
  -6   3   7        983.63       1023.34        32.99 o                         
  -5   3   7        698.32        737.35        29.73 o                         
  -4   3   7        533.35        552.84        23.67 o                         
  -3   3   7        424.26        401.79        23.41 o                         
  -2   3   7       1569.45       1583.54        31.56 o                         
  -1   3   7        300.98        327.11        27.18 o                         
   0   3   7         21.36         24.90        13.00 o                         
   1   3   7        569.97        564.32        24.91 o                         
   2   3   7        959.23        931.61        28.99 o                         
   3   3   7        682.59        765.29        27.06 o                         
   4   3   7        686.84        684.65        35.86 o                         
   5   3   7       1606.28       1571.78        36.14 o                         
   6   3   7        833.90        895.46        33.90 o                         
   7   3   7         20.96         12.08        17.31 o                         
   8   3   7        273.79        262.59        24.24 o                         
   9   3   7        777.26        855.11        46.27 o                         
  10   3   7         14.46         13.33        23.07 o                         
  11   3   7        213.66        179.49        30.04 o                         
  12   3   7       1329.18       1309.31        52.29 o                         
  13   3   7        124.57         88.71        33.73 o                         
  14   3   7          1.48        -30.67        30.67 o                         
  15   3   7        354.36        362.59        46.57 o                         
 -15   4   7         14.67         11.63        32.25 o                         
 -14   4   7          7.98         11.39        28.38 o                         
 -13   4   7         54.28         18.12        28.19 o                         
 -12   4   7         15.83         23.67        26.89 o                         
 -11   4   7         24.74         48.53        25.98 o                         
 -10   4   7          9.54         -4.31        23.21 o                         
  -9   4   7         45.52         18.28        23.27 o                         
  -8   4   7        305.77        317.99        28.70 o                         
  -7   4   7        129.86        160.51        23.32 o                         
  -6   4   7          4.61         15.71        17.78 o                         
  -5   4   7          1.65          8.28        16.34 o                         
  -4   4   7        105.53         97.83        19.35 o                         
  -3   4   7        204.91        218.54        22.76 o                         
  -2   4   7         57.00         51.27        17.14 o                         
  -1   4   7         23.22         -2.75        16.54 o                         
   0   4   7          1.98         -1.76        16.29 o                         
   1   4   7        159.17        195.64        20.46 o                         
   2   4   7         64.22         51.03        18.14 o                         
   3   4   7         67.07         72.64        20.13 o                         
   4   4   7        189.73        170.51        23.52 o                         
   5   4   7         27.87        -18.53        18.53 o                         
   6   4   7        111.05        109.24        23.08 o                         
   7   4   7        221.18        193.67        26.44 o                         
   8   4   7          0.04        -18.42        22.03 o                         
   9   4   7         58.84         81.56        26.10 o                         
  10   4   7          2.94         -7.35        23.64 o                         
  11   4   7         12.19         32.60        29.66 o                         
  12   4   7         10.20         29.53        31.16 o                         
  13   4   7         17.99         42.51        32.93 o                         
  14   4   7          1.77         22.83        36.20 o                         
 -13   5   7        719.65        529.16        46.05 o                         
 -12   5   7        809.06        760.55        47.63 o                         
 -11   5   7        128.95        136.44        33.06 o                         
 -10   5   7        680.09        770.33        54.40 o                         
  -9   5   7        540.52        519.98        40.35 o                         
  -8   5   7          0.90        -17.46        25.48 o                         
  -7   5   7        287.59        270.57        33.28 o                         
  -6   5   7        196.56        208.01        28.92 o                         
  -5   5   7          1.45        -16.34        21.76 o                         
  -4   5   7        148.69        146.06        24.81 o                         
  -3   5   7        465.35        474.55        33.11 o                         
  -2   5   7        536.45        566.19        36.10 o                         
  -1   5   7         20.40         44.30        21.85 o                         
   0   5   7          9.81         23.13        20.42 o                         
   1   5   7        231.64        247.48        28.12 o                         
   2   5   7        958.96        959.85        44.39 o                         
   3   5   7        950.95       1021.87        44.32 o                         
   4   5   7        277.75        291.59        29.06 o                         
   5   5   7       1134.77       1183.10        46.06 o                         
   6   5   7        959.90       1001.20        45.21 o                         
   7   5   7         17.16         15.60        26.90 o                         
   8   5   7        148.52         84.92        31.50 o                         
   9   5   7        231.75        228.32        36.23 o                         
  10   5   7         14.80         -1.00        31.54 o                         
  11   5   7        733.45        569.01        47.12 o                         
  12   5   7        443.56        356.55        45.71 o                         
 -10   6   7        143.80        209.21        40.18 o                         
  -9   6   7        316.15        291.20        41.75 o                         
  -8   6   7       1711.27       1836.17       100.61 o                         
  -7   6   7        484.25        418.46        43.44 o                         
  -6   6   7        141.09        137.58        35.72 o                         
  -5   6   7       2091.76       2024.96        80.14 o                         
  -4   6   7       1260.21       1428.57        57.55 o                         
  -3   6   7        166.65        155.42        29.32 o                         
  -2   6   7         37.20         10.71        23.79 o                         
  -1   6   7        480.53        492.50        46.01 o                         
   0   6   7       1461.94       1534.84        55.04 o                         
   1   6   7        358.54        390.86        42.86 o                         
   2   6   7        261.81        264.64        33.72 o                         
   3   6   7        473.56        482.29        37.83 o                         
   4   6   7       1123.17       1137.99        56.27 o                         
   5   6   7         90.49         98.15        29.60 o                         
   6   6   7        126.88        129.40        34.36 o                         
   7   6   7       1431.24       1494.25        89.25 o                         
   8   6   7       1196.26       1122.03        60.00 o                         
   9   6   7          7.83         56.96        32.76 o                         
  -4   7   7         45.69          6.77        36.05 o                         
  -3   7   7        119.94         87.18        35.10 o                         
  -2   7   7        353.42        313.52        32.95 o                         
  -1   7   7         34.99         19.18        35.08 o                         
   0   7   7        122.01        120.57        23.58 o                         
   1   7   7        342.07        303.24        39.13 o                         
   2   7   7        154.70         87.47        28.96 o                         
   3   7   7         16.57        -15.87        27.01 o                         
 -17   0   8        515.51        597.22        86.90 o                         
 -16   0   8       1252.03       1362.36       130.42 o                         
 -15   0   8        669.13        580.04        62.31 o                         
 -14   0   8         39.04          0.58        42.02 o                         
 -13   0   8        725.92        894.62        63.07 o                         
 -12   0   8       3289.33       3299.11        87.88 o                         
 -11   0   8       2337.36       2176.09        89.94 o                         
 -10   0   8         12.20         36.93        24.78 o                         
  -9   0   8       3994.60       3802.06        76.24 o                         
  -8   0   8       1136.84       1185.85        40.80 o                         
  -7   0   8         21.87          5.13        19.13 o                         
  -6   0   8        913.29        974.97        40.42 o                         
  -5   0   8        317.37        262.02        25.08 o                         
  -4   0   8        212.04        220.60        26.30 o                         
  -3   0   8          9.67        -15.78        15.78 o                         
  -2   0   8       3847.60       3656.96        70.53 o                         
  -1   0   8       3548.33       3483.75        67.89 o                         
   0   0   8         81.57         81.94        18.82 o                         
   1   0   8       1553.38       1513.05        46.31 o                         
   2   0   8       2782.02       2710.07        51.45 o                         
   3   0   8       4132.76       4254.31        67.14 o                         
   4   0   8        178.85        195.16        21.49 o                         
   5   0   8       1313.63       1374.94        39.20 o                         
   6   0   8       3877.17       3826.12        65.87 o                         
   7   0   8        297.07        333.10        27.12 o                         
   8   0   8        669.27        702.42        41.54 o                         
   9   0   8        651.71        687.79        44.27 o                         
  10   0   8          6.38         -2.03        24.99 o                         
  11   0   8        333.25        494.93        54.43 o                         
  12   0   8         18.87         29.40        37.91 o                         
  13   0   8        508.83        559.88        67.80 o                         
  14   0   8        499.11        565.83        68.43 o                         
  15   0   8         92.79        187.13       111.18 o                         
  16   0   8        425.18        597.56       107.41 o                         
 -17   1   8        116.52        169.19        55.45 o                         
 -16   1   8          0.73         -0.84        32.75 o                         
 -15   1   8        537.87        606.44        47.66 o                         
 -14   1   8        671.48        728.42        43.49 o                         
 -13   1   8        275.94        302.42        37.20 o                         
 -12   1   8        267.06        248.74        27.36 o                         
 -11   1   8        292.05        293.69        26.29 o                         
 -10   1   8        487.06        472.23        29.33 o                         
  -9   1   8         17.75          3.99        15.75 o                         
  -8   1   8         15.00         17.55        14.36 o                         
  -7   1   8       1433.52       1390.67        32.02 o                         
  -6   1   8       1198.20       1113.36        29.62 o                         
  -5   1   8         91.17         96.02        14.61 o                         
  -4   1   8       3446.26       3444.18        45.12 o                         
  -3   1   8       1620.65       1558.61        33.69 o                         
  -2   1   8        684.32        697.44        22.77 o                         
  -1   1   8       1700.22       1620.41        30.27 o                         
   0   1   8       1167.66       1143.26        24.46 o                         
   1   1   8       2984.67       2900.03        37.61 o                         
   2   1   8         63.83         48.62        12.49 o                         
   3   1   8       1064.79       1105.58        26.91 o                         
   4   1   8        419.88        438.37        21.82 o                         
   5   1   8         89.86         86.56        14.84 o                         
   6   1   8          7.99         15.74        14.46 o                         
   7   1   8        180.56        167.32        20.11 o                         
   8   1   8        462.48        453.24        28.47 o                         
   9   1   8        514.97        523.33        33.66 o                         
  10   1   8          7.54         24.25        21.02 o                         
  11   1   8       1782.13       1830.73        50.00 o                         
  12   1   8        116.77        160.43        27.57 o                         
  13   1   8        154.62        202.05        32.69 o                         
  14   1   8         67.77         80.31        35.14 o                         
  15   1   8        404.07        323.94        45.50 o                         
  16   1   8        223.28        243.53        58.00 o                         
 -17   2   8          1.02         38.02        40.51 o                         
 -16   2   8          9.59          1.80        35.70 o                         
 -15   2   8         13.51        -11.05        31.27 o                         
 -14   2   8          0.06          0.96        28.01 o                         
 -13   2   8          8.89        -14.40        23.85 o                         
 -12   2   8          4.94        -14.69        22.73 o                         
 -11   2   8          0.93        -20.58        20.58 o                         
 -10   2   8         18.85         33.76        20.93 o                         
  -9   2   8         71.79         65.35        19.19 o                         
  -8   2   8         32.46         31.14        17.49 o                         
  -7   2   8         19.14         23.37        16.08 o                         
  -6   2   8          9.49         32.57        15.10 o                         
  -5   2   8         31.42         43.76        13.32 o                         
  -4   2   8          5.00        -12.62        12.62 o                         
  -3   2   8         95.36        113.05        21.31 o                         
  -2   2   8        110.95        114.35        15.99 o                         
  -1   2   8         19.97         26.47        13.09 o                         
   0   2   8         18.28          1.06        12.56 o                         
   1   2   8         67.12         51.04        14.25 o                         
   2   2   8         20.47         19.48        13.70 o                         
   3   2   8          5.80         20.57        14.20 o                         
   4   2   8          2.94        -14.32        14.32 o                         
   5   2   8         15.54         10.87        16.59 o                         
   6   2   8         30.29         25.09        18.14 o                         
   7   2   8          0.51          1.82        18.23 o                         
   8   2   8         36.52         29.16        20.37 o                         
   9   2   8          6.38         -4.25        19.65 o                         
  10   2   8         25.18         11.06        22.11 o                         
  11   2   8          0.87          8.90        23.06 o                         
  12   2   8         30.56        -14.44        25.16 o                         
  13   2   8          0.20         10.96        28.09 o                         
  14   2   8          3.30         14.59        28.68 o                         
  15   2   8         51.55         85.23        38.71 o                         
 -16   3   8          0.10        -26.21        33.12 o                         
 -15   3   8        238.15        216.29        44.61 o                         
 -14   3   8        165.26        176.63        31.54 o                         
 -13   3   8         10.45         20.14        24.82 o                         
 -12   3   8        357.85        349.23        33.04 o                         
 -11   3   8         27.27         28.98        23.31 o                         
 -10   3   8         63.78         17.43        20.69 o                         
  -9   3   8          0.05          8.24        19.02 o                         
  -8   3   8        174.34        159.35        23.59 o                         
  -7   3   8        591.26        662.42        32.43 o                         
  -6   3   8       1362.53       1341.45        39.77 o                         
  -5   3   8         55.92         83.50        19.81 o                         
  -4   3   8       1739.00       1737.51        41.98 o                         
  -3   3   8        585.38        637.48        32.72 o                         
  -2   3   8        504.47        528.11        29.80 o                         
  -1   3   8        672.67        762.63        31.79 o                         
   0   3   8        150.60        138.27        18.22 o                         
   1   3   8        821.42        876.85        31.25 o                         
   2   3   8         18.75         15.43        15.01 o                         
   3   3   8        539.49        673.74        31.03 o                         
   4   3   8          2.70          6.98        17.35 o                         
   5   3   8         37.78         30.54        18.55 o                         
   6   3   8          1.22        -18.65        18.65 o                         
   7   3   8          3.29         -1.98        19.46 o                         
   8   3   8         95.20         96.46        23.36 o                         
   9   3   8        461.59        480.99        33.64 o                         
  10   3   8          1.52         48.31        24.86 o                         
  11   3   8       1667.67       1580.33        57.63 o                         
  12   3   8         37.47         49.28        29.40 o                         
  13   3   8         96.38         21.54        31.97 o                         
  14   3   8         80.93         84.16        35.20 o                         
 -14   4   8        127.22        134.68        34.32 o                         
 -13   4   8        454.01        508.88        42.50 o                         
 -12   4   8       1395.08       1513.46        63.68 o                         
 -11   4   8        847.16        783.96        46.85 o                         
 -10   4   8         18.20        -24.97        24.97 o                         
  -9   4   8       1834.16       1976.06        57.73 o                         
  -8   4   8        482.67        471.31        33.22 o                         
  -7   4   8         16.32         24.22        21.79 o                         
  -6   4   8        232.32        214.06        26.12 o                         
  -5   4   8        244.81        266.02        26.31 o                         
  -4   4   8        246.95        281.67        26.37 o                         
  -3   4   8          4.63         -3.96        19.58 o                         
  -2   4   8       1806.28       1753.06        46.93 o                         
  -1   4   8       1459.77       1486.74        42.02 o                         
   0   4   8          5.72        -11.84        17.67 o                         
   1   4   8        922.12        958.77        38.81 o                         
   2   4   8        859.42        950.81        38.38 o                         
   3   4   8       1232.30       1231.63        37.74 o                         
   4   4   8         18.48         23.26        20.39 o                         
   5   4   8        513.13        482.58        32.25 o                         
   6   4   8       1576.33       1604.37        52.46 o                         
   7   4   8         99.19         66.68        24.84 o                         
   8   4   8        212.80        174.01        28.92 o                         
   9   4   8        347.86        349.98        35.54 o                         
  10   4   8         31.83          6.37        27.30 o                         
  11   4   8        281.53        191.13        34.38 o                         
  12   4   8          2.37        -27.39        28.34 o                         
  13   4   8        481.11        507.72        45.30 o                         
 -12   5   8        188.39        154.70        37.68 o                         
 -11   5   8        728.43        745.37        52.73 o                         
 -10   5   8        814.63        796.54        54.60 o                         
  -9   5   8         17.79         43.41        32.39 o                         
  -8   5   8        252.67        241.37        35.51 o                         
  -7   5   8       1587.03       1646.92        59.97 o                         
  -6   5   8        350.61        310.78        35.16 o                         
  -5   5   8        223.30        238.31        33.14 o                         
  -4   5   8       1457.70       1530.44        54.22 o                         
  -3   5   8        852.81        863.22        46.36 o                         
  -2   5   8        330.52        285.82        30.06 o                         
  -1   5   8        409.99        411.21        35.89 o                         
   0   5   8        608.30        621.20        40.75 o                         
   1   5   8       2032.84       2119.72        56.49 o                         
   2   5   8        278.68        267.01        30.28 o                         
   3   5   8        499.91        521.46        37.06 o                         
   4   5   8        796.82        761.82        43.07 o                         
   5   5   8        371.87        369.42        33.52 o                         
   6   5   8          0.11          9.56        24.54 o                         
   7   5   8        497.14        446.72        39.65 o                         
   8   5   8        630.81        591.07        51.91 o                         
   9   5   8        123.67        115.94        34.79 o                         
  10   5   8         21.08        -12.63        33.21 o                         
  11   5   8        807.38        857.06        77.39 o                         
  -8   6   8          8.81         12.07        34.31 o                         
  -7   6   8         33.36          1.95        33.04 o                         
  -6   6   8          0.12          5.30        32.45 o                         
  -5   6   8         83.28         78.84        35.76 o                         
  -4   6   8         28.33         31.55        30.20 o                         
  -3   6   8        152.42        146.18        33.71 o                         
  -2   6   8        114.46         57.71        29.89 o                         
  -1   6   8         20.12        -27.11        27.11 o                         
   0   6   8         19.60         -4.06        27.05 o                         
   1   6   8         59.69         20.87        27.76 o                         
   2   6   8         46.38         78.37        31.18 o                         
   3   6   8          1.33        -26.00        26.00 o                         
   4   6   8          9.56         28.11        29.76 o                         
   5   6   8          2.41        -28.15        28.15 o                         
   6   6   8         17.75         32.61        33.80 o                         
   7   6   8          0.05        -29.73        32.53 o                         
 -16   1   9        586.45        547.71        61.37 o                         
 -15   1   9        155.54        184.15        40.82 o                         
 -14   1   9         92.11         92.74        31.32 o                         
 -13   1   9        552.94        518.07        40.60 o                         
 -12   1   9        629.63        655.13        40.88 o                         
 -11   1   9        853.03        774.00        38.50 o                         
 -10   1   9        203.84        141.52        24.16 o                         
  -9   1   9        525.10        613.47        34.41 o                         
  -8   1   9       3432.88       3343.78        55.80 o                         
  -7   1   9          4.04          3.28        15.81 o                         
  -6   1   9       1376.30       1199.74        36.41 o                         
  -5   1   9        199.64        169.07        18.80 o                         
  -4   1   9         12.62         13.75        13.88 o                         
  -3   1   9       1073.26       1051.42        29.45 o                         
  -2   1   9       1189.27       1118.51        30.12 o                         
  -1   1   9        136.56        164.33        17.01 o                         
   0   1   9       2577.30       2602.50        39.99 o                         
   1   1   9         17.73         18.86        12.48 o                         
   2   1   9       1489.81       1442.54        42.35 o                         
   3   1   9       1157.83       1172.43        32.97 o                         
   4   1   9        884.46        999.68        33.29 o                         
   5   1   9         17.75         -6.04        15.38 o                         
   6   1   9       2892.42       2769.48        51.85 o                         
   7   1   9       1744.36       1654.36        42.14 o                         
   8   1   9        280.38        236.33        24.22 o                         
   9   1   9        646.31        719.91        42.17 o                         
  10   1   9        456.72        456.71        36.85 o                         
  11   1   9         70.34         42.76        27.09 o                         
  12   1   9        207.64        152.01        36.81 o                         
  13   1   9         18.13         11.45        35.07 o                         
  14   1   9        574.06        554.52        58.85 o                         
  15   1   9        199.17        165.16        51.94 o                         
 -16   2   9         19.15         21.66        39.26 o                         
 -15   2   9         74.53         52.80        36.62 o                         
 -14   2   9        702.43        711.48        50.89 o                         
 -13   2   9        351.25        430.37        38.37 o                         
 -12   2   9        149.08        104.61        27.09 o                         
 -11   2   9        757.29        784.93        41.20 o                         
 -10   2   9       2526.36       2465.78        58.48 o                         
  -9   2   9          3.89          3.88        19.35 o                         
  -8   2   9        123.83        114.21        22.48 o                         
  -7   2   9        290.67        313.32        28.25 o                         
  -6   2   9       4671.59       4483.27        71.56 o                         
  -5   2   9       1701.51       1678.80        43.24 o                         
  -4   2   9        406.64        482.02        27.91 o                         
  -3   2   9       2624.46       2648.75        50.47 o                         
  -2   2   9       1547.96       1467.86        36.20 o                         
  -1   2   9        309.14        317.52        22.87 o                         
   0   2   9        467.00        531.10        27.52 o                         
   1   2   9        371.63        407.99        24.72 o                         
   2   2   9       1080.73       1106.58        34.48 o                         
   3   2   9        205.08        227.70        25.46 o                         
   4   2   9       1456.09       1422.35        38.67 o                         
   5   2   9       1606.59       1509.77        41.74 o                         
   6   2   9        232.83        265.76        26.66 o                         
   7   2   9        244.91        221.52        26.97 o                         
   8   2   9       1118.98       1197.48        47.45 o                         
   9   2   9       1984.67       2006.97        55.60 o                         
  10   2   9       1661.47       1764.37        72.53 o                         
  11   2   9        556.10        618.85        40.69 o                         
  12   2   9       2296.93       2436.47        69.63 o                         
  13   2   9        370.14        300.99        40.99 o                         
  14   2   9         50.70         45.88        34.57 o                         
 -14   3   9         22.01         19.76        30.39 o                         
 -13   3   9        508.80        590.45        43.08 o                         
 -12   3   9        266.95        264.88        34.04 o                         
 -11   3   9        347.19        313.70        34.42 o                         
 -10   3   9         58.86         74.20        24.88 o                         
  -9   3   9        147.95        164.44        27.61 o                         
  -8   3   9       1777.73       1717.26        51.16 o                         
  -7   3   9        163.45        133.95        25.30 o                         
  -6   3   9        127.54         82.21        24.06 o                         
  -5   3   9        111.70        108.20        22.22 o                         
  -4   3   9         93.24        120.69        21.49 o                         
  -3   3   9        751.20        812.95        39.06 o                         
  -2   3   9        688.39        777.18        35.77 o                         
  -1   3   9         87.68         95.85        20.18 o                         
   0   3   9        883.61        865.64        34.66 o                         
   1   3   9        215.86        199.67        21.61 o                         
   2   3   9        806.50        841.17        35.51 o                         
   3   3   9        284.36        286.14        25.30 o                         
   4   3   9        269.38        314.67        28.99 o                         
   5   3   9          9.70         31.58        20.19 o                         
   6   3   9       1261.05       1222.19        42.85 o                         
   7   3   9       1048.13       1110.46        43.72 o                         
   8   3   9        421.17        480.39        34.38 o                         
   9   3   9        194.52        173.43        29.35 o                         
  10   3   9        502.23        471.38        55.55 o                         
  11   3   9        216.13        160.28        34.09 o                         
  12   3   9         75.74         85.28        32.10 o                         
  13   3   9         84.57        122.44        35.33 o                         
 -13   4   9         25.10         -9.73        32.58 o                         
 -12   4   9          0.01        -30.04        30.04 o                         
 -11   4   9        231.87        235.27        35.90 o                         
 -10   4   9        211.43        161.31        31.57 o                         
  -9   4   9         73.36         53.31        26.83 o                         
  -8   4   9         17.96         10.22        23.05 o                         
  -7   4   9        348.31        374.94        32.41 o                         
  -6   4   9         37.94         28.11        24.04 o                         
  -5   4   9         16.41          7.22        22.93 o                         
  -4   4   9         58.25         40.34        22.34 o                         
  -3   4   9          7.08         -4.66        21.94 o                         
  -2   4   9          4.27        -20.57        20.57 o                         
  -1   4   9         14.59          8.73        21.19 o                         
   0   4   9         22.03         -0.05        20.77 o                         
   1   4   9         56.90         62.15        22.04 o                         
   2   4   9         22.15         51.39        20.98 o                         
   3   4   9         44.63         76.81        23.06 o                         
   4   4   9        126.77        154.72        26.31 o                         
   5   4   9        191.09        166.55        26.88 o                         
   6   4   9         21.85          8.41        22.03 o                         
   7   4   9        116.19        116.43        26.30 o                         
   8   4   9        126.31        122.68        28.56 o                         
   9   4   9         13.48         -2.81        27.36 o                         
  10   4   9          3.53         19.08        29.02 o                         
  11   4   9          7.94        -13.07        29.19 o                         
  12   4   9          1.50         -5.38        33.89 o                         
 -10   5   9         37.19         72.76        34.81 o                         
  -9   5   9         48.34         38.99        35.16 o                         
  -8   5   9       1178.26       1190.07        78.57 o                         
  -7   5   9         12.78          1.39        31.31 o                         
  -6   5   9        747.00        792.24        50.69 o                         
  -5   5   9        117.63         88.64        29.62 o                         
  -4   5   9         21.38          1.29        26.23 o                         
  -3   5   9        414.59        366.84        35.57 o                         
  -2   5   9        826.40        834.22        46.86 o                         
  -1   5   9          5.36          7.26        25.51 o                         
   0   5   9       1460.55       1527.38        64.26 o                         
   1   5   9          0.12        -15.84        25.81 o                         
   2   5   9        557.91        496.18        38.42 o                         
   3   5   9        404.49        377.88        35.85 o                         
   4   5   9        451.81        465.60        37.73 o                         
   5   5   9        106.91         48.22        27.59 o                         
   6   5   9        963.84        952.55        49.55 o                         
   7   5   9        697.57        701.04        47.28 o                         
   8   5   9        118.33         75.84        31.85 o                         
   9   5   9        260.10        244.82        36.97 o                         
  -6   6   9       1416.06       1337.22        69.48 o                         
  -5   6   9        218.10        189.46        44.19 o                         
  -4   6   9        244.53        206.22        43.22 o                         
  -3   6   9       1039.45        932.22        58.95 o                         
  -2   6   9        624.95        638.80        51.29 o                         
  -1   6   9        174.77        176.83        35.12 o                         
   0   6   9        136.87         65.56        32.54 o                         
   1   6   9        320.53        312.04        41.04 o                         
   2   6   9        951.31        898.34        54.19 o                         
   3   6   9        141.13        102.02        35.35 o                         
   4   6   9        691.28        680.56        46.67 o                         
   5   6   9        864.58        855.12        53.81 o                         
 -15   0  10        736.39        708.38        80.18 o                         
 -14   0  10        799.59        853.10       118.75 o                         
 -13   0  10          0.47         29.50        46.92 o                         
 -12   0  10        233.01        197.70        80.56 o                         
 -11   0  10       2018.23       1961.17        97.56 o                         
 -10   0  10         65.41         94.20        38.05 o                         
  -9   0  10        136.70         85.31        32.54 o                         
  -8   0  10        454.73        501.79        42.48 o                         
  -7   0  10       2995.64       3146.14        86.76 o                         
  -6   0  10         63.77         50.37        26.27 o                         
  -5   0  10        876.92        898.86        47.10 o                         
  -4   0  10        334.17        482.89        39.98 o                         
  -3   0  10        985.21        945.49        46.42 o                         
  -2   0  10        197.42        171.16        25.04 o                         
  -1   0  10       1579.77       1484.02        58.95 o                         
   0   0  10       1974.24       1962.41        57.25 o                         
   1   0  10       2550.35       2418.69        59.66 o                         
   2   0  10          4.02        -11.37        20.63 o                         
   3   0  10       4879.31       4857.10        88.65 o                         
   4   0  10        678.90        766.72        54.38 o                         
   5   0  10         15.53         41.80        30.97 o                         
   6   0  10          6.38         16.57        29.51 o                         
   7   0  10       3228.52       3077.44        90.63 o                         
   8   0  10        159.77        314.12        43.62 o                         
   9   0  10         66.61        104.45        41.61 o                         
  10   0  10        665.96        823.16       106.38 o                         
  11   0  10        447.36        340.96        68.33 o                         
  12   0  10         18.44        111.26        56.68 o                         
  13   0  10        117.20        154.62        90.26 o                         
  14   0  10        515.36        800.38        95.27 o                         
 -15   1  10         44.94          8.39        39.08 o                         
 -14   1  10        177.16        159.10        37.81 o                         
 -13   1  10         83.98         68.90        32.32 o                         
 -12   1  10        642.37        601.14        46.35 o                         
 -11   1  10          0.01        -23.12        23.12 o                         
 -10   1  10          8.08          2.70        21.73 o                         
  -9   1  10       1313.45       1239.78        44.55 o                         
  -8   1  10         54.05         59.41        20.62 o                         
  -7   1  10          1.54          0.71        18.98 o                         
  -6   1  10        263.24        268.98        26.63 o                         
  -5   1  10       2512.88       2330.52        47.46 o                         
  -4   1  10       1589.80       1570.47        40.32 o                         
  -3   1  10       3353.64       3095.13        54.19 o                         
  -2   1  10        258.77        264.45        24.33 o                         
  -1   1  10       5801.99       5483.91        75.14 o                         
   0   1  10         37.50         30.58        18.53 o                         
   1   1  10        344.03        375.50        27.58 o                         
   2   1  10        311.03        381.36        27.08 o                         
   3   1  10       1314.96       1312.58        40.02 o                         
   4   1  10        346.94        354.64        27.76 o                         
   5   1  10        746.18        807.55        36.94 o                         
   6   1  10         13.96         -2.84        20.01 o                         
   7   1  10        141.01         75.16        23.52 o                         
   8   1  10         41.91         37.99        26.38 o                         
   9   1  10        110.30        107.67        30.64 o                         
  10   1  10        552.19        611.19        46.45 o                         
  11   1  10          8.98        -10.88        30.34 o                         
  12   1  10        185.50        159.36        42.98 o                         
  13   1  10        795.37        743.30        62.27 o                         
  14   1  10         89.17         11.24        62.62 o                         
 -14   2  10          2.71        -31.66        31.66 o                         
 -13   2  10          0.71          1.68        28.50 o                         
 -12   2  10         14.51         11.16        26.47 o                         
 -11   2  10         34.39         27.64        25.97 o                         
 -10   2  10          2.03         -6.07        23.40 o                         
  -9   2  10         18.46         -1.76        21.55 o                         
  -8   2  10          1.22         -6.70        21.60 o                         
  -7   2  10          0.25         12.70        21.98 o                         
  -6   2  10         25.83         18.32        20.90 o                         
  -5   2  10          0.92        -12.44        18.94 o                         
  -4   2  10        158.55        193.04        24.34 o                         
  -3   2  10         30.39         -3.03        19.72 o                         
  -2   2  10          2.63          1.93        17.89 o                         
  -1   2  10          6.78          1.96        17.58 o                         
   0   2  10         46.20          5.25        16.87 o                         
   1   2  10          1.01        -15.81        15.81 o                         
   2   2  10         10.82         22.72        17.52 o                         
   3   2  10         68.53         85.88        20.66 o                         
   4   2  10          0.06          0.36        19.52 o                         
   5   2  10         16.73         23.66        20.61 o                         
   6   2  10          6.51         -4.04        20.27 o                         
   7   2  10          9.50        -12.56        21.32 o                         
   8   2  10          5.59        -21.99        21.99 o                         
   9   2  10          2.67        -15.15        24.61 o                         
  10   2  10         25.81         21.36        30.57 o                         
  11   2  10         43.75        -17.43        30.61 o                         
  12   2  10          0.39          6.71        33.63 o                         
  13   2  10         34.84        121.22        43.10 o                         
 -13   3  10         38.56          6.66        31.90 o                         
 -12   3  10        436.22        419.19        39.62 o                         
 -11   3  10         10.03         -1.74        27.62 o                         
 -10   3  10         15.24        -10.69        24.88 o                         
  -9   3  10       1072.65       1059.93        48.17 o                         
  -8   3  10         89.32         67.56        28.86 o                         
  -7   3  10        117.89        122.83        26.57 o                         
  -6   3  10         11.05          7.93        23.22 o                         
  -5   3  10       2001.06       1936.17        55.27 o                         
  -4   3  10       1711.49       1736.79        52.39 o                         
  -3   3  10       2290.77       2329.29        58.77 o                         
  -2   3  10          2.32         21.68        21.75 o                         
  -1   3  10       3067.04       3066.71        58.13 o                         
   0   3  10        180.20        174.00        24.05 o                         
   1   3  10        163.95        186.23        24.74 o                         
   2   3  10          2.40         -4.96        19.79 o                         
   3   3  10        472.53        506.93        31.01 o                         
   4   3  10        354.14        334.99        29.44 o                         
   5   3  10        477.32        497.65        34.50 o                         
   6   3  10          3.71         -1.37        22.24 o                         
   7   3  10        183.72        210.50        28.44 o                         
   8   3  10         18.14         -9.42        23.00 o                         
   9   3  10         17.94         18.08        25.16 o                         
  10   3  10        551.32        591.71        43.22 o                         
  11   3  10         58.49         34.47        31.38 o                         
  12   3  10         64.64         21.75        32.44 o                         
 -11   4  10       1131.04       1141.86        59.19 o                         
 -10   4  10        101.84        123.37        32.39 o                         
  -9   4  10        338.21        263.40        36.00 o                         
  -8   4  10        185.48        156.58        33.03 o                         
  -7   4  10       1953.52       1953.55        63.16 o                         
  -6   4  10          1.78         -5.27        25.69 o                         
  -5   4  10        312.98        378.45        36.44 o                         
  -4   4  10        210.44        189.24        29.50 o                         
  -3   4  10        481.98        425.72        35.83 o                         
  -2   4  10         48.02         27.39        24.62 o                         
  -1   4  10        815.01        853.32        54.99 o                         
   0   4  10        849.99        890.92        44.71 o                         
   1   4  10        974.00        997.21        43.95 o                         
   2   4  10          2.13         31.04        22.82 o                         
   3   4  10       2358.04       2340.87        58.12 o                         
   4   4  10        337.45        351.34        33.42 o                         
   5   4  10         32.17         31.55        24.85 o                         
   6   4  10         73.04         23.48        25.47 o                         
   7   4  10       1869.92       1902.37        56.85 o                         
   8   4  10        269.27        276.63        35.74 o                         
   9   4  10          2.01          0.17        28.71 o                         
  10   4  10        325.45        267.17        37.07 o                         
  -8   5  10          0.84        -10.84        34.61 o                         
  -7   5  10        127.10        171.82        42.62 o                         
  -6   5  10        296.69        274.87        40.60 o                         
  -5   5  10        599.22        568.85        47.33 o                         
  -4   5  10        267.05        184.02        36.30 o                         
  -3   5  10       1204.64       1134.53        71.38 o                         
  -2   5  10        244.80        210.88        35.13 o                         
  -1   5  10       2598.70       2600.98        71.08 o                         
   0   5  10          6.92        -23.73        27.19 o                         
   1   5  10        323.71        363.34        38.14 o                         
   2   5  10        682.93        614.40        46.07 o                         
   3   5  10        776.55        717.94        62.48 o                         
   4   5  10          0.91         17.09        28.65 o                         
   5   5  10        804.98        724.81        47.61 o                         
   6   5  10         83.31        101.94        29.83 o                         
   7   5  10          9.30        -29.68        29.68 o                         
 -14   1  11        245.97        339.50       108.26 o                         
 -13   1  11        497.49        503.59        49.17 o                         
 -12   1  11        280.28        246.29        41.02 o                         
 -11   1  11        459.78        496.33        59.43 o                         
 -10   1  11        615.74        616.29        42.91 o                         
  -9   1  11         69.10         42.11        27.17 o                         
  -8   1  11        160.43        170.91        28.92 o                         
  -7   1  11        308.90        345.39        33.07 o                         
  -6   1  11        270.21        230.26        29.43 o                         
  -5   1  11         89.66         64.36        23.98 o                         
  -4   1  11       1028.47       1064.67        40.17 o                         
  -3   1  11        717.80        733.12        35.20 o                         
  -2   1  11       1056.96       1148.54        48.05 o                         
  -1   1  11        942.81       1004.68        43.81 o                         
   0   1  11        110.35        135.78        24.85 o                         
   1   1  11        222.94        204.95        26.07 o                         
   2   1  11        292.82        319.37        29.05 o                         
   3   1  11        722.76        822.58        38.83 o                         
   4   1  11       2816.61       2587.03        56.45 o                         
   5   1  11         32.45        -22.67        23.05 o                         
   6   1  11         92.86         54.33        33.04 o                         
   7   1  11        440.98        408.38        41.48 o                         
   8   1  11        732.75        734.19        68.36 o                         
   9   1  11        462.08        422.35        43.50 o                         
  10   1  11         67.08         91.66        39.56 o                         
  11   1  11         39.59         38.37        39.61 o                         
  12   1  11        369.43        442.41        58.43 o                         
 -13   2  11        154.78        148.90        37.25 o                         
 -12   2  11        830.63        790.36        48.46 o                         
 -11   2  11        146.18        212.69        33.09 o                         
 -10   2  11          5.23          4.56        25.75 o                         
  -9   2  11       1954.36       1965.61        57.30 o                         
  -8   2  11       1506.98       1522.92        52.32 o                         
  -7   2  11          3.41        -22.64        22.64 o                         
  -6   2  11        181.27        217.32        28.01 o                         
  -5   2  11       1157.00       1226.51        47.67 o                         
  -4   2  11       2322.21       2272.00        56.75 o                         
  -3   2  11         20.99         31.20        22.23 o                         
  -2   2  11       1072.13       1150.05        43.69 o                         
  -1   2  11        965.64       1095.89        44.50 o                         
   0   2  11        617.14        662.14        36.40 o                         
   1   2  11         21.85         54.43        21.19 o                         
   2   2  11       1288.08       1428.07        45.72 o                         
   3   2  11        106.30        111.61        24.75 o                         
   4   2  11        913.40        894.87        42.85 o                         
   5   2  11        139.01         60.77        25.49 o                         
   6   2  11       3153.67       3028.66        69.02 o                         
   7   2  11        393.54        410.07        38.58 o                         
   8   2  11        358.34        323.45        39.14 o                         
   9   2  11         22.30        -20.41        28.85 o                         
  10   2  11       1187.50       1111.74        66.56 o                         
  11   2  11        478.07        420.12        45.44 o                         
 -11   3  11        288.12        255.79        36.85 o                         
 -10   3  11        779.62        699.17        44.68 o                         
  -9   3  11         51.19         17.56        28.03 o                         
  -8   3  11         43.50         35.11        29.81 o                         
  -7   3  11        483.27        547.55        42.82 o                         
  -6   3  11        694.87        643.33        42.48 o                         
  -5   3  11          0.84        -14.94        24.27 o                         
  -4   3  11        930.47        915.29        48.49 o                         
  -3   3  11        133.70         85.67        26.43 o                         
  -2   3  11        614.17        627.19        40.85 o                         
  -1   3  11        873.30        899.26        42.36 o                         
   0   3  11        142.57        156.16        26.99 o                         
   1   3  11        143.14        132.75        26.05 o                         
   2   3  11        131.80        120.63        24.91 o                         
   3   3  11        428.89        407.06        35.44 o                         
   4   3  11       1759.73       1766.02        52.68 o                         
   5   3  11        222.10        249.86        30.61 o                         
   6   3  11        311.43        309.88        33.52 o                         
   7   3  11        234.96        173.45        30.46 o                         
   8   3  11        762.53        770.08        43.93 o                         
   9   3  11        730.99        739.85        46.91 o                         
  10   3  11          4.00         42.64        34.13 o                         
  -9   4  11         38.62         29.98        33.39 o                         
  -8   4  11          3.66         -3.18        30.16 o                         
  -7   4  11          3.16        -28.28        28.28 o                         
  -6   4  11          3.79        -24.42        26.97 o                         
  -5   4  11          2.12          1.57        27.54 o                         
  -4   4  11         47.07         13.93        26.88 o                         
  -3   4  11          1.63        -23.51        25.43 o                         
  -2   4  11          9.35        -26.83        26.83 o                         
  -1   4  11         10.59         11.67        26.24 o                         
   0   4  11         17.37         21.01        25.98 o                         
   1   4  11         21.97         23.64        25.57 o                         
   2   4  11         82.37         13.80        24.86 o                         
   3   4  11         79.96         54.59        26.29 o                         
   4   4  11         45.38         82.69        28.04 o                         
   5   4  11        103.16        116.00        29.61 o                         
   6   4  11          1.22          4.02        26.32 o                         
   7   4  11          5.92        -25.49        25.49 o                         
   8   4  11          0.07        -29.20        29.20 o                         
  -5   5  11         64.47         47.92        33.93 o                         
  -4   5  11        572.42        528.45        48.03 o                         
  -3   5  11        399.19        366.83        40.94 o                         
  -2   5  11        671.44        567.53        46.55 o                         
  -1   5  11        256.07        230.32        38.35 o                         
   0   5  11          1.74         18.37        31.29 o                         
   1   5  11         61.88         61.98        31.70 o                         
   2   5  11        290.43        202.33        36.99 o                         
   3   5  11         69.42         40.99        32.06 o                         
   4   5  11        878.89        817.06       134.98 o                         
 -12   0  12        159.53        170.18        59.82 o                         
 -11   0  12        219.07        351.13        65.36 o                         
 -10   0  12       1154.07       1252.65        98.18 o                         
  -9   0  12        126.24         53.78        46.51 o                         
  -8   0  12        122.49        143.28        42.55 o                         
  -7   0  12        105.18        124.21        44.51 o                         
  -6   0  12        691.22        729.25        68.10 o                         
  -5   0  12        597.22        610.47        56.02 o                         
  -4   0  12          3.00          9.91        32.32 o                         
  -3   0  12        317.03        335.95        46.71 o                         
  -2   0  12        936.20       1179.59        80.00 o                         
  -1   0  12        422.64        373.63        54.45 o                         
   0   0  12         20.41         26.02        37.43 o                         
   1   0  12        996.03       1109.92        76.90 o                         
   2   0  12        699.86        702.04        59.60 o                         
   3   0  12        226.66        220.95        43.59 o                         
   4   0  12        375.52        332.18        50.83 o                         
   5   0  12       2041.26       1840.81        85.66 o                         
   6   0  12          3.72        -32.55        37.57 o                         
   7   0  12          0.19         31.42        47.15 o                         
   8   0  12        387.16        358.86        73.64 o                         
   9   0  12       1089.69       1201.51       112.87 o                         
  10   0  12        154.23        183.08        72.49 o                         
 -12   1  12        149.43        167.81        42.94 o                         
 -11   1  12        308.30        308.16        44.42 o                         
 -10   1  12        114.95        132.38        33.87 o                         
  -9   1  12         41.44         58.27        31.78 o                         
  -8   1  12        511.92        505.70        40.56 o                         
  -7   1  12        730.47        709.58        46.02 o                         
  -6   1  12         28.62         26.20        27.40 o                         
  -5   1  12        359.01        344.95        38.93 o                         
  -4   1  12        601.55        774.19        51.34 o                         
  -3   1  12       2430.55       2407.70        64.52 o                         
  -2   1  12        101.58         89.56        27.30 o                         
  -1   1  12        177.26        186.91        29.74 o                         
   0   1  12       1430.04       1372.97        52.81 o                         
   1   1  12        856.91        936.87        47.03 o                         
   2   1  12          5.55         -6.50        24.92 o                         
   3   1  12        199.46        222.02        36.29 o                         
   4   1  12         70.74         48.71        28.86 o                         
   5   1  12        440.02        491.54        45.35 o                         
   6   1  12         85.71         91.58        30.89 o                         
   7   1  12        230.97        257.71        39.26 o                         
   8   1  12        187.26         87.59        35.61 o                         
   9   1  12         22.64         38.53        35.99 o                         
  10   1  12        111.65        122.55        45.53 o                         
 -11   2  12          0.23         25.14        32.30 o                         
 -10   2  12          7.45        -30.63        30.63 o                         
  -9   2  12         21.75         20.62        30.37 o                         
  -8   2  12          0.00        -15.93        28.89 o                         
  -7   2  12         28.28         26.00        30.25 o                         
  -6   2  12         33.04         34.19        28.61 o                         
  -5   2  12          8.32        -24.82        24.82 o                         
  -4   2  12          0.95         12.13        25.94 o                         
  -3   2  12         29.28         43.33        26.21 o                         
  -2   2  12         16.02         17.50        25.54 o                         
  -1   2  12          0.53        -12.48        23.27 o                         
   0   2  12          4.35         -6.89        23.81 o                         
   1   2  12          0.66         22.90        25.10 o                         
   2   2  12          0.89         -5.90        24.87 o                         
   3   2  12          4.50          9.23        25.09 o                         
   4   2  12          3.62         -7.78        25.60 o                         
   5   2  12         12.45         36.06        31.62 o                         
   6   2  12         27.98         42.26        30.72 o                         
   7   2  12          7.28        -28.62        28.62 o                         
   8   2  12         60.00         66.53        34.54 o                         
   9   2  12         66.64         59.23        36.21 o                         
  -9   3  12          3.96         10.45        30.89 o                         
  -8   3  12        440.29        416.13        43.01 o                         
  -7   3  12        587.17        567.56        46.00 o                         
  -6   3  12         22.73         -5.26        26.83 o                         
  -5   3  12        276.49        302.63        35.60 o                         
  -4   3  12        484.02        429.07        38.56 o                         
  -3   3  12       1718.43       1721.79        57.25 o                         
  -2   3  12        272.67        321.71        36.29 o                         
  -1   3  12        186.98        228.86        34.22 o                         
   0   3  12       1142.70       1126.52        68.00 o                         
   1   3  12        455.45        551.87        40.44 o                         
   2   3  12         32.61         37.17        26.20 o                         
   3   3  12        211.11        242.15        33.43 o                         
   4   3  12        118.25        109.78        29.27 o                         
   5   3  12        631.60        520.79        40.20 o                         
   6   3  12         26.63         25.13        28.11 o                         
   7   3  12        172.52        148.13        34.24 o                         
  -6   4  12        576.87        572.98        49.62 o                         
  -5   4  12        398.86        365.46        41.36 o                         
  -4   4  12         45.07         54.61        32.12 o                         
  -3   4  12        342.14        420.58        43.05 o                         
  -2   4  12        561.35        541.42        53.81 o                         
  -1   4  12        176.19        162.52        33.33 o                         
   0   4  12         30.93         67.31        29.55 o                         
   1   4  12        670.75        722.91        49.12 o                         
   2   4  12        564.99        563.22        43.81 o                         
   3   4  12        279.08        275.52        35.56 o                         
   4   4  12        138.36        118.23        32.95 o                         
  -9   1  13        205.41        199.77        40.91 o                         
  -8   1  13        221.07        209.53        38.89 o                         
  -7   1  13          0.10        -27.14        27.14 o                         
  -6   1  13         48.91          0.90        29.92 o                         
  -5   1  13        294.13        312.63        47.76 o                         
  -4   1  13         52.48        119.14        33.19 o                         
  -3   1  13         44.70         53.13        30.07 o                         
  -2   1  13         33.87        -13.41        28.86 o                         
  -1   1  13        264.07        325.83        39.69 o                         
   0   1  13         10.17         -5.76        28.63 o                         
   1   1  13        179.03        155.46        35.18 o                         
   2   1  13        276.49        319.46        37.83 o                         
   3   1  13        190.62        146.44        35.23 o                         
   4   1  13          2.43        -29.09        29.09 o                         
   5   1  13        338.94        306.75        40.71 o                         
   6   1  13        280.60        254.74        42.60 o                         
   7   1  13        306.20        261.41        43.93 o                         
  -8   2  13        684.74        678.77        54.47 o                         
  -7   2  13        688.71        698.40        53.97 o                         
  -6   2  13        325.97        339.35        42.20 o                         
  -5   2  13         13.01         66.92        31.31 o                         
  -4   2  13        681.73        720.80        49.02 o                         
  -3   2  13       1189.60       1291.60        63.80 o                         
  -2   2  13        123.41        142.79        32.28 o                         
  -1   2  13         91.75         96.88        30.71 o                         
   0   2  13        733.46        716.39        56.49 o                         
   1   2  13       1087.45       1212.36        57.75 o                         
   2   2  13          1.82         10.44        28.19 o                         
   3   2  13         72.09         90.53        33.36 o                         
   4   2  13       1044.95       1061.84        66.79 o                         
   5   2  13        339.90        272.87        44.97 o                         
   6   2  13         11.04        -32.36        32.36 o                         
  -6   3  13        316.39        314.78        44.11 o                         
  -5   3  13        466.91        497.44        45.07 o                         
  -4   3  13         56.47         22.87        30.04 o                         
  -3   3  13        213.82        178.33        36.08 o                         
  -2   3  13        238.56        240.98        39.82 o                         
  -1   3  13        252.47        211.65        38.51 o                         
   0   3  13          2.53        -24.60        29.34 o                         
   1   3  13        317.74        249.17        38.42 o                         
   2   3  13        590.22        611.76        47.21 o                         
   3   3  13        356.83        349.67        41.27 o                         
   4   3  13         10.57        -20.91        29.87 o                         
  -6   0  14          0.22         -8.33        51.39 o                         
  -5   0  14        630.32        917.67        91.10 o                         
  -4   0  14        758.40        904.41       102.43 o                         
  -3   0  14         86.73          5.05        49.94 o                         
  -2   0  14         98.41        117.96        52.16 o                         
  -1   0  14        399.81        497.22        76.38 o                         
   0   0  14       1003.42       1251.72       100.02 o                         
   1   0  14         86.32         54.12        50.09 o                         
   2   0  14          4.66        -42.80        42.80 o                         
   3   0  14       1336.66       1528.38       106.12 o                         
   4   0  14        270.93        224.98        70.44 o                         
  -5   1  14          4.21        -33.21        33.21 o                         
  -4   1  14          0.69        -16.41        33.99 o                         
  -3   1  14        435.69        438.39        53.21 o                         
  -2   1  14        455.15        466.23        48.41 o                         
  -1   1  14         31.52         32.03        33.97 o                         
   0   1  14         57.81         37.04        34.30 o                         
   1   1  14        389.81        345.81        47.37 o                         
   2   1  14        261.61        258.13        43.95 o                         
   3   1  14          0.04        -10.26        34.11 o                         
  -3   2  14         10.17        -16.37        72.79 o                         
  -2   2  14          4.53        -31.08        31.08 o                         
  -1   2  14          0.24        -24.27        32.42 o                         
   0   2  14          4.43          4.07        34.36 o                         
   1   2  14          0.04        -14.04       101.55 o                         
                                                                                
